# Supplementary material for: Crystal structures of anhydrous and hydrated N-benzyl­cinchonidinium bromide
Source: Acta Crystallogr E Crystallogr Commun. 2022 May 17;78(Pt 6):594–8. doi: 10.1107/S2056989022005096 (PMC9431800; doi:10.1107/S2056989022005096)
Supplement: Supplementary file 1 [file e-78-00594-sup1.cif]

##############################################################################
#                                                                            #
# This CIF contains the data in a paper accepted for publication in          #
# Acta Crystallographica Section E. It conforms to the requirements of       #
# Notes for Authors for Acta Crystallographica Section E, and has been       #
# peer reviewed under the auspices of the IUCr Commission on Journals.       #
#                                                                            #
# Full details of the Crystallographic Information File format               #
# are given in the paper "The Crystallographic Information File (CIF):       #
# a New Standard Archive File for Crystallography" by S. R. Hall, F. H.      #
# Allen and I. D. Brown [Acta Cryst. (1991), A47, 655-685].                  #
#                                                                            #
# The current version of the core CIF dictionary is obtainable from          #
# ftp://ftp.iucr.org/pub/cif_core.dic.                                       #
#                                                                            #
# Software is freely available for graphical display of the structure(s)     #
# in this CIF. For information consult the CIF software page                 #
# http://www.iucr.org/resources/cif/software.                                #
#                                                                            #
# This file may be used for bona fide research purposes within the           #
# scientific community so long as proper attribution is given to the journal # 
# article from which it was obtained.                                        #
#                                                                            #
##############################################################################
data_I
_audit_creation_method
;
Olex2 1.5
(compiled 2021.12.09 svn.r5202d8cf for OlexSys, GUI svn.r6439)
;
_journal_date_recd_electronic     2022-04-29
_journal_date_accepted     2022-05-11
_journal_name_full     'Acta Crystallographica, Section E'
_journal_year     2022
_journal_volume     78
_journal_issue      6
_journal_page_first     0
_journal_page_last     0
_journal_paper_category     GO
_journal_paper_doi     10.1107/S2056989022005096
_journal_coeditor_code     PK2664
_publ_contact_author_name     'Daron Janzen'
_publ_contact_author_address
;
Dept. of Chemistry & Biochemistry
St. Catherine University
2004 Randolph Avenue
St. Paul, MN 55105
USA
;
_publ_contact_author_email     'dejanzen@stkate.edu'
_publ_contact_author_fax     ?
_publ_contact_author_phone     ?
_publ_section_title
;
Crystal structures of anhydrous and hydrated <i>N</i>-benzylcinchonidinium
bromide
;
loop_
    _publ_author_name
    _publ_author_footnote
    _publ_author_address
    'Janzen, Daron E.' .
;
Dept. of Chemistry & Biochemistry
St. Catherine University
2004 Randolph Avenue
St. Paul, MN 55105
USA
;
    'Butler, Maya S.' .
;
Dept. of Chemistry & Biochemistry
St. Catherine University
2004 Randolph Avenue
St. Paul, MN 55105
USA
;
    'Reinheimer, Eric W.' .
;
Rigaku Americas Corporation
9009 New Trails Drive
The Woodlands, TX 77381,
USA
;
_publ_section_synopsis
;
The crystal structures of anhydrous <i>N</i>-benzylcinchonidinium bromide and
the sesquihydrate are reported. O---H hydrogen-bond donor interactions and
numerous C---H...Br contacts dominate the intermolecular features.
;
_chemical_name_systematic
;\
(<i>R</i>)-[(2<i>S</i>,4<i>S</i>,5<i>R</i>)-1-Benzyl-5-ethenyl-1-\
azoniabicyclo[2.2.2]octan-2-yl](quinolin-4-yl)methanol bromide
;
_chemical_name_common
;
<i>N</i>-Benzylcinchonidinium bromide
;
_chemical_formula_moiety     'Br, C26 H29 N2 O'
_chemical_formula_sum     'C26 H29 Br N2 O'
_chemical_formula_iupac     'C26 H29 N2 O +, Br -'
_chemical_formula_weight     465.42
_chemical_melting_point     ?
_chemical_absolute_configuration     ad
_space_group_crystal_system     monoclinic
_space_group_name_H-M_alt     'P 1 21 1'
_space_group_name_Hall     'P 2yb'
loop_
    _space_group_symop_operation_xyz
    'x, y, z'
    '-x, y+1/2, -z'
_cell_length_a     11.2574(7)
_cell_length_b     8.8445(5)
_cell_length_c     11.9039(9)
_cell_angle_alpha     90
_cell_angle_beta     110.126(8)
_cell_angle_gamma     90
_cell_volume     1112.85(14)
_cell_formula_units_Z     2
_cell_measurement_reflns_used     8428
_cell_measurement_theta_min     2.1650
_cell_measurement_theta_max     32.8630
_cell_measurement_temperature     173
_exptl_crystal_description     block
_exptl_crystal_colour     colourless
_exptl_crystal_size_max     0.61
_exptl_crystal_size_mid     0.25
_exptl_crystal_size_min     0.15
_exptl_crystal_density_diffrn     1.389
_exptl_crystal_density_meas     ?
_exptl_crystal_density_method     ?
_exptl_crystal_F_000     484
_exptl_absorpt_coefficient_mu     1.867
_exptl_absorpt_correction_type     multi-scan
_exptl_absorpt_process_details
;
(CrysAlisPro; Rigaku OD, 2020)
;
_exptl_absorpt_correction_T_min     0.60974
_exptl_absorpt_correction_T_max     1.00000
_diffrn_ambient_temperature     173
_diffrn_source     'fine-focus sealed X-ray tube'
_diffrn_radiation_type     'Mo K\a'
_diffrn_radiation_wavelength     0.71073
_diffrn_radiation_monochromator     graphite
_diffrn_measurement_device_type     XtaLABmini
_diffrn_measurement_device     '\k-geometry diffractometer'
_diffrn_measurement_method     '\w scans'
_diffrn_detector     'CCD plate'
_diffrn_detector_area_resol_mean     ?
loop_
    _diffrn_refln_index_h
    _diffrn_refln_index_k
    _diffrn_refln_index_l
    0 -12 0
    0 -12 -1
    0 -12 -2
    0 -12 -3
    0 -12 -4
    0 -12 -5
    0 -12 -6
    0 -12 -7
    0 -11 0
    0 -11 1
    0 -11 -1
    0 -11 2
    0 -11 -2
    0 -11 3
    0 -11 -3
    0 -11 -4
    0 -11 -5
    0 -11 -6
    0 -11 -7
    0 -11 -8
    0 -11 9
    0 -11 -9
    0 -10 0
    0 -10 1
    0 -10 -1
    0 -10 2
    0 -10 -2
    0 -10 3
    0 -10 -3
    0 -10 4
    0 -10 -4
    0 -10 -5
    0 -10 5
    0 -10 -6
    0 -10 -7
    0 -10 -8
    0 -10 9
    0 -10 -9
    0 -10 10
    0 -10 -10
    0 -10 -11
    0 -9 0
    0 -9 -1
    0 -9 1
    0 -9 2
    0 -9 -2
    0 -9 3
    0 -9 -3
    0 -9 4
    0 -9 -4
    0 -9 5
    0 -9 -5
    0 -9 6
    0 -9 -6
    0 -9 -7
    0 -9 -8
    0 -9 9
    0 -9 -9
    0 -9 10
    0 -9 -10
    0 -9 11
    0 -9 -11
    0 -9 -12
    0 -8 0
    0 -8 -1
    0 -8 1
    0 -8 2
    0 -8 -2
    0 -8 -3
    0 -8 3
    0 -8 4
    0 -8 -4
    0 -8 5
    0 -8 -5
    0 -8 6
    0 -8 -6
    0 -8 7
    0 -8 -7
    0 -8 9
    0 -8 10
    0 -8 11
    0 -7 0
    0 -7 -1
    0 -7 1
    0 -7 2
    0 -7 -2
    0 -7 3
    0 -7 -3
    0 -7 4
    0 -7 -4
    0 -7 5
    0 -7 -5
    0 -7 -6
    0 -7 6
    0 -7 -7
    0 -7 7
    0 -7 8
    0 -7 8
    0 -7 9
    0 -7 10
    0 -7 11
    0 -7 12
    0 -6 0
    0 -6 -1
    0 -6 1
    0 -6 -2
    0 -6 2
    0 -6 -2
    0 -6 -3
    0 -6 3
    0 -6 -3
    0 -6 -4
    0 -6 4
    0 -6 -5
    0 -6 5
    0 -6 -6
    0 -6 6
    0 -6 -7
    0 -6 7
    0 -6 -8
    0 -6 8
    0 -6 8
    0 -6 -9
    0 -6 9
    0 -6 9
    0 -6 10
    0 -6 -10
    0 -6 11
    0 -6 -11
    0 -6 12
    0 -5 0
    0 -5 -1
    0 -5 1
    0 -5 -2
    0 -5 2
    0 -5 -2
    0 -5 -3
    0 -5 3
    0 -5 -4
    0 -5 4
    0 -5 -5
    0 -5 5
    0 -5 -6
    0 -5 6
    0 -5 -7
    0 -5 7
    0 -5 -8
    0 -5 8
    0 -5 -9
    0 -5 9
    0 -5 9
    0 -5 10
    0 -5 -10
    0 -5 11
    0 -5 -11
    0 -5 12
    0 -5 -12
    0 -5 -13
    0 -4 0
    0 -4 -1
    0 -4 1
    0 -4 -2
    0 -4 2
    0 -4 -3
    0 -4 3
    0 -4 -4
    0 -4 4
    0 -4 -5
    0 -4 5
    0 -4 -6
    0 -4 6
    0 -4 -7
    0 -4 7
    0 -4 7
    0 -4 -8
    0 -4 8
    0 -4 8
    0 -4 -9
    0 -4 9
    0 -4 9
    0 -4 -10
    0 -4 10
    0 -4 10
    0 -4 11
    0 -4 -11
    0 -4 12
    0 -4 -12
    0 -4 -13
    0 -4 -14
    0 -3 0
    0 -3 1
    0 -3 -2
    0 -3 2
    0 -3 -3
    0 -3 3
    0 -3 -4
    0 -3 4
    0 -3 -5
    0 -3 5
    0 -3 -6
    0 -3 6
    0 -3 6
    0 -3 -7
    0 -3 7
    0 -3 7
    0 -3 -8
    0 -3 8
    0 -3 8
    0 -3 -9
    0 -3 9
    0 -3 -10
    0 -3 10
    0 -3 10
    0 -3 -11
    0 -3 11
    0 -3 11
    0 -3 12
    0 -3 -12
    0 -3 -13
    0 -3 -14
    0 -3 -15
    0 -2 0
    0 -2 -1
    0 -2 1
    0 -2 -2
    0 -2 2
    0 -2 -3
    0 -2 3
    0 -2 -4
    0 -2 4
    0 -2 -5
    0 -2 5
    0 -2 5
    0 -2 -6
    0 -2 6
    0 -2 6
    0 -2 -7
    0 -2 7
    0 -2 7
    0 -2 -8
    0 -2 8
    0 -2 8
    0 -2 -9
    0 -2 9
    0 -2 9
    0 -2 -10
    0 -2 10
    0 -2 10
    0 -2 -11
    0 -2 11
    0 -2 11
    0 -2 12
    0 -2 12
    0 -2 -12
    0 -2 -13
    0 -2 -14
    0 -2 -15
    0 -2 -16
    0 -1 0
    0 -1 -1
    0 -1 -1
    0 -1 1
    0 -1 1
    0 -1 -2
    0 -1 2
    0 -1 -3
    0 -1 3
    0 -1 3
    0 -1 -4
    0 -1 4
    0 -1 -5
    0 -1 5
    0 -1 5
    0 -1 -6
    0 -1 6
    0 -1 6
    0 -1 -7
    0 -1 7
    0 -1 7
    0 -1 -8
    0 -1 8
    0 -1 8
    0 -1 -9
    0 -1 9
    0 -1 9
    0 -1 -10
    0 -1 10
    0 -1 10
    0 -1 11
    0 -1 11
    0 -1 -11
    0 -1 -12
    0 -1 12
    0 -1 12
    0 -1 -13
    0 -1 13
    0 -1 -14
    0 -1 -15
    0 -1 -16
    0 0 -1
    0 0 -2
    0 0 2
    0 0 2
    0 0 -3
    0 0 3
    0 0 -4
    0 0 4
    0 0 4
    0 0 -5
    0 0 5
    0 0 5
    0 0 -6
    0 0 6
    0 0 6
    0 0 -7
    0 0 7
    0 0 7
    0 0 -8
    0 0 8
    0 0 8
    0 0 -9
    0 0 9
    0 0 9
    0 0 -10
    0 0 10
    0 0 10
    0 0 11
    0 0 11
    0 0 12
    0 0 12
    0 0 -12
    0 0 -13
    0 0 13
    0 0 -14
    0 0 -15
    0 0 -16
    0 1 0
    0 1 -1
    0 1 1
    0 1 1
    0 1 1
    0 1 -1
    0 1 2
    0 1 -2
    0 1 3
    0 1 3
    0 1 -4
    0 1 4
    0 1 -5
    0 1 5
    0 1 5
    0 1 -6
    0 1 6
    0 1 6
    0 1 -7
    0 1 7
    0 1 7
    0 1 -8
    0 1 8
    0 1 8
    0 1 -9
    0 1 9
    0 1 9
    0 1 10
    0 1 10
    0 1 -10
    0 1 -11
    0 1 11
    0 1 11
    0 1 -12
    0 1 12
    0 1 -13
    0 1 13
    0 1 -14
    0 1 14
    0 1 -15
    0 1 -16
    0 1 -17
    0 2 0
    0 2 0
    0 2 -1
    0 2 1
    0 2 1
    0 2 -1
    0 2 -2
    0 2 2
    0 2 2
    0 2 -2
    0 2 -3
    0 2 3
    0 2 3
    0 2 -3
    0 2 -4
    0 2 4
    0 2 4
    0 2 -4
    0 2 5
    0 2 5
    0 2 -5
    0 2 6
    0 2 6
    0 2 -6
    0 2 7
    0 2 7
    0 2 -7
    0 2 8
    0 2 8
    0 2 -8
    0 2 -9
    0 2 9
    0 2 9
    0 2 -10
    0 2 10
    0 2 10
    0 2 11
    0 2 11
    0 2 -11
    0 2 12
    0 2 -12
    0 2 13
    0 2 -13
    0 2 -14
    0 2 14
    0 2 -15
    0 2 -16
    0 3 0
    0 3 0
    0 3 -1
    0 3 1
    0 3 1
    0 3 -1
    0 3 2
    0 3 2
    0 3 -2
    0 3 -3
    0 3 3
    0 3 3
    0 3 -3
    0 3 -4
    0 3 4
    0 3 4
    0 3 -4
    0 3 -5
    0 3 5
    0 3 5
    0 3 -5
    0 3 6
    0 3 6
    0 3 -6
    0 3 7
    0 3 7
    0 3 -7
    0 3 8
    0 3 8
    0 3 -8
    0 3 9
    0 3 9
    0 3 -9
    0 3 10
    0 3 10
    0 3 -10
    0 3 11
    0 3 11
    0 3 -11
    0 3 -12
    0 3 12
    0 3 -13
    0 3 13
    0 3 -14
    0 3 14
    0 3 -15
    0 3 -16
    0 4 0
    0 4 0
    0 4 1
    0 4 -1
    0 4 -1
    0 4 1
    0 4 -2
    0 4 2
    0 4 2
    0 4 -2
    0 4 -3
    0 4 3
    0 4 3
    0 4 -3
    0 4 -4
    0 4 4
    0 4 4
    0 4 -4
    0 4 -5
    0 4 5
    0 4 5
    0 4 -5
    0 4 -6
    0 4 6
    0 4 6
    0 4 -6
    0 4 7
    0 4 7
    0 4 -7
    0 4 8
    0 4 8
    0 4 -8
    0 4 -9
    0 4 9
    0 4 9
    0 4 10
    0 4 10
    0 4 -10
    0 4 -11
    0 4 11
    0 4 -12
    0 4 12
    0 4 -13
    0 4 13
    0 4 -14
    0 4 14
    0 4 -15
    0 4 -16
    0 5 0
    0 5 0
    0 5 1
    0 5 -1
    0 5 -1
    0 5 -2
    0 5 2
    0 5 -2
    0 5 3
    0 5 -3
    0 5 3
    0 5 -3
    0 5 -4
    0 5 4
    0 5 4
    0 5 -4
    0 5 -5
    0 5 5
    0 5 5
    0 5 -5
    0 5 -6
    0 5 6
    0 5 6
    0 5 -6
    0 5 7
    0 5 7
    0 5 -7
    0 5 8
    0 5 8
    0 5 -8
    0 5 9
    0 5 9
    0 5 -9
    0 5 10
    0 5 10
    0 5 -10
    0 5 11
    0 5 -11
    0 5 -12
    0 5 12
    0 5 -13
    0 5 13
    0 5 -14
    0 5 14
    0 5 -15
    0 6 0
    0 6 0
    0 6 1
    0 6 -1
    0 6 -1
    0 6 2
    0 6 -2
    0 6 -2
    0 6 3
    0 6 -3
    0 6 -3
    0 6 -4
    0 6 4
    0 6 4
    0 6 -4
    0 6 5
    0 6 -5
    0 6 5
    0 6 -5
    0 6 -6
    0 6 6
    0 6 6
    0 6 -6
    0 6 -7
    0 6 7
    0 6 7
    0 6 -7
    0 6 8
    0 6 8
    0 6 -8
    0 6 -9
    0 6 9
    0 6 9
    0 6 -10
    0 6 10
    0 6 10
    0 6 -11
    0 6 11
    0 6 -12
    0 6 12
    0 6 -13
    0 6 13
    0 6 -14
    0 6 14
    0 7 0
    0 7 0
    0 7 1
    0 7 -1
    0 7 -2
    0 7 2
    0 7 -2
    0 7 -3
    0 7 3
    0 7 -3
    0 7 4
    0 7 -4
    0 7 -4
    0 7 -5
    0 7 5
    0 7 -5
    0 7 6
    0 7 6
    0 7 -6
    0 7 -7
    0 7 7
    0 7 7
    0 7 -7
    0 7 8
    0 7 8
    0 7 -8
    0 7 9
    0 7 9
    0 7 -9
    0 7 -10
    0 7 10
    0 7 -11
    0 7 11
    0 7 -12
    0 7 12
    0 7 -13
    0 7 13
    0 8 0
    0 8 -1
    0 8 1
    0 8 -2
    0 8 2
    0 8 -2
    0 8 3
    0 8 -3
    0 8 -3
    0 8 4
    0 8 -4
    0 8 -4
    0 8 5
    0 8 -5
    0 8 -5
    0 8 6
    0 8 -6
    0 8 -6
    0 8 -7
    0 8 7
    0 8 -7
    0 8 8
    0 8 -8
    0 8 9
    0 8 -9
    0 8 10
    0 8 -10
    0 8 11
    0 8 -11
    0 8 12
    0 8 13
    0 9 0
    0 9 1
    0 9 -1
    0 9 -2
    0 9 2
    0 9 3
    0 9 -3
    0 9 -4
    0 9 4
    0 9 -5
    0 9 5
    0 9 6
    0 9 -6
    0 9 7
    0 9 -7
    0 9 8
    0 10 0
    0 10 1
    0 10 -1
    0 10 2
    0 10 -2
    0 10 3
    0 10 -3
    0 10 4
    0 10 -4
    0 10 5
    0 10 -5
    0 10 -6
    0 10 6
    0 10 7
    0 10 -7
    0 11 0
    0 11 -1
    0 11 1
    0 11 -2
    0 11 2
    0 11 3
    0 11 -3
    0 11 4
    0 11 -4
    0 11 5
    0 11 -5
    0 11 6
    0 11 -6
    0 11 -7
    0 12 0
    0 12 -1
    0 12 1
    0 12 2
    0 12 -2
    0 12 3
    0 12 -3
    0 12 4
    0 12 -4
    0 12 -5
    0 12 -6
    0 12 -7
    0 13 0
    0 13 -1
    0 13 1
    0 13 -2
    0 13 -3
    0 13 -4
    1 -12 -7
    1 -12 -6
    1 -12 -5
    1 -12 -4
    1 -12 -3
    -1 -12 2
    1 -12 -2
    1 -12 -1
    -1 -12 1
    -1 -12 0
    -1 -12 -1
    -1 -12 -2
    -1 -12 -3
    -1 -12 -4
    -1 -12 -5
    -1 -12 -6
    1 -12 7
    -1 -12 -7
    1 -11 -10
    1 -11 -9
    1 -11 -8
    1 -11 -7
    1 -11 -6
    1 -11 -5
    1 -11 -4
    -1 -11 4
    1 -11 -3
    -1 -11 3
    -1 -11 2
    1 -11 -2
    -1 -11 1
    1 -11 -1
    1 -11 0
    -1 -11 0
    1 -11 1
    -1 -11 -1
    -1 -11 -2
    1 -11 2
    -1 -11 -3
    -1 -11 -4
    -1 -11 -5
    -1 -11 -6
    1 -11 7
    -1 -11 -7
    1 -11 8
    -1 -11 -8
    -1 -11 -9
    1 -10 -11
    -1 -10 10
    1 -10 -10
    1 -10 -9
    1 -10 -8
    1 -10 -7
    -1 -10 6
    1 -10 -6
    -1 -10 5
    1 -10 -5
    -1 -10 4
    1 -10 -4
    -1 -10 3
    1 -10 -3
    -1 -10 2
    1 -10 -2
    -1 -10 1
    1 -10 -1
    1 -10 0
    -1 -10 0
    1 -10 1
    -1 -10 -1
    1 -10 2
    -1 -10 -2
    1 -10 3
    -1 -10 -3
    -1 -10 -4
    -1 -10 -5
    -1 -10 -6
    -1 -10 -7
    1 -10 8
    -1 -10 -8
    1 -10 9
    -1 -10 -9
    1 -10 10
    -1 -10 -10
    -1 -9 11
    -1 -9 10
    1 -9 -9
    1 -9 -8
    -1 -9 7
    1 -9 -7
    -1 -9 6
    1 -9 -6
    -1 -9 5
    1 -9 -5
    -1 -9 4
    1 -9 -4
    1 -9 -3
    -1 -9 3
    -1 -9 2
    1 -9 -2
    1 -9 -1
    -1 -9 1
    -1 -9 0
    1 -9 0
    1 -9 1
    -1 -9 -1
    1 -9 2
    -1 -9 -2
    1 -9 3
    -1 -9 -3
    1 -9 4
    -1 -9 -4
    1 -9 5
    -1 -9 -5
    -1 -9 -6
    -1 -9 -7
    1 -9 8
    -1 -9 -8
    1 -9 9
    -1 -9 -9
    1 -9 10
    -1 -9 -10
    1 -9 11
    -1 -9 -11
    -1 -8 11
    -1 -8 10
    -1 -8 8
    -1 -8 7
    -1 -8 6
    -1 -8 5
    1 -8 -5
    -1 -8 4
    1 -8 -4
    -1 -8 3
    1 -8 -3
    -1 -8 2
    1 -8 -2
    -1 -8 1
    1 -8 -1
    -1 -8 0
    1 -8 0
    1 -8 1
    -1 -8 -1
    1 -8 2
    -1 -8 -2
    1 -8 3
    -1 -8 -3
    1 -8 4
    -1 -8 -4
    1 -8 5
    -1 -8 -5
    -1 -8 -6
    -1 -8 -7
    1 -8 8
    -1 -8 -8
    1 -8 9
    -1 -8 -9
    1 -8 10
    -1 -8 -10
    1 -8 11
    -1 -8 -11
    -1 -8 -12
    -1 -7 12
    -1 -7 11
    -1 -7 10
    1 -7 -9
    -1 -7 9
    1 -7 -8
    -1 -7 8
    1 -7 -7
    -1 -7 7
    1 -7 -6
    -1 -7 6
    1 -7 -5
    -1 -7 5
    1 -7 -4
    -1 -7 4
    1 -7 -3
    1 -7 -3
    -1 -7 3
    1 -7 -2
    -1 -7 2
    1 -7 -2
    1 -7 -1
    -1 -7 1
    1 -7 0
    -1 -7 0
    -1 -7 -1
    1 -7 1
    1 -7 2
    -1 -7 -2
    1 -7 3
    -1 -7 -3
    -1 -7 -4
    1 -7 4
    1 -7 5
    -1 -7 -5
    1 -7 6
    -1 -7 -6
    1 -7 7
    1 -7 8
    1 -7 9
    1 -7 10
    1 -7 11
    1 -7 12
    1 -6 -12
    -1 -6 12
    1 -6 -11
    -1 -6 11
    1 -6 -10
    -1 -6 10
    -1 -6 10
    1 -6 -9
    -1 -6 9
    -1 -6 9
    1 -6 -8
    -1 -6 8
    1 -6 -7
    -1 -6 7
    1 -6 -6
    -1 -6 6
    1 -6 -5
    -1 -6 5
    1 -6 -4
    -1 -6 4
    1 -6 -3
    -1 -6 3
    1 -6 -2
    -1 -6 2
    1 -6 -1
    -1 -6 1
    1 -6 0
    -1 -6 0
    1 -6 1
    -1 -6 -1
    1 -6 2
    -1 -6 -2
    1 -6 3
    -1 -6 -3
    -1 -6 -4
    1 -6 4
    -1 -6 -4
    -1 -6 -5
    1 -6 5
    -1 -6 -6
    1 -6 6
    -1 -6 -7
    1 -6 7
    1 -6 7
    1 -6 8
    -1 -6 -8
    1 -6 9
    -1 -6 -9
    1 -6 10
    -1 -6 -10
    1 -6 11
    1 -6 12
    1 -5 -14
    1 -5 -13
    1 -5 -12
    -1 -5 12
    1 -5 -11
    -1 -5 11
    -1 -5 11
    1 -5 -10
    -1 -5 10
    -1 -5 10
    1 -5 -9
    -1 -5 9
    -1 -5 9
    1 -5 -8
    -1 -5 8
    1 -5 -7
    -1 -5 7
    1 -5 -6
    -1 -5 6
    1 -5 -5
    -1 -5 5
    1 -5 -4
    -1 -5 4
    1 -5 -3
    -1 -5 3
    -1 -5 2
    1 -5 -1
    -1 -5 1
    1 -5 0
    -1 -5 0
    -1 -5 -1
    1 -5 1
    -1 -5 -1
    -1 -5 -2
    1 -5 2
    -1 -5 -3
    1 -5 3
    -1 -5 -4
    1 -5 4
    -1 -5 -5
    1 -5 5
    -1 -5 -6
    1 -5 6
    1 -5 7
    1 -5 7
    -1 -5 -8
    1 -5 8
    1 -5 8
    1 -5 9
    -1 -5 -9
    1 -5 10
    -1 -5 -10
    1 -5 11
    -1 -5 -11
    1 -5 12
    -1 -5 -12
    1 -4 -15
    1 -4 -14
    1 -4 -13
    1 -4 -12
    -1 -4 12
    -1 -4 12
    1 -4 -11
    -1 -4 11
    -1 -4 11
    1 -4 -10
    -1 -4 10
    -1 -4 10
    1 -4 -9
    -1 -4 9
    -1 -4 9
    1 -4 -8
    -1 -4 8
    -1 -4 8
    1 -4 -7
    -1 -4 7
    1 -4 -6
    -1 -4 6
    1 -4 -5
    -1 -4 5
    1 -4 -4
    -1 -4 4
    1 -4 -3
    -1 -4 3
    -1 -4 2
    -1 -4 1
    -1 -4 0
    1 -4 0
    -1 -4 -1
    -1 -4 -1
    1 -4 1
    -1 -4 -2
    1 -4 2
    -1 -4 -2
    -1 -4 -3
    1 -4 3
    -1 -4 -4
    1 -4 4
    -1 -4 -5
    1 -4 5
    -1 -4 -6
    1 -4 6
    1 -4 6
    -1 -4 -7
    1 -4 7
    1 -4 7
    -1 -4 -8
    1 -4 8
    1 -4 8
    -1 -4 -9
    1 -4 9
    1 -4 10
    -1 -4 -10
    1 -4 11
    -1 -4 -11
    -1 -4 -12
    1 -4 12
    -1 -4 -13
    1 -4 13
    -1 -4 -14
    1 -3 -16
    1 -3 -15
    1 -3 -14
    1 -3 -13
    1 -3 -12
    -1 -3 12
    -1 -3 12
    1 -3 -11
    -1 -3 11
    1 -3 -10
    -1 -3 10
    -1 -3 10
    1 -3 -9
    -1 -3 9
    -1 -3 9
    1 -3 -8
    -1 -3 8
    -1 -3 8
    1 -3 -7
    -1 -3 7
    -1 -3 7
    1 -3 -6
    -1 -3 6
    1 -3 -5
    -1 -3 5
    1 -3 -4
    -1 -3 4
    1 -3 -3
    -1 -3 3
    1 -3 -2
    -1 -3 2
    -1 -3 1
    1 -3 0
    -1 -3 0
    -1 -3 -1
    1 -3 1
    -1 -3 -2
    1 -3 2
    -1 -3 -3
    1 -3 3
    -1 -3 -4
    1 -3 4
    1 -3 4
    -1 -3 -5
    1 -3 5
    1 -3 5
    1 -3 6
    1 -3 6
    -1 -3 -7
    1 -3 7
    1 -3 7
    -1 -3 -8
    1 -3 8
    1 -3 8
    1 -3 9
    1 -3 9
    -1 -3 -9
    1 -3 10
    1 -3 10
    -1 -3 -10
    1 -3 11
    -1 -3 -11
    1 -3 12
    -1 -3 -12
    1 -3 13
    -1 -3 -13
    -1 -3 -14
    -1 -3 -15
    1 -2 -16
    1 -2 -15
    1 -2 -14
    1 -2 -13
    -1 -2 13
    1 -2 -12
    -1 -2 12
    -1 -2 12
    1 -2 -11
    -1 -2 11
    -1 -2 11
    1 -2 -10
    -1 -2 10
    -1 -2 10
    1 -2 -9
    -1 -2 9
    -1 -2 9
    1 -2 -8
    -1 -2 8
    -1 -2 8
    1 -2 -7
    -1 -2 7
    -1 -2 7
    1 -2 -6
    -1 -2 6
    -1 -2 6
    1 -2 -5
    -1 -2 5
    1 -2 -4
    -1 -2 4
    1 -2 -3
    -1 -2 3
    1 -2 -2
    -1 -2 2
    -1 -2 1
    -1 -2 1
    -1 -2 0
    -1 -2 -1
    1 -2 1
    -1 -2 -1
    -1 -2 -2
    1 -2 2
    -1 -2 -3
    1 -2 3
    1 -2 3
    -1 -2 -4
    1 -2 4
    1 -2 4
    -1 -2 -5
    1 -2 5
    1 -2 5
    -1 -2 -6
    1 -2 6
    1 -2 6
    -1 -2 -7
    1 -2 7
    1 -2 7
    -1 -2 -8
    1 -2 8
    1 -2 8
    1 -2 9
    -1 -2 -9
    1 -2 10
    1 -2 10
    1 -2 11
    1 -2 11
    -1 -2 -11
    -1 -2 -12
    1 -2 12
    -1 -2 -13
    -1 -2 -14
    -1 -2 -15
    1 -1 -17
    1 -1 -16
    1 -1 -15
    1 -1 -14
    -1 -1 14
    -1 -1 13
    1 -1 -13
    1 -1 -12
    -1 -1 12
    1 -1 -11
    -1 -1 11
    -1 -1 11
    1 -1 -10
    -1 -1 10
    -1 -1 10
    1 -1 -9
    -1 -1 9
    -1 -1 9
    1 -1 -8
    -1 -1 8
    -1 -1 8
    1 -1 -7
    -1 -1 7
    -1 -1 7
    1 -1 -6
    -1 -1 6
    -1 -1 6
    1 -1 -5
    -1 -1 5
    -1 -1 5
    1 -1 -4
    -1 -1 4
    1 -1 -3
    -1 -1 3
    1 -1 -2
    -1 -1 2
    1 -1 -1
    -1 -1 1
    -1 -1 1
    1 -1 0
    -1 -1 0
    1 -1 1
    -1 -1 -1
    1 -1 2
    1 -1 2
    -1 -1 -3
    1 -1 3
    -1 -1 -4
    1 -1 4
    1 -1 5
    1 -1 5
    -1 -1 -6
    1 -1 6
    1 -1 6
    1 -1 7
    -1 -1 -7
    1 -1 8
    1 -1 8
    -1 -1 -8
    -1 -1 -9
    1 -1 9
    1 -1 9
    -1 -1 -10
    1 -1 10
    1 -1 10
    -1 -1 -11
    1 -1 11
    1 -1 11
    1 -1 12
    -1 -1 -12
    -1 -1 -13
    -1 -1 -14
    -1 -1 -15
    -1 -1 -16
    1 0 -17
    1 0 -16
    1 0 -15
    1 0 -14
    -1 0 14
    1 0 -13
    -1 0 13
    1 0 -12
    -1 0 12
    1 0 -11
    -1 0 11
    -1 0 11
    1 0 -10
    -1 0 10
    1 0 -9
    -1 0 9
    1 0 -8
    -1 0 8
    -1 0 8
    1 0 -7
    -1 0 7
    -1 0 7
    1 0 -6
    -1 0 6
    -1 0 6
    1 0 -5
    -1 0 5
    -1 0 5
    -1 0 4
    -1 0 4
    -1 0 3
    1 0 -3
    -1 0 3
    -1 0 3
    1 0 -2
    -1 0 2
    1 0 -1
    -1 0 1
    1 0 0
    -1 0 0
    1 0 1
    -1 0 -1
    1 0 2
    1 0 2
    -1 0 -2
    1 0 3
    1 0 3
    -1 0 -3
    1 0 4
    1 0 4
    -1 0 -4
    1 0 5
    1 0 5
    -1 0 -5
    -1 0 -6
    1 0 6
    1 0 6
    1 0 7
    1 0 7
    -1 0 -7
    1 0 8
    1 0 8
    -1 0 -8
    1 0 9
    -1 0 -9
    1 0 10
    -1 0 -10
    1 0 11
    1 0 11
    -1 0 -11
    -1 0 -12
    1 0 12
    1 0 12
    -1 0 -13
    -1 0 -14
    -1 0 -15
    -1 0 -16
    1 1 -17
    1 1 -16
    1 1 -15
    1 1 -14
    -1 1 14
    1 1 -13
    -1 1 13
    -1 1 12
    1 1 -12
    -1 1 11
    -1 1 11
    1 1 -11
    1 1 -10
    -1 1 10
    1 1 -9
    -1 1 9
    -1 1 9
    1 1 -8
    -1 1 8
    -1 1 8
    1 1 -7
    -1 1 7
    -1 1 7
    1 1 -6
    -1 1 6
    -1 1 6
    1 1 -5
    -1 1 5
    -1 1 5
    1 1 -4
    -1 1 4
    -1 1 4
    1 1 -3
    1 1 -3
    -1 1 3
    -1 1 3
    1 1 -2
    -1 1 2
    1 1 -2
    1 1 -1
    -1 1 1
    1 1 -1
    -1 1 1
    -1 1 1
    1 1 0
    -1 1 0
    -1 1 0
    1 1 1
    1 1 1
    1 1 1
    -1 1 -1
    -1 1 -2
    1 1 2
    -1 1 -2
    1 1 3
    1 1 3
    1 1 4
    -1 1 -4
    1 1 5
    -1 1 -5
    1 1 6
    1 1 6
    -1 1 -6
    1 1 7
    1 1 7
    -1 1 -7
    1 1 8
    1 1 8
    -1 1 -8
    -1 1 -9
    1 1 9
    1 1 9
    -1 1 -10
    1 1 10
    1 1 10
    -1 1 -11
    1 1 11
    1 1 11
    -1 1 -12
    1 1 12
    1 1 12
    1 1 13
    -1 1 -13
    -1 1 -14
    -1 1 -15
    -1 1 -16
    1 2 -17
    1 2 -16
    1 2 -15
    -1 2 15
    1 2 -14
    -1 2 14
    1 2 -13
    -1 2 13
    1 2 -12
    -1 2 12
    -1 2 11
    1 2 -11
    -1 2 10
    -1 2 10
    1 2 -10
    -1 2 9
    -1 2 9
    1 2 -9
    1 2 -8
    -1 2 8
    1 2 -7
    -1 2 7
    -1 2 7
    1 2 -6
    -1 2 6
    1 2 -5
    1 2 -5
    -1 2 5
    -1 2 5
    1 2 -4
    1 2 -4
    -1 2 4
    -1 2 4
    1 2 -3
    1 2 -3
    -1 2 3
    -1 2 3
    -1 2 2
    1 2 -2
    1 2 -2
    1 2 -1
    -1 2 1
    -1 2 1
    1 2 -1
    -1 2 1
    -1 2 0
    1 2 0
    -1 2 0
    -1 2 0
    1 2 1
    1 2 1
    -1 2 -1
    -1 2 -1
    -1 2 -2
    1 2 2
    1 2 2
    1 2 3
    -1 2 -3
    1 2 4
    1 2 4
    -1 2 -4
    1 2 5
    1 2 5
    -1 2 -5
    -1 2 -6
    1 2 6
    1 2 6
    1 2 7
    1 2 7
    -1 2 -7
    1 2 8
    1 2 8
    -1 2 -8
    1 2 9
    1 2 9
    -1 2 -9
    1 2 10
    1 2 10
    -1 2 -10
    1 2 11
    1 2 11
    -1 2 -11
    -1 2 -12
    1 2 12
    -1 2 -13
    1 2 13
    -1 2 -14
    -1 2 -15
    -1 2 -16
    1 3 -16
    1 3 -15
    -1 3 15
    1 3 -14
    -1 3 14
    1 3 -13
    -1 3 13
    -1 3 12
    1 3 -12
    1 3 -11
    -1 3 11
    1 3 -10
    -1 3 10
    -1 3 10
    1 3 -9
    -1 3 9
    -1 3 9
    -1 3 8
    -1 3 8
    1 3 -8
    -1 3 7
    -1 3 7
    1 3 -7
    1 3 -6
    -1 3 6
    1 3 -6
    1 3 -5
    -1 3 5
    -1 3 5
    1 3 -5
    1 3 -4
    -1 3 4
    -1 3 4
    1 3 -4
    -1 3 3
    1 3 -3
    -1 3 3
    1 3 -3
    -1 3 2
    1 3 -2
    1 3 -2
    1 3 -1
    -1 3 1
    1 3 -1
    -1 3 1
    -1 3 0
    -1 3 0
    1 3 1
    -1 3 -1
    -1 3 -1
    -1 3 -2
    1 3 2
    1 3 2
    -1 3 -2
    -1 3 -3
    1 3 3
    1 3 3
    -1 3 -3
    1 3 4
    1 3 4
    -1 3 -4
    1 3 5
    1 3 5
    -1 3 -5
    1 3 6
    1 3 6
    -1 3 -6
    1 3 7
    1 3 7
    -1 3 -7
    -1 3 -8
    1 3 8
    1 3 8
    1 3 9
    1 3 9
    -1 3 -9
    -1 3 -10
    1 3 10
    1 3 10
    1 3 11
    1 3 11
    -1 3 -12
    1 3 12
    -1 3 -13
    1 3 13
    -1 3 -14
    -1 3 -15
    -1 3 -16
    1 4 -16
    1 4 -15
    -1 4 15
    1 4 -14
    -1 4 14
    1 4 -13
    -1 4 13
    1 4 -12
    -1 4 12
    1 4 -11
    -1 4 11
    -1 4 10
    1 4 -10
    -1 4 9
    -1 4 9
    1 4 -9
    -1 4 8
    -1 4 8
    1 4 -8
    1 4 -7
    1 4 -7
    -1 4 7
    -1 4 7
    1 4 -6
    1 4 -6
    -1 4 6
    -1 4 6
    1 4 -5
    1 4 -5
    -1 4 5
    -1 4 5
    1 4 -4
    -1 4 4
    -1 4 4
    1 4 -4
    -1 4 3
    1 4 -3
    1 4 -3
    1 4 -2
    -1 4 2
    -1 4 2
    1 4 -2
    1 4 -1
    -1 4 1
    -1 4 1
    1 4 -1
    -1 4 0
    1 4 0
    1 4 0
    -1 4 0
    1 4 1
    -1 4 -1
    -1 4 -1
    1 4 2
    -1 4 -2
    -1 4 -2
    -1 4 -3
    1 4 3
    1 4 3
    -1 4 -3
    -1 4 -4
    1 4 4
    1 4 4
    -1 4 -4
    1 4 5
    1 4 5
    -1 4 -5
    1 4 6
    1 4 6
    -1 4 -6
    -1 4 -7
    1 4 7
    1 4 7
    1 4 8
    1 4 8
    -1 4 -8
    1 4 9
    1 4 9
    -1 4 -9
    -1 4 -10
    1 4 10
    1 4 10
    1 4 11
    1 4 11
    -1 4 -11
    -1 4 -12
    1 4 12
    -1 4 -13
    1 4 13
    -1 4 -14
    -1 4 -15
    1 5 -15
    -1 5 14
    1 5 -14
    1 5 -13
    -1 5 13
    -1 5 12
    1 5 -12
    1 5 -11
    -1 5 11
    -1 5 10
    1 5 -10
    1 5 -9
    -1 5 9
    -1 5 9
    -1 5 8
    -1 5 8
    1 5 -8
    1 5 -7
    -1 5 7
    -1 5 7
    1 5 -7
    -1 5 6
    1 5 -6
    -1 5 6
    1 5 -5
    -1 5 5
    -1 5 5
    1 5 -5
    1 5 -4
    -1 5 4
    -1 5 4
    1 5 -4
    -1 5 3
    1 5 -3
    -1 5 3
    1 5 -3
    1 5 -2
    -1 5 2
    -1 5 2
    1 5 -2
    -1 5 1
    1 5 -1
    1 5 -1
    -1 5 1
    1 5 0
    -1 5 0
    -1 5 0
    1 5 0
    1 5 1
    -1 5 -1
    -1 5 -1
    1 5 2
    -1 5 -2
    -1 5 -2
    1 5 3
    -1 5 -3
    -1 5 -3
    -1 5 -4
    1 5 4
    1 5 4
    -1 5 -4
    -1 5 -5
    1 5 5
    1 5 5
    -1 5 -5
    1 5 6
    1 5 6
    -1 5 -6
    1 5 7
    1 5 7
    -1 5 -7
    1 5 8
    1 5 8
    -1 5 -8
    -1 5 -9
    1 5 9
    1 5 9
    -1 5 -10
    1 5 10
    1 5 10
    -1 5 -11
    1 5 11
    -1 5 -12
    1 5 12
    1 5 13
    -1 5 -13
    -1 5 -14
    -1 5 -15
    1 6 -14
    -1 6 14
    1 6 -13
    -1 6 13
    1 6 -12
    -1 6 12
    1 6 -11
    -1 6 11
    1 6 -10
    -1 6 10
    -1 6 9
    -1 6 9
    1 6 -9
    1 6 -8
    -1 6 8
    -1 6 8
    1 6 -8
    1 6 -7
    1 6 -7
    -1 6 7
    -1 6 7
    -1 6 6
    1 6 -6
    -1 6 6
    1 6 -6
    1 6 -5
    -1 6 5
    -1 6 5
    1 6 -5
    -1 6 4
    1 6 -4
    -1 6 4
    1 6 -4
    -1 6 3
    1 6 -3
    -1 6 3
    1 6 -3
    1 6 -2
    -1 6 2
    1 6 -2
    -1 6 1
    1 6 -1
    1 6 -1
    -1 6 1
    1 6 0
    -1 6 0
    -1 6 0
    1 6 1
    -1 6 -1
    -1 6 -2
    1 6 2
    -1 6 -2
    1 6 3
    -1 6 -3
    -1 6 -3
    1 6 4
    -1 6 -4
    -1 6 -4
    1 6 5
    -1 6 -5
    -1 6 -5
    -1 6 -6
    1 6 6
    1 6 6
    -1 6 -6
    -1 6 -7
    1 6 7
    1 6 7
    1 6 8
    1 6 8
    -1 6 -8
    1 6 9
    1 6 9
    -1 6 -9
    1 6 10
    1 6 10
    -1 6 -10
    1 6 11
    -1 6 -11
    -1 6 -12
    1 6 12
    -1 6 -13
    1 6 13
    -1 6 -14
    -1 7 14
    1 7 -13
    -1 7 13
    1 7 -12
    -1 7 12
    1 7 -11
    -1 7 11
    1 7 -10
    -1 7 10
    1 7 -9
    -1 7 9
    -1 7 9
    1 7 -8
    1 7 -8
    -1 7 8
    -1 7 8
    1 7 -7
    -1 7 7
    -1 7 7
    1 7 -7
    1 7 -6
    -1 7 6
    -1 7 6
    1 7 -6
    1 7 -5
    -1 7 5
    -1 7 5
    1 7 -5
    -1 7 4
    1 7 -4
    1 7 -4
    -1 7 3
    1 7 -3
    1 7 -3
    1 7 -2
    -1 7 2
    1 7 -2
    -1 7 1
    1 7 -1
    -1 7 1
    -1 7 0
    1 7 0
    -1 7 0
    -1 7 -1
    1 7 1
    -1 7 -1
    -1 7 -2
    1 7 2
    -1 7 -2
    1 7 3
    -1 7 -3
    -1 7 -3
    1 7 4
    -1 7 -4
    -1 7 -4
    1 7 5
    -1 7 -5
    -1 7 -5
    1 7 6
    -1 7 -6
    -1 7 -6
    1 7 7
    -1 7 -7
    1 7 8
    -1 7 -8
    1 7 9
    1 7 9
    -1 7 -9
    -1 7 -10
    1 7 10
    -1 7 -11
    1 7 11
    -1 7 -12
    1 7 12
    -1 7 -13
    1 7 13
    -1 8 13
    -1 8 12
    1 8 -11
    -1 8 11
    1 8 -10
    -1 8 10
    -1 8 9
    1 8 -9
    1 8 -8
    -1 8 8
    -1 8 8
    1 8 -8
    1 8 -7
    -1 8 7
    -1 8 7
    1 8 -7
    -1 8 6
    1 8 -6
    1 8 -6
    1 8 -5
    -1 8 5
    1 8 -5
    -1 8 4
    1 8 -4
    1 8 -3
    -1 8 3
    1 8 -2
    -1 8 2
    1 8 -1
    -1 8 1
    -1 8 1
    -1 8 0
    1 8 0
    -1 8 0
    -1 8 -1
    -1 8 -1
    1 8 2
    -1 8 -2
    -1 8 -2
    1 8 3
    -1 8 -3
    -1 8 -3
    1 8 4
    -1 8 -4
    -1 8 -4
    1 8 5
    -1 8 -5
    -1 8 -5
    1 8 6
    -1 8 -6
    -1 8 -6
    1 8 7
    -1 8 -7
    1 8 8
    -1 8 -8
    1 8 9
    -1 8 -9
    -1 8 -10
    -1 8 -11
    1 9 -9
    -1 9 8
    1 9 -8
    1 9 -7
    -1 9 7
    -1 9 6
    1 9 -6
    1 9 -5
    -1 9 5
    1 9 -4
    -1 9 4
    -1 9 3
    1 9 -3
    -1 9 2
    1 9 -2
    -1 9 1
    1 9 -1
    1 9 0
    -1 9 0
    1 9 1
    -1 9 -1
    1 9 2
    -1 9 -2
    1 9 3
    -1 9 -3
    1 9 4
    -1 9 -4
    -1 9 -4
    1 9 5
    -1 9 -5
    -1 9 -5
    -1 9 -6
    -1 9 -6
    1 9 7
    -1 9 -7
    1 9 8
    -1 9 -8
    1 10 -9
    1 10 -8
    -1 10 7
    1 10 -7
    -1 10 6
    1 10 -6
    -1 10 5
    1 10 -5
    1 10 -4
    -1 10 4
    -1 10 3
    1 10 -3
    -1 10 2
    1 10 -2
    -1 10 1
    1 10 -1
    1 10 0
    -1 10 0
    1 10 1
    -1 10 -1
    1 10 2
    -1 10 -2
    -1 10 -3
    1 10 3
    1 10 4
    -1 10 -4
    1 10 5
    -1 10 -5
    1 10 6
    -1 10 -6
    1 10 7
    1 11 -8
    1 11 -7
    1 11 -6
    -1 11 6
    -1 11 5
    1 11 -5
    1 11 -4
    -1 11 4
    1 11 -3
    -1 11 3
    -1 11 2
    1 11 -2
    -1 11 1
    1 11 -1
    -1 11 0
    1 11 0
    1 11 1
    -1 11 -1
    1 11 2
    -1 11 -2
    1 11 3
    -1 11 -3
    1 11 4
    -1 11 -4
    1 11 5
    -1 11 -5
    1 11 6
    -1 11 -6
    1 12 -7
    1 12 -6
    1 12 -5
    -1 12 4
    1 12 -4
    -1 12 3
    1 12 -3
    1 12 -2
    -1 12 2
    1 12 -1
    -1 12 1
    1 12 0
    -1 12 0
    1 12 1
    -1 12 -1
    1 12 2
    -1 12 -2
    -1 12 -3
    1 12 3
    1 12 4
    -1 12 -4
    -1 12 -5
    -1 12 -6
    1 13 -4
    1 13 -3
    1 13 -2
    -1 13 1
    1 13 -1
    1 13 0
    -1 13 0
    1 13 1
    -1 13 -1
    -1 13 -2
    -1 13 -3
    -1 13 -4
    2 -12 -7
    2 -12 -6
    2 -12 -5
    2 -12 -4
    2 -12 -3
    -2 -12 3
    -2 -12 2
    -2 -12 1
    -2 -12 0
    -2 -12 -1
    -2 -12 -2
    -2 -12 -3
    -2 -12 -4
    -2 -12 -5
    2 -12 6
    -2 -12 -6
    2 -11 -10
    2 -11 -9
    2 -11 -8
    2 -11 -7
    2 -11 -6
    -2 -11 5
    2 -11 -5
    -2 -11 4
    2 -11 -4
    -2 -11 3
    2 -11 -3
    -2 -11 2
    2 -11 -2
    2 -11 -1
    -2 -11 1
    -2 -11 0
    2 -11 0
    -2 -11 -1
    -2 -11 -2
    -2 -11 -3
    -2 -11 -4
    -2 -11 -5
    2 -11 6
    -2 -11 -6
    2 -11 7
    -2 -11 -7
    2 -11 8
    -2 -11 -8
    2 -10 -12
    2 -10 -11
    2 -10 -10
    2 -10 -9
    2 -10 -8
    -2 -10 7
    2 -10 -7
    -2 -10 6
    2 -10 -6
    -2 -10 5
    2 -10 -5
    2 -10 -4
    -2 -10 4
    -2 -10 3
    2 -10 -3
    -2 -10 2
    2 -10 -2
    -2 -10 1
    2 -10 -1
    2 -10 0
    -2 -10 0
    -2 -10 -1
    2 -10 1
    -2 -10 -2
    2 -10 2
    -2 -10 -3
    -2 -10 -4
    -2 -10 -5
    2 -10 6
    -2 -10 -6
    2 -10 7
    -2 -10 -7
    2 -10 8
    -2 -10 -8
    2 -10 9
    -2 -10 -9
    -2 -10 -10
    -2 -9 11
    -2 -9 8
    -2 -9 7
    2 -9 -7
    -2 -9 6
    2 -9 -6
    2 -9 -5
    -2 -9 5
    -2 -9 4
    2 -9 -4
    -2 -9 3
    2 -9 -3
    -2 -9 2
    2 -9 -2
    -2 -9 1
    2 -9 -1
    2 -9 0
    -2 -9 0
    2 -9 1
    -2 -9 -1
    2 -9 2
    -2 -9 -2
    2 -9 3
    -2 -9 -3
    -2 -9 -4
    -2 -9 -5
    2 -9 6
    -2 -9 -6
    2 -9 7
    -2 -9 -7
    2 -9 8
    -2 -9 -8
    2 -9 9
    -2 -9 -9
    2 -9 10
    -2 -9 -10
    -2 -9 -11
    -2 -8 11
    -2 -8 9
    -2 -8 8
    -2 -8 7
    2 -8 -6
    -2 -8 6
    2 -8 -5
    -2 -8 5
    2 -8 -4
    2 -8 -4
    -2 -8 4
    2 -8 -3
    2 -8 -3
    -2 -8 3
    -2 -8 2
    2 -8 -2
    -2 -8 1
    2 -8 -1
    2 -8 0
    -2 -8 0
    2 -8 1
    -2 -8 -1
    2 -8 2
    -2 -8 -2
    2 -8 3
    -2 -8 -3
    2 -8 4
    -2 -8 -4
    -2 -8 -5
    2 -8 6
    -2 -8 -6
    2 -8 7
    -2 -8 -7
    2 -8 8
    -2 -8 -8
    2 -8 9
    -2 -8 -9
    2 -8 10
    -2 -8 -10
    2 -8 11
    -2 -8 -11
    -2 -8 -12
    -2 -7 12
    2 -7 -11
    -2 -7 11
    2 -7 -10
    -2 -7 10
    -2 -7 10
    2 -7 -9
    -2 -7 9
    2 -7 -8
    -2 -7 8
    2 -7 -7
    -2 -7 7
    2 -7 -6
    -2 -7 6
    2 -7 -5
    -2 -7 5
    2 -7 -4
    -2 -7 4
    2 -7 -3
    2 -7 -3
    -2 -7 2
    2 -7 -2
    -2 -7 1
    2 -7 -1
    2 -7 0
    -2 -7 0
    2 -7 1
    -2 -7 -1
    2 -7 2
    -2 -7 -2
    2 -7 3
    -2 -7 -3
    2 -7 4
    -2 -7 -4
    2 -7 5
    -2 -7 -5
    2 -7 6
    -2 -7 -6
    2 -7 7
    -2 -7 -7
    2 -7 8
    -2 -7 -8
    2 -7 9
    -2 -7 -9
    2 -7 10
    -2 -7 -10
    2 -7 11
    -2 -7 -11
    2 -7 12
    -2 -7 -12
    2 -6 -13
    2 -6 -12
    -2 -6 12
    2 -6 -11
    -2 -6 11
    -2 -6 11
    2 -6 -10
    -2 -6 10
    -2 -6 10
    2 -6 -9
    -2 -6 9
    2 -6 -8
    -2 -6 8
    2 -6 -7
    -2 -6 7
    2 -6 -6
    -2 -6 6
    2 -6 -5
    -2 -6 5
    2 -6 -4
    -2 -6 4
    2 -6 -3
    -2 -6 3
    -2 -6 2
    2 -6 -1
    -2 -6 1
    -2 -6 0
    2 -6 0
    2 -6 1
    -2 -6 -1
    2 -6 2
    -2 -6 -2
    2 -6 3
    -2 -6 -3
    2 -6 4
    -2 -6 -4
    2 -6 5
    2 -6 5
    -2 -6 -5
    2 -6 6
    -2 -6 -6
    -2 -6 -6
    2 -6 7
    -2 -6 -7
    -2 -6 -8
    2 -6 8
    2 -6 9
    2 -6 10
    2 -6 11
    2 -6 12
    2 -5 -14
    2 -5 -13
    2 -5 -12
    -2 -5 12
    -2 -5 12
    2 -5 -11
    -2 -5 11
    -2 -5 11
    2 -5 -10
    -2 -5 10
    -2 -5 10
    2 -5 -9
    -2 -5 9
    2 -5 -8
    -2 -5 8
    2 -5 -7
    -2 -5 7
    2 -5 -6
    -2 -5 6
    2 -5 -5
    -2 -5 5
    2 -5 -4
    -2 -5 4
    2 -5 -3
    -2 -5 3
    -2 -5 2
    2 -5 -1
    -2 -5 1
    2 -5 0
    -2 -5 0
    -2 -5 -1
    2 -5 1
    2 -5 2
    -2 -5 -2
    2 -5 3
    -2 -5 -3
    -2 -5 -4
    -2 -5 -4
    2 -5 5
    2 -5 5
    -2 -5 -5
    2 -5 6
    2 -5 6
    -2 -5 -6
    2 -5 7
    -2 -5 -7
    2 -5 8
    -2 -5 -8
    2 -5 9
    -2 -5 -9
    2 -5 10
    -2 -5 -10
    -2 -5 -11
    2 -5 11
    2 -5 12
    2 -4 -15
    2 -4 -14
    2 -4 -13
    -2 -4 13
    2 -4 -12
    -2 -4 12
    -2 -4 12
    2 -4 -11
    -2 -4 11
    -2 -4 11
    2 -4 -10
    -2 -4 10
    -2 -4 10
    2 -4 -9
    -2 -4 9
    -2 -4 9
    2 -4 -8
    -2 -4 8
    2 -4 -7
    -2 -4 7
    2 -4 -6
    -2 -4 6
    2 -4 -5
    -2 -4 5
    2 -4 -4
    -2 -4 4
    2 -4 -3
    -2 -4 3
    -2 -4 2
    -2 -4 1
    -2 -4 0
    2 -4 0
    2 -4 1
    -2 -4 -1
    2 -4 2
    -2 -4 -2
    -2 -4 -2
    2 -4 3
    -2 -4 -3
    -2 -4 -3
    2 -4 4
    2 -4 4
    -2 -4 -4
    2 -4 5
    2 -4 5
    -2 -4 -5
    2 -4 6
    2 -4 6
    -2 -4 -6
    2 -4 7
    -2 -4 -7
    2 -4 8
    -2 -4 -8
    -2 -4 -9
    2 -4 9
    -2 -4 -10
    2 -4 10
    -2 -4 -11
    2 -4 11
    -2 -4 -12
    2 -4 12
    -2 -4 -13
    2 -3 -16
    2 -3 -15
    2 -3 -14
    2 -3 -13
    -2 -3 13
    2 -3 -12
    -2 -3 12
    2 -3 -11
    -2 -3 11
    -2 -3 11
    2 -3 -10
    -2 -3 10
    -2 -3 10
    2 -3 -9
    -2 -3 9
    -2 -3 9
    2 -3 -8
    -2 -3 8
    -2 -3 8
    2 -3 -7
    -2 -3 7
    2 -3 -6
    -2 -3 6
    2 -3 -5
    -2 -3 5
    2 -3 -4
    -2 -3 4
    2 -3 -3
    -2 -3 3
    -2 -3 2
    -2 -3 1
    -2 -3 0
    -2 -3 -1
    -2 -3 -1
    2 -3 1
    2 -3 2
    -2 -3 -2
    2 -3 3
    -2 -3 -3
    2 -3 4
    -2 -3 -4
    2 -3 5
    -2 -3 -5
    -2 -3 -6
    2 -3 6
    2 -3 6
    2 -3 7
    2 -3 7
    -2 -3 -7
    -2 -3 -8
    2 -3 8
    2 -3 8
    2 -3 9
    -2 -3 -9
    2 -3 10
    -2 -3 -10
    -2 -3 -11
    2 -3 11
    -2 -3 -12
    2 -3 12
    -2 -3 -13
    2 -3 13
    -2 -3 -14
    2 -2 -17
    2 -2 -16
    2 -2 -15
    2 -2 -14
    -2 -2 14
    2 -2 -13
    -2 -2 13
    2 -2 -12
    -2 -2 12
    2 -2 -11
    -2 -2 11
    -2 -2 11
    2 -2 -10
    -2 -2 10
    -2 -2 10
    2 -2 -9
    -2 -2 9
    -2 -2 9
    2 -2 -8
    -2 -2 8
    2 -2 -7
    -2 -2 7
    -2 -2 7
    2 -2 -6
    -2 -2 6
    2 -2 -5
    -2 -2 5
    2 -2 -4
    -2 -2 4
    2 -2 -3
    -2 -2 3
    -2 -2 2
    -2 -2 1
    -2 -2 0
    2 -2 1
    2 -2 1
    -2 -2 -1
    -2 -2 -1
    2 -2 2
    2 -2 2
    -2 -2 -2
    2 -2 3
    -2 -2 -3
    2 -2 4
    -2 -2 -4
    2 -2 5
    2 -2 5
    -2 -2 -5
    2 -2 6
    2 -2 6
    -2 -2 -6
    2 -2 7
    2 -2 7
    -2 -2 -7
    2 -2 8
    2 -2 8
    -2 -2 -8
    -2 -2 -9
    2 -2 9
    2 -2 9
    2 -2 10
    -2 -2 -10
    2 -2 11
    -2 -2 -11
    2 -2 12
    -2 -2 -12
    2 -2 13
    -2 -2 -13
    -2 -2 -14
    -2 -2 -15
    2 -1 -17
    2 -1 -16
    2 -1 -15
    2 -1 -14
    -2 -1 14
    2 -1 -13
    -2 -1 13
    2 -1 -12
    -2 -1 12
    2 -1 -11
    -2 -1 11
    -2 -1 11
    2 -1 -10
    -2 -1 10
    -2 -1 10
    2 -1 -9
    -2 -1 9
    -2 -1 8
    -2 -1 8
    2 -1 -7
    -2 -1 7
    -2 -1 7
    2 -1 -6
    -2 -1 6
    2 -1 -5
    -2 -1 5
    2 -1 -4
    -2 -1 4
    2 -1 -3
    -2 -1 3
    2 -1 -2
    -2 -1 2
    2 -1 -1
    -2 -1 1
    2 -1 0
    2 -1 0
    -2 -1 0
    -2 -1 0
    2 -1 1
    -2 -1 -1
    -2 -1 -1
    2 -1 2
    -2 -1 -2
    2 -1 3
    -2 -1 -3
    2 -1 4
    -2 -1 -4
    2 -1 5
    -2 -1 -5
    2 -1 6
    2 -1 6
    -2 -1 -6
    -2 -1 -7
    2 -1 7
    2 -1 7
    2 -1 8
    2 -1 8
    -2 -1 -8
    2 -1 9
    -2 -1 -9
    2 -1 10
    2 -1 10
    -2 -1 -10
    -2 -1 -11
    2 -1 11
    -2 -1 -12
    2 -1 12
    -2 -1 -13
    -2 -1 -14
    -2 -1 -15
    2 0 -17
    2 0 -16
    2 0 -15
    -2 0 15
    2 0 -14
    -2 0 14
    2 0 -13
    -2 0 13
    2 0 -12
    -2 0 12
    2 0 -11
    -2 0 11
    2 0 -10
    -2 0 10
    -2 0 10
    2 0 -9
    -2 0 9
    -2 0 9
    2 0 -8
    -2 0 8
    -2 0 8
    2 0 -7
    -2 0 7
    2 0 -6
    -2 0 6
    -2 0 6
    2 0 -5
    -2 0 5
    -2 0 5
    -2 0 4
    -2 0 4
    2 0 -3
    -2 0 3
    2 0 -2
    -2 0 2
    -2 0 2
    -2 0 1
    -2 0 1
    -2 0 0
    2 0 0
    -2 0 -1
    -2 0 -1
    2 0 2
    -2 0 -2
    2 0 3
    -2 0 -3
    2 0 4
    -2 0 -4
    2 0 5
    2 0 5
    -2 0 -5
    2 0 6
    2 0 6
    -2 0 -6
    2 0 7
    2 0 7
    -2 0 -7
    2 0 8
    2 0 8
    -2 0 -8
    2 0 9
    2 0 9
    -2 0 -9
    -2 0 -10
    2 0 10
    2 0 10
    2 0 11
    2 0 11
    -2 0 -11
    2 0 12
    -2 0 -12
    -2 0 -13
    -2 0 -14
    -2 0 -15
    2 1 -17
    2 1 -16
    2 1 -15
    -2 1 15
    2 1 -14
    -2 1 14
    2 1 -13
    -2 1 13
    2 1 -12
    -2 1 12
    2 1 -11
    -2 1 11
    2 1 -10
    -2 1 10
    2 1 -9
    -2 1 9
    -2 1 9
    2 1 -8
    -2 1 8
    -2 1 8
    2 1 -7
    -2 1 7
    -2 1 7
    2 1 -6
    -2 1 6
    -2 1 6
    2 1 -5
    -2 1 5
    -2 1 5
    2 1 -4
    2 1 -4
    -2 1 4
    2 1 -3
    2 1 -3
    2 1 -2
    2 1 -2
    -2 1 2
    -2 1 2
    -2 1 1
    -2 1 1
    2 1 0
    -2 1 0
    2 1 1
    -2 1 -1
    2 1 2
    2 1 2
    -2 1 -2
    2 1 3
    2 1 3
    -2 1 -3
    2 1 4
    -2 1 -4
    2 1 5
    2 1 5
    -2 1 -5
    2 1 6
    2 1 6
    -2 1 -6
    -2 1 -7
    2 1 7
    2 1 7
    2 1 8
    2 1 8
    -2 1 -8
    2 1 9
    -2 1 -9
    2 1 10
    2 1 10
    -2 1 -10
    2 1 11
    2 1 11
    -2 1 -11
    -2 1 -12
    2 1 12
    2 1 12
    -2 1 -13
    -2 1 -14
    -2 1 -15
    -2 1 -16
    2 2 -17
    2 2 -16
    2 2 -15
    -2 2 15
    2 2 -14
    -2 2 14
    -2 2 13
    2 2 -13
    2 2 -12
    -2 2 12
    2 2 -11
    -2 2 11
    2 2 -10
    -2 2 10
    2 2 -9
    -2 2 9
    -2 2 9
    2 2 -8
    -2 2 8
    -2 2 8
    2 2 -7
    -2 2 7
    2 2 -6
    2 2 -6
    -2 2 6
    -2 2 6
    2 2 -5
    -2 2 5
    2 2 -5
    -2 2 5
    2 2 -4
    -2 2 4
    2 2 -4
    -2 2 3
    2 2 -3
    2 2 -3
    -2 2 3
    -2 2 2
    2 2 -2
    2 2 -2
    -2 2 2
    -2 2 2
    -2 2 1
    2 2 -1
    2 2 -1
    -2 2 1
    2 2 -1
    -2 2 1
    -2 2 0
    -2 2 0
    2 2 1
    -2 2 -1
    2 2 2
    -2 2 -2
    2 2 3
    2 2 3
    -2 2 -3
    2 2 4
    2 2 4
    -2 2 -4
    2 2 5
    2 2 5
    -2 2 -5
    2 2 6
    -2 2 -6
    2 2 7
    2 2 7
    -2 2 -7
    2 2 8
    2 2 8
    -2 2 -8
    -2 2 -9
    2 2 9
    2 2 9
    -2 2 -10
    2 2 10
    2 2 10
    2 2 11
    2 2 11
    -2 2 -11
    -2 2 -12
    2 2 12
    2 2 12
    -2 2 -13
    -2 2 -14
    -2 2 -15
    -2 2 -16
    2 3 -17
    2 3 -16
    2 3 -15
    -2 3 15
    2 3 -14
    -2 3 14
    2 3 -13
    -2 3 13
    2 3 -12
    -2 3 12
    -2 3 11
    2 3 -11
    2 3 -10
    -2 3 10
    -2 3 9
    -2 3 9
    2 3 -9
    2 3 -8
    -2 3 8
    -2 3 8
    2 3 -7
    2 3 -7
    -2 3 7
    -2 3 7
    2 3 -6
    -2 3 6
    2 3 -6
    -2 3 6
    -2 3 5
    2 3 -5
    2 3 -5
    -2 3 5
    -2 3 4
    2 3 -4
    2 3 -4
    -2 3 4
    2 3 -3
    2 3 -3
    -2 3 3
    -2 3 3
    2 3 -2
    -2 3 2
    -2 3 2
    2 3 -2
    -2 3 2
    -2 3 1
    2 3 -1
    -2 3 1
    -2 3 0
    2 3 0
    -2 3 0
    -2 3 0
    2 3 1
    -2 3 -1
    -2 3 -1
    -2 3 -2
    -2 3 -2
    2 3 3
    2 3 3
    -2 3 -3
    2 3 4
    2 3 4
    -2 3 -4
    2 3 5
    -2 3 -5
    -2 3 -6
    2 3 6
    2 3 6
    2 3 7
    2 3 7
    -2 3 -7
    -2 3 -8
    2 3 8
    2 3 8
    2 3 9
    2 3 9
    -2 3 -9
    2 3 10
    2 3 10
    -2 3 -10
    2 3 11
    2 3 11
    -2 3 -11
    -2 3 -12
    2 3 12
    -2 3 -13
    -2 3 -14
    -2 3 -15
    2 4 -16
    2 4 -15
    -2 4 15
    2 4 -14
    -2 4 14
    -2 4 13
    2 4 -13
    2 4 -12
    -2 4 12
    -2 4 11
    2 4 -11
    2 4 -10
    -2 4 10
    -2 4 9
    -2 4 9
    2 4 -9
    -2 4 8
    2 4 -8
    -2 4 8
    2 4 -8
    2 4 -7
    -2 4 7
    -2 4 7
    2 4 -7
    -2 4 6
    2 4 -6
    -2 4 6
    2 4 -6
    -2 4 5
    2 4 -5
    -2 4 5
    2 4 -5
    2 4 -4
    -2 4 4
    -2 4 4
    2 4 -4
    2 4 -3
    -2 4 3
    -2 4 3
    2 4 -3
    2 4 -2
    -2 4 2
    -2 4 2
    2 4 -2
    -2 4 2
    2 4 -1
    -2 4 1
    -2 4 1
    2 4 0
    -2 4 0
    -2 4 0
    2 4 1
    -2 4 -1
    2 4 2
    -2 4 -2
    -2 4 -2
    2 4 3
    -2 4 -3
    -2 4 -3
    2 4 4
    2 4 4
    -2 4 -4
    2 4 5
    2 4 5
    -2 4 -5
    2 4 6
    2 4 6
    -2 4 -6
    2 4 7
    2 4 7
    -2 4 -7
    2 4 8
    2 4 8
    -2 4 -8
    -2 4 -9
    2 4 9
    2 4 9
    -2 4 -10
    2 4 10
    2 4 10
    -2 4 -11
    2 4 11
    2 4 11
    -2 4 -12
    2 4 12
    -2 4 -13
    -2 4 -14
    -2 4 -15
    2 5 -15
    -2 5 15
    2 5 -14
    -2 5 14
    2 5 -13
    -2 5 13
    2 5 -12
    -2 5 12
    -2 5 11
    2 5 -11
    -2 5 10
    2 5 -10
    -2 5 9
    -2 5 9
    2 5 -9
    -2 5 8
    2 5 -8
    -2 5 8
    2 5 -8
    2 5 -7
    -2 5 7
    -2 5 7
    2 5 -7
    -2 5 6
    2 5 -6
    -2 5 6
    2 5 -6
    -2 5 5
    2 5 -5
    -2 5 5
    2 5 -5
    2 5 -4
    -2 5 4
    -2 5 4
    2 5 -4
    -2 5 3
    2 5 -3
    -2 5 3
    2 5 -3
    -2 5 2
    2 5 -2
    -2 5 2
    2 5 -2
    2 5 -1
    -2 5 1
    -2 5 1
    2 5 0
    -2 5 0
    -2 5 0
    2 5 1
    -2 5 -1
    -2 5 -1
    2 5 2
    -2 5 -2
    -2 5 -2
    2 5 3
    -2 5 -3
    -2 5 -3
    2 5 4
    -2 5 -4
    -2 5 -4
    2 5 5
    -2 5 -5
    2 5 6
    2 5 6
    -2 5 -6
    2 5 7
    2 5 7
    -2 5 -7
    -2 5 -8
    2 5 8
    2 5 8
    2 5 9
    2 5 9
    -2 5 -9
    -2 5 -10
    2 5 10
    2 5 10
    -2 5 -11
    2 5 11
    2 5 11
    -2 5 -12
    2 5 12
    -2 5 -13
    -2 5 -14
    -2 6 15
    2 6 -14
    -2 6 14
    2 6 -13
    -2 6 13
    2 6 -12
    -2 6 12
    2 6 -11
    -2 6 11
    2 6 -10
    -2 6 10
    2 6 -9
    2 6 -9
    -2 6 9
    -2 6 9
    2 6 -8
    -2 6 8
    -2 6 8
    2 6 -8
    -2 6 7
    2 6 -7
    -2 6 7
    2 6 -7
    -2 6 6
    2 6 -6
    -2 6 6
    2 6 -6
    2 6 -5
    -2 6 5
    -2 6 5
    2 6 -5
    -2 6 4
    2 6 -4
    -2 6 4
    2 6 -4
    2 6 -3
    -2 6 3
    -2 6 3
    2 6 -3
    -2 6 2
    2 6 -2
    -2 6 2
    2 6 -2
    -2 6 1
    2 6 -1
    -2 6 1
    -2 6 0
    2 6 0
    -2 6 0
    2 6 1
    -2 6 -1
    -2 6 -1
    2 6 2
    -2 6 -2
    -2 6 -2
    2 6 3
    -2 6 -3
    -2 6 -3
    2 6 4
    -2 6 -4
    -2 6 -4
    2 6 5
    -2 6 -5
    2 6 6
    -2 6 -6
    2 6 7
    -2 6 -7
    2 6 8
    -2 6 -8
    -2 6 -9
    2 6 9
    2 6 9
    -2 6 -10
    2 6 10
    2 6 10
    -2 6 -11
    2 6 11
    -2 6 -12
    2 6 12
    -2 6 -13
    -2 6 -14
    -2 7 14
    2 7 -13
    -2 7 13
    2 7 -12
    -2 7 12
    -2 7 11
    2 7 -11
    -2 7 10
    2 7 -10
    2 7 -9
    -2 7 9
    2 7 -9
    2 7 -8
    2 7 -8
    -2 7 8
    -2 7 8
    2 7 -7
    2 7 -7
    -2 7 7
    -2 7 7
    2 7 -6
    -2 7 6
    -2 7 6
    2 7 -6
    2 7 -5
    -2 7 5
    -2 7 5
    2 7 -5
    2 7 -4
    -2 7 4
    -2 7 4
    2 7 -4
    -2 7 3
    2 7 -3
    2 7 -2
    -2 7 2
    -2 7 2
    -2 7 1
    2 7 -1
    -2 7 1
    2 7 0
    -2 7 0
    -2 7 0
    2 7 1
    -2 7 -1
    -2 7 -1
    2 7 2
    -2 7 -2
    -2 7 -2
    2 7 3
    -2 7 -3
    -2 7 -3
    2 7 4
    -2 7 -4
    -2 7 -4
    2 7 5
    -2 7 -5
    -2 7 -5
    2 7 6
    -2 7 -6
    2 7 7
    -2 7 -7
    2 7 8
    -2 7 -8
    2 7 9
    -2 7 -9
    -2 7 -10
    -2 7 -11
    -2 7 -12
    -2 8 14
    -2 8 13
    -2 8 12
    -2 8 11
    2 8 -10
    -2 8 10
    2 8 -9
    2 8 -9
    -2 8 9
    2 8 -8
    -2 8 8
    -2 8 8
    2 8 -8
    -2 8 7
    2 8 -7
    -2 8 7
    2 8 -7
    2 8 -6
    -2 8 6
    -2 8 6
    2 8 -6
    2 8 -5
    -2 8 5
    -2 8 4
    2 8 -4
    2 8 -3
    -2 8 3
    -2 8 2
    2 8 -2
    -2 8 1
    2 8 -1
    -2 8 1
    -2 8 0
    2 8 0
    -2 8 0
    2 8 1
    -2 8 -1
    -2 8 -1
    2 8 2
    -2 8 -2
    -2 8 -2
    2 8 3
    -2 8 -3
    -2 8 -3
    2 8 4
    -2 8 -4
    -2 8 -4
    2 8 5
    -2 8 -5
    -2 8 -5
    2 8 6
    -2 8 -6
    2 8 7
    -2 8 -7
    2 8 8
    -2 8 -8
    2 8 9
    -2 8 -9
    -2 8 -10
    -2 8 -11
    -2 9 13
    -2 9 12
    -2 9 11
    -2 9 10
    2 9 -9
    -2 9 9
    2 9 -8
    -2 9 7
    2 9 -7
    -2 9 6
    2 9 -6
    -2 9 5
    2 9 -5
    -2 9 4
    2 9 -4
    -2 9 3
    2 9 -3
    2 9 -2
    -2 9 2
    -2 9 1
    2 9 -1
    2 9 0
    -2 9 0
    -2 9 0
    2 9 1
    -2 9 -1
    -2 9 -2
    2 9 2
    -2 9 -2
    -2 9 -3
    2 9 3
    -2 9 -3
    2 9 4
    -2 9 -4
    -2 9 -4
    2 9 5
    -2 9 -5
    -2 9 -5
    2 9 6
    -2 9 -6
    2 9 7
    -2 9 -7
    2 9 8
    -2 9 -8
    2 10 -9
    2 10 -8
    2 10 -7
    -2 10 7
    -2 10 6
    2 10 -6
    2 10 -5
    -2 10 5
    2 10 -4
    -2 10 4
    2 10 -3
    -2 10 3
    -2 10 2
    2 10 -2
    -2 10 1
    2 10 -1
    2 10 0
    -2 10 0
    2 10 1
    -2 10 -1
    -2 10 -2
    2 10 2
    -2 10 -3
    2 10 3
    -2 10 -4
    2 10 4
    -2 10 -5
    2 10 5
    2 10 6
    2 10 7
    2 11 -9
    2 11 -8
    2 11 -7
    2 11 -6
    -2 11 5
    2 11 -5
    2 11 -4
    -2 11 4
    2 11 -3
    -2 11 3
    -2 11 2
    2 11 -2
    -2 11 1
    2 11 -1
    -2 11 0
    2 11 0
    -2 11 -1
    2 11 1
    -2 11 -2
    2 11 2
    -2 11 -3
    2 11 3
    -2 11 -4
    2 11 4
    -2 11 -5
    2 11 5
    2 11 6
    2 12 -7
    2 12 -6
    2 12 -5
    -2 12 4
    2 12 -4
    2 12 -3
    -2 12 3
    -2 12 2
    2 12 -2
    -2 12 1
    2 12 -1
    -2 12 0
    2 12 0
    -2 12 -1
    2 12 1
    -2 12 -2
    2 12 2
    -2 12 -3
    2 12 3
    -2 12 -4
    2 12 4
    2 13 -4
    2 13 -3
    2 13 -2
    2 13 -1
    2 13 0
    -2 13 0
    2 13 1
    -2 13 -1
    -2 13 -2
    -2 13 -3
    -3 -12 3
    -3 -12 2
    -3 -12 1
    -3 -12 0
    -3 -12 -1
    -3 -12 -2
    -3 -12 -3
    3 -12 4
    -3 -12 -4
    3 -12 5
    -3 -12 -5
    3 -12 6
    -3 -12 -6
    3 -11 -10
    3 -11 -9
    3 -11 -8
    3 -11 -7
    -3 -11 6
    3 -11 -6
    -3 -11 5
    3 -11 -5
    -3 -11 4
    3 -11 -4
    -3 -11 3
    3 -11 -3
    3 -11 -2
    -3 -11 2
    -3 -11 1
    3 -11 -1
    -3 -11 0
    -3 -11 -1
    -3 -11 -2
    -3 -11 -3
    -3 -11 -4
    3 -11 5
    -3 -11 -5
    3 -11 6
    -3 -11 -6
    3 -11 7
    -3 -11 -7
    3 -11 8
    -3 -11 -8
    3 -10 -9
    3 -10 -8
    -3 -10 7
    3 -10 -7
    -3 -10 6
    3 -10 -6
    -3 -10 5
    3 -10 -5
    -3 -10 4
    3 -10 -4
    -3 -10 3
    3 -10 -3
    -3 -10 2
    3 -10 -2
    -3 -10 1
    3 -10 -1
    3 -10 0
    -3 -10 0
    3 -10 1
    -3 -10 -1
    -3 -10 -2
    -3 -10 -3
    -3 -10 -4
    3 -10 5
    -3 -10 -5
    3 -10 6
    -3 -10 -6
    3 -10 7
    -3 -10 -7
    3 -10 8
    -3 -10 -8
    3 -10 9
    -3 -10 -9
    -3 -9 9
    -3 -9 8
    -3 -9 7
    -3 -9 6
    -3 -9 5
    3 -9 -5
    -3 -9 4
    3 -9 -4
    -3 -9 3
    3 -9 -3
    -3 -9 2
    3 -9 -2
    -3 -9 1
    3 -9 -1
    -3 -9 0
    3 -9 0
    3 -9 1
    -3 -9 -1
    3 -9 2
    -3 -9 -2
    -3 -9 -3
    -3 -9 -4
    3 -9 5
    -3 -9 -5
    3 -9 6
    -3 -9 -6
    3 -9 7
    -3 -9 -7
    3 -9 8
    -3 -9 -8
    3 -9 9
    -3 -9 -9
    3 -9 10
    -3 -9 -10
    -3 -8 10
    -3 -8 9
    3 -8 -8
    -3 -8 8
    3 -8 -7
    -3 -8 7
    3 -8 -6
    -3 -8 6
    3 -8 -5
    -3 -8 5
    3 -8 -4
    -3 -8 4
    3 -8 -3
    -3 -8 3
    3 -8 -3
    -3 -8 2
    3 -8 -2
    -3 -8 1
    3 -8 -1
    -3 -8 0
    3 -8 0
    -3 -8 -1
    3 -8 1
    3 -8 2
    -3 -8 -2
    3 -8 3
    -3 -8 -3
    -3 -8 -4
    3 -8 5
    -3 -8 -5
    3 -8 6
    -3 -8 -6
    3 -8 7
    -3 -8 -7
    3 -8 8
    -3 -8 -8
    3 -8 9
    -3 -8 -9
    3 -8 10
    -3 -8 -10
    3 -8 11
    -3 -8 -11
    -3 -7 12
    3 -7 -11
    -3 -7 11
    -3 -7 11
    3 -7 -10
    -3 -7 10
    3 -7 -9
    -3 -7 9
    3 -7 -8
    -3 -7 8
    3 -7 -7
    -3 -7 7
    3 -7 -6
    -3 -7 6
    3 -7 -5
    -3 -7 5
    3 -7 -4
    -3 -7 4
    -3 -7 3
    -3 -7 2
    3 -7 -2
    -3 -7 1
    3 -7 -1
    -3 -7 0
    3 -7 0
    3 -7 1
    -3 -7 -1
    3 -7 2
    -3 -7 -2
    3 -7 3
    -3 -7 -3
    3 -7 4
    -3 -7 -4
    3 -7 5
    -3 -7 -5
    3 -7 6
    -3 -7 -6
    3 -7 7
    -3 -7 -7
    3 -7 8
    -3 -7 -8
    3 -7 9
    -3 -7 -9
    3 -7 10
    -3 -7 -10
    3 -7 11
    -3 -7 -11
    3 -6 -13
    3 -6 -12
    -3 -6 12
    -3 -6 12
    3 -6 -11
    -3 -6 11
    -3 -6 11
    3 -6 -10
    -3 -6 10
    3 -6 -9
    -3 -6 9
    3 -6 -8
    -3 -6 8
    3 -6 -7
    -3 -6 7
    3 -6 -6
    -3 -6 6
    3 -6 -5
    -3 -6 5
    3 -6 -4
    -3 -6 4
    -3 -6 3
    -3 -6 2
    -3 -6 1
    3 -6 -1
    -3 -6 0
    3 -6 0
    3 -6 1
    -3 -6 -1
    3 -6 2
    -3 -6 -2
    3 -6 3
    -3 -6 -3
    3 -6 4
    -3 -6 -4
    3 -6 5
    -3 -6 -5
    3 -6 6
    -3 -6 -6
    3 -6 7
    -3 -6 -7
    3 -6 8
    -3 -6 -8
    3 -6 9
    -3 -6 -9
    3 -6 10
    -3 -6 -10
    3 -6 11
    -3 -6 -11
    3 -6 12
    -3 -6 -12
    3 -5 -15
    3 -5 -14
    3 -5 -13
    -3 -5 13
    3 -5 -12
    -3 -5 12
    -3 -5 12
    3 -5 -11
    -3 -5 11
    -3 -5 11
    3 -5 -10
    -3 -5 10
    3 -5 -9
    -3 -5 9
    3 -5 -8
    -3 -5 8
    3 -5 -7
    -3 -5 7
    3 -5 -6
    -3 -5 6
    3 -5 -5
    -3 -5 5
    3 -5 -4
    -3 -5 4
    -3 -5 3
    -3 -5 2
    -3 -5 1
    -3 -5 0
    3 -5 0
    3 -5 1
    -3 -5 -1
    3 -5 2
    -3 -5 -2
    3 -5 3
    -3 -5 -3
    -3 -5 -3
    3 -5 4
    3 -5 4
    -3 -5 -4
    -3 -5 -4
    3 -5 5
    -3 -5 -5
    -3 -5 -5
    3 -5 6
    -3 -5 -6
    3 -5 7
    -3 -5 -7
    -3 -5 -7
    3 -5 8
    -3 -5 -8
    -3 -5 -9
    3 -5 9
    -3 -5 -10
    3 -5 10
    3 -5 11
    3 -5 12
    3 -4 -16
    3 -4 -15
    3 -4 -14
    3 -4 -13
    -3 -4 13
    3 -4 -12
    -3 -4 12
    -3 -4 12
    3 -4 -11
    -3 -4 11
    -3 -4 11
    -3 -4 10
    -3 -4 10
    3 -4 -9
    -3 -4 9
    3 -4 -8
    -3 -4 8
    3 -4 -7
    -3 -4 7
    3 -4 -6
    -3 -4 6
    3 -4 -5
    -3 -4 5
    3 -4 -4
    -3 -4 4
    -3 -4 3
    -3 -4 2
    -3 -4 1
    -3 -4 0
    3 -4 0
    -3 -4 -1
    3 -4 1
    3 -4 2
    3 -4 2
    -3 -4 -2
    -3 -4 -2
    3 -4 3
    3 -4 3
    -3 -4 -3
    -3 -4 -3
    3 -4 4
    -3 -4 -4
    -3 -4 -4
    3 -4 5
    -3 -4 -5
    -3 -4 -5
    3 -4 6
    -3 -4 -6
    3 -4 7
    -3 -4 -7
    3 -4 8
    -3 -4 -8
    3 -4 9
    -3 -4 -9
    3 -4 10
    -3 -4 -10
    3 -4 11
    -3 -4 -11
    -3 -4 -12
    3 -4 12
    3 -3 -16
    3 -3 -15
    3 -3 -14
    -3 -3 14
    3 -3 -13
    -3 -3 13
    3 -3 -12
    -3 -3 12
    3 -3 -11
    -3 -3 11
    -3 -3 11
    3 -3 -10
    -3 -3 10
    -3 -3 10
    3 -3 -9
    -3 -3 9
    -3 -3 9
    3 -3 -8
    -3 -3 8
    3 -3 -7
    -3 -3 7
    3 -3 -6
    -3 -3 6
    3 -3 -5
    -3 -3 5
    3 -3 -4
    -3 -3 4
    -3 -3 3
    -3 -3 2
    -3 -3 1
    -3 -3 0
    -3 -3 0
    3 -3 1
    3 -3 1
    -3 -3 -1
    -3 -3 -1
    3 -3 2
    3 -3 2
    -3 -3 -2
    3 -3 3
    3 -3 3
    -3 -3 -3
    3 -3 4
    -3 -3 -4
    -3 -3 -4
    3 -3 5
    -3 -3 -5
    3 -3 6
    -3 -3 -6
    3 -3 7
    -3 -3 -7
    3 -3 8
    -3 -3 -8
    3 -3 9
    -3 -3 -9
    3 -3 10
    -3 -3 -10
    3 -3 11
    -3 -3 -11
    3 -3 12
    -3 -3 -12
    -3 -3 -13
    3 -2 -17
    3 -2 -16
    3 -2 -15
    -3 -2 15
    3 -2 -14
    -3 -2 14
    3 -2 -13
    -3 -2 13
    3 -2 -12
    -3 -2 12
    3 -2 -11
    -3 -2 11
    -3 -2 11
    3 -2 -10
    -3 -2 10
    -3 -2 10
    3 -2 -9
    -3 -2 9
    -3 -2 9
    3 -2 -8
    -3 -2 8
    -3 -2 8
    3 -2 -7
    -3 -2 7
    3 -2 -6
    -3 -2 6
    3 -2 -5
    -3 -2 5
    3 -2 -4
    -3 -2 4
    -3 -2 3
    3 -2 -2
    -3 -2 2
    3 -2 -1
    -3 -2 1
    -3 -2 1
    3 -2 0
    -3 -2 0
    -3 -2 0
    -3 -2 -1
    -3 -2 -1
    3 -2 2
    -3 -2 -2
    -3 -2 -2
    3 -2 3
    -3 -2 -3
    3 -2 4
    3 -2 4
    -3 -2 -4
    3 -2 5
    -3 -2 -5
    3 -2 6
    3 -2 6
    -3 -2 -6
    3 -2 7
    -3 -2 -7
    3 -2 8
    -3 -2 -8
    3 -2 9
    -3 -2 -9
    3 -2 10
    -3 -2 -10
    3 -2 11
    -3 -2 -11
    -3 -2 -12
    3 -2 12
    -3 -2 -13
    -3 -2 -14
    3 -1 -17
    3 -1 -16
    3 -1 -15
    -3 -1 15
    3 -1 -14
    -3 -1 14
    3 -1 -13
    -3 -1 13
    3 -1 -12
    -3 -1 12
    3 -1 -11
    -3 -1 11
    3 -1 -10
    -3 -1 10
    -3 -1 10
    3 -1 -9
    -3 -1 9
    -3 -1 9
    3 -1 -8
    -3 -1 8
    -3 -1 8
    3 -1 -7
    -3 -1 7
    -3 -1 7
    3 -1 -6
    -3 -1 6
    3 -1 -5
    -3 -1 5
    3 -1 -4
    -3 -1 4
    3 -1 -3
    -3 -1 3
    3 -1 -2
    -3 -1 2
    3 -1 -1
    -3 -1 1
    -3 -1 1
    -3 -1 0
    -3 -1 0
    -3 -1 -1
    -3 -1 -1
    -3 -1 -2
    -3 -1 -2
    -3 -1 -3
    -3 -1 -3
    3 -1 4
    3 -1 4
    -3 -1 -4
    3 -1 5
    -3 -1 -5
    3 -1 6
    3 -1 6
    -3 -1 -6
    3 -1 7
    3 -1 7
    -3 -1 -7
    3 -1 8
    -3 -1 -8
    3 -1 9
    -3 -1 -9
    3 -1 10
    -3 -1 -10
    3 -1 11
    -3 -1 -11
    3 -1 12
    -3 -1 -12
    -3 -1 -13
    -3 -1 -14
    -3 -1 -15
    3 0 -17
    3 0 -16
    3 0 -15
    -3 0 15
    3 0 -14
    -3 0 14
    3 0 -13
    -3 0 13
    3 0 -12
    -3 0 12
    3 0 -11
    -3 0 11
    3 0 -10
    -3 0 10
    3 0 -9
    -3 0 9
    3 0 -8
    -3 0 8
    -3 0 8
    3 0 -7
    -3 0 7
    -3 0 7
    3 0 -6
    -3 0 6
    -3 0 6
    3 0 -5
    -3 0 5
    3 0 -4
    3 0 -4
    -3 0 4
    3 0 -3
    3 0 -3
    -3 0 3
    -3 0 2
    -3 0 2
    3 0 -1
    -3 0 1
    -3 0 1
    3 0 0
    -3 0 0
    -3 0 0
    -3 0 -1
    -3 0 -1
    -3 0 -2
    -3 0 -2
    3 0 3
    -3 0 -3
    3 0 4
    3 0 4
    3 0 5
    3 0 5
    -3 0 -5
    3 0 6
    3 0 6
    -3 0 -6
    -3 0 -7
    3 0 7
    3 0 7
    3 0 8
    3 0 8
    -3 0 -8
    3 0 9
    3 0 9
    -3 0 -9
    3 0 10
    3 0 10
    -3 0 -10
    3 0 11
    -3 0 -11
    3 0 12
    -3 0 -12
    -3 0 -13
    -3 0 -14
    -3 0 -15
    3 1 -17
    3 1 -16
    -3 1 16
    3 1 -15
    -3 1 15
    3 1 -14
    -3 1 14
    3 1 -13
    -3 1 13
    3 1 -12
    -3 1 12
    3 1 -11
    -3 1 11
    3 1 -10
    -3 1 10
    3 1 -9
    -3 1 9
    3 1 -8
    -3 1 8
    3 1 -7
    -3 1 7
    3 1 -6
    3 1 -6
    3 1 -5
    3 1 -5
    3 1 -4
    3 1 -4
    -3 1 4
    3 1 -3
    3 1 -3
    -3 1 3
    3 1 -2
    -3 1 2
    3 1 -1
    -3 1 1
    3 1 0
    -3 1 0
    3 1 1
    -3 1 -1
    3 1 2
    -3 1 -2
    3 1 3
    -3 1 -3
    3 1 4
    -3 1 -4
    3 1 5
    -3 1 -5
    3 1 6
    3 1 6
    -3 1 -6
    3 1 7
    3 1 7
    -3 1 -7
    3 1 8
    -3 1 -8
    -3 1 -9
    3 1 9
    3 1 9
    -3 1 -10
    3 1 10
    3 1 10
    -3 1 -11
    3 1 11
    -3 1 -12
    3 1 12
    -3 1 -13
    -3 1 -14
    -3 1 -15
    3 2 -17
    3 2 -16
    -3 2 16
    3 2 -15
    -3 2 15
    3 2 -14
    -3 2 14
    3 2 -13
    -3 2 13
    3 2 -12
    -3 2 12
    3 2 -11
    -3 2 11
    3 2 -10
    -3 2 10
    3 2 -9
    -3 2 9
    3 2 -8
    -3 2 8
    3 2 -7
    3 2 -7
    -3 2 7
    3 2 -6
    -3 2 6
    3 2 -6
    -3 2 6
    3 2 -5
    3 2 -5
    -3 2 5
    -3 2 5
    -3 2 4
    3 2 -4
    3 2 -4
    -3 2 4
    3 2 -3
    3 2 -3
    -3 2 3
    3 2 -2
    3 2 -2
    -3 2 2
    3 2 -1
    -3 2 1
    3 2 0
    -3 2 0
    -3 2 0
    3 2 1
    -3 2 -1
    3 2 2
    -3 2 -2
    3 2 3
    -3 2 -3
    3 2 4
    -3 2 -4
    3 2 5
    -3 2 -5
    3 2 6
    3 2 6
    -3 2 -6
    3 2 7
    3 2 7
    -3 2 -7
    3 2 8
    3 2 8
    -3 2 -8
    3 2 9
    3 2 9
    -3 2 -9
    3 2 10
    3 2 10
    -3 2 -10
    3 2 11
    3 2 11
    -3 2 -11
    -3 2 -12
    3 2 12
    -3 2 -13
    -3 2 -14
    -3 2 -15
    3 3 -17
    3 3 -16
    -3 3 16
    3 3 -15
    -3 3 15
    3 3 -14
    -3 3 14
    -3 3 13
    3 3 -13
    3 3 -12
    -3 3 12
    3 3 -11
    -3 3 11
    3 3 -10
    -3 3 10
    3 3 -9
    -3 3 9
    3 3 -8
    3 3 -8
    -3 3 8
    3 3 -7
    -3 3 7
    3 3 -7
    -3 3 7
    -3 3 6
    3 3 -6
    3 3 -6
    -3 3 5
    3 3 -5
    3 3 -5
    -3 3 5
    -3 3 4
    3 3 -4
    3 3 -4
    -3 3 4
    3 3 -3
    3 3 -3
    -3 3 3
    -3 3 3
    -3 3 3
    3 3 -2
    -3 3 2
    3 3 -2
    -3 3 2
    -3 3 2
    3 3 -1
    3 3 -1
    -3 3 1
    3 3 0
    -3 3 0
    3 3 1
    -3 3 -1
    3 3 2
    -3 3 -2
    3 3 3
    -3 3 -3
    3 3 4
    -3 3 -4
    3 3 5
    3 3 5
    -3 3 -5
    3 3 6
    3 3 6
    -3 3 -6
    3 3 7
    3 3 7
    -3 3 -7
    3 3 8
    3 3 8
    -3 3 -8
    -3 3 -9
    3 3 9
    -3 3 -10
    3 3 10
    3 3 10
    -3 3 -11
    3 3 11
    3 3 11
    -3 3 -12
    -3 3 -13
    -3 3 -14
    -3 3 -15
    3 4 -16
    -3 4 16
    3 4 -15
    -3 4 15
    3 4 -14
    -3 4 14
    3 4 -13
    -3 4 13
    3 4 -12
    -3 4 12
    -3 4 11
    3 4 -11
    -3 4 10
    3 4 -10
    -3 4 9
    3 4 -9
    3 4 -8
    3 4 -8
    -3 4 8
    -3 4 8
    3 4 -7
    3 4 -7
    -3 4 7
    -3 4 7
    3 4 -6
    -3 4 6
    3 4 -6
    -3 4 6
    3 4 -5
    -3 4 5
    3 4 -5
    -3 4 5
    3 4 -4
    3 4 -4
    -3 4 4
    -3 4 4
    -3 4 3
    3 4 -3
    -3 4 3
    3 4 -3
    -3 4 3
    -3 4 2
    3 4 -2
    -3 4 2
    3 4 -2
    -3 4 2
    -3 4 1
    3 4 -1
    -3 4 1
    3 4 0
    -3 4 0
    -3 4 0
    3 4 1
    -3 4 -1
    -3 4 -1
    3 4 2
    -3 4 -2
    3 4 3
    -3 4 -3
    3 4 4
    -3 4 -4
    3 4 5
    -3 4 -5
    3 4 6
    -3 4 -6
    3 4 7
    3 4 7
    -3 4 -7
    3 4 8
    3 4 8
    -3 4 -8
    3 4 9
    3 4 9
    -3 4 -9
    3 4 10
    3 4 10
    -3 4 -10
    -3 4 -11
    3 4 11
    3 4 11
    -3 4 -12
    3 4 12
    -3 4 -13
    -3 4 -14
    3 5 -16
    3 5 -15
    -3 5 15
    3 5 -14
    -3 5 14
    3 5 -13
    -3 5 13
    -3 5 12
    3 5 -12
    3 5 -11
    -3 5 11
    -3 5 10
    3 5 -10
    3 5 -9
    -3 5 9
    3 5 -9
    -3 5 8
    3 5 -8
    -3 5 8
    3 5 -8
    3 5 -7
    -3 5 7
    -3 5 7
    3 5 -7
    3 5 -6
    -3 5 6
    -3 5 6
    3 5 -6
    -3 5 5
    3 5 -5
    -3 5 5
    3 5 -5
    3 5 -4
    -3 5 4
    -3 5 4
    3 5 -4
    -3 5 3
    3 5 -3
    3 5 -3
    -3 5 3
    -3 5 3
    -3 5 2
    3 5 -2
    -3 5 2
    -3 5 2
    -3 5 1
    3 5 -1
    -3 5 1
    -3 5 1
    3 5 0
    -3 5 0
    -3 5 -1
    -3 5 -1
    3 5 2
    -3 5 -2
    -3 5 -2
    3 5 3
    -3 5 -3
    3 5 4
    -3 5 -4
    3 5 5
    -3 5 -5
    3 5 6
    -3 5 -6
    3 5 7
    -3 5 -7
    3 5 8
    -3 5 -8
    -3 5 -9
    3 5 9
    -3 5 -10
    3 5 10
    -3 5 -11
    3 5 11
    -3 5 -12
    -3 5 -13
    -3 5 -14
    -3 6 15
    3 6 -14
    -3 6 14
    3 6 -13
    -3 6 13
    3 6 -12
    -3 6 12
    -3 6 11
    3 6 -11
    3 6 -10
    -3 6 10
    3 6 -10
    3 6 -9
    -3 6 9
    3 6 -9
    -3 6 8
    3 6 -8
    -3 6 8
    3 6 -8
    3 6 -7
    -3 6 7
    -3 6 7
    3 6 -7
    -3 6 6
    3 6 -6
    -3 6 6
    3 6 -6
    -3 6 5
    3 6 -5
    -3 6 5
    3 6 -5
    -3 6 4
    3 6 -4
    -3 6 4
    3 6 -4
    -3 6 3
    3 6 -3
    -3 6 3
    -3 6 3
    -3 6 2
    3 6 -2
    -3 6 2
    -3 6 2
    3 6 -1
    -3 6 1
    -3 6 1
    3 6 0
    -3 6 0
    -3 6 0
    3 6 1
    -3 6 -1
    -3 6 -1
    3 6 2
    -3 6 -2
    -3 6 -2
    3 6 3
    -3 6 -3
    3 6 4
    -3 6 -4
    3 6 5
    -3 6 -5
    3 6 6
    -3 6 -6
    3 6 7
    -3 6 -7
    3 6 8
    -3 6 -8
    3 6 9
    -3 6 -9
    3 6 10
    -3 6 -10
    -3 6 -11
    -3 6 -12
    -3 6 -13
    -3 7 15
    -3 7 14
    3 7 -13
    -3 7 13
    -3 7 12
    3 7 -12
    -3 7 11
    3 7 -11
    3 7 -10
    3 7 -10
    -3 7 10
    3 7 -9
    3 7 -9
    -3 7 9
    -3 7 8
    3 7 -8
    -3 7 8
    3 7 -8
    3 7 -7
    -3 7 7
    3 7 -7
    3 7 -6
    -3 7 6
    -3 7 6
    3 7 -6
    3 7 -5
    -3 7 5
    -3 7 5
    3 7 -5
    -3 7 4
    3 7 -4
    -3 7 4
    -3 7 3
    3 7 -3
    -3 7 3
    -3 7 2
    3 7 -2
    -3 7 2
    3 7 -1
    -3 7 1
    -3 7 1
    3 7 0
    -3 7 0
    3 7 1
    -3 7 -1
    -3 7 -1
    3 7 2
    -3 7 -2
    -3 7 -2
    3 7 3
    -3 7 -3
    -3 7 -3
    3 7 4
    -3 7 -4
    3 7 5
    -3 7 -5
    3 7 6
    -3 7 -6
    3 7 7
    -3 7 -7
    3 7 8
    -3 7 -8
    3 7 9
    -3 7 -9
    -3 7 -10
    -3 7 -11
    -3 7 -12
    -3 8 14
    -3 8 13
    -3 8 12
    -3 8 11
    3 8 -10
    -3 8 10
    3 8 -9
    -3 8 9
    3 8 -8
    -3 8 8
    -3 8 7
    3 8 -7
    -3 8 7
    -3 8 6
    3 8 -6
    -3 8 6
    3 8 -5
    -3 8 5
    -3 8 5
    -3 8 4
    3 8 -4
    -3 8 3
    3 8 -3
    -3 8 2
    3 8 -2
    -3 8 2
    3 8 -1
    -3 8 1
    -3 8 1
    3 8 0
    -3 8 0
    -3 8 0
    3 8 1
    -3 8 -1
    -3 8 -1
    3 8 2
    -3 8 -2
    -3 8 -2
    3 8 3
    -3 8 -3
    -3 8 -3
    3 8 4
    -3 8 -4
    3 8 5
    -3 8 -5
    3 8 6
    -3 8 -6
    3 8 7
    -3 8 -7
    3 8 8
    -3 8 -8
    3 8 9
    -3 8 -9
    -3 8 -10
    -3 8 -11
    -3 9 13
    -3 9 12
    -3 9 11
    3 9 -10
    -3 9 10
    3 9 -9
    -3 9 9
    3 9 -8
    -3 9 8
    3 9 -7
    -3 9 7
    -3 9 7
    3 9 -6
    -3 9 6
    -3 9 5
    3 9 -5
    3 9 -4
    -3 9 4
    3 9 -3
    -3 9 3
    3 9 -2
    -3 9 2
    -3 9 2
    3 9 -1
    -3 9 1
    -3 9 1
    3 9 0
    -3 9 0
    -3 9 0
    3 9 1
    -3 9 -1
    -3 9 -1
    3 9 2
    -3 9 -2
    -3 9 -2
    3 9 3
    -3 9 -3
    -3 9 -3
    3 9 4
    -3 9 -4
    3 9 5
    -3 9 -5
    3 9 6
    -3 9 -6
    3 9 7
    -3 9 -7
    3 9 8
    -3 9 -8
    3 10 -10
    3 10 -9
    3 10 -8
    3 10 -7
    3 10 -6
    -3 10 6
    -3 10 5
    3 10 -5
    -3 10 4
    3 10 -4
    3 10 -3
    -3 10 3
    3 10 -2
    -3 10 2
    3 10 -1
    -3 10 1
    3 10 0
    -3 10 0
    3 10 1
    -3 10 -1
    3 10 2
    -3 10 -2
    -3 10 -3
    3 10 3
    3 10 4
    3 10 5
    3 10 6
    3 10 7
    3 11 -8
    3 11 -7
    3 11 -6
    3 11 -5
    -3 11 5
    3 11 -4
    -3 11 4
    -3 11 3
    3 11 -3
    3 11 -2
    -3 11 2
    3 11 -1
    -3 11 1
    3 11 0
    -3 11 0
    -3 11 -1
    3 11 1
    3 11 2
    -3 11 -2
    3 11 3
    -3 11 -3
    3 11 4
    3 11 5
    3 11 6
    3 12 -7
    3 12 -6
    3 12 -5
    3 12 -4
    3 12 -3
    -3 12 3
    3 12 -2
    -3 12 2
    3 12 -1
    -3 12 1
    3 12 0
    -3 12 0
    3 12 1
    -3 12 -1
    3 12 2
    -3 12 -2
    3 12 3
    -3 12 -3
    3 12 4
    3 13 -4
    3 13 -3
    3 13 -2
    3 13 -1
    3 13 0
    3 13 1
    -4 -12 4
    -4 -12 3
    -4 -12 2
    -4 -12 1
    -4 -12 0
    -4 -12 -1
    4 -12 2
    -4 -12 -2
    4 -12 3
    -4 -12 -3
    4 -12 4
    -4 -12 -4
    4 -12 5
    -4 -12 -5
    4 -11 -9
    4 -11 -8
    4 -11 -7
    4 -11 -6
    -4 -11 6
    -4 -11 5
    4 -11 -5
    4 -11 -4
    -4 -11 4
    4 -11 -3
    -4 -11 3
    -4 -11 2
    -4 -11 1
    -4 -11 0
    -4 -11 -1
    -4 -11 -2
    4 -11 3
    -4 -11 -3
    4 -11 4
    -4 -11 -4
    4 -11 5
    -4 -11 -5
    4 -11 6
    -4 -11 -6
    4 -11 7
    -4 -11 -7
    -4 -10 8
    -4 -10 7
    4 -10 -7
    -4 -10 6
    4 -10 -6
    4 -10 -5
    -4 -10 5
    -4 -10 4
    4 -10 -4
    4 -10 -3
    -4 -10 3
    -4 -10 2
    4 -10 -2
    4 -10 -1
    -4 -10 1
    -4 -10 0
    -4 -10 -1
    -4 -10 -2
    4 -10 3
    -4 -10 -3
    4 -10 4
    -4 -10 -4
    4 -10 5
    -4 -10 -5
    4 -10 6
    -4 -10 -6
    4 -10 7
    -4 -10 -7
    4 -10 8
    -4 -10 -8
    4 -10 9
    -4 -9 9
    -4 -9 8
    -4 -9 7
    -4 -9 6
    -4 -9 5
    4 -9 -5
    4 -9 -4
    -4 -9 4
    4 -9 -4
    4 -9 -3
    4 -9 -3
    -4 -9 2
    4 -9 -2
    -4 -9 1
    4 -9 -1
    4 -9 0
    -4 -9 0
    -4 -9 -1
    -4 -9 -2
    4 -9 3
    -4 -9 -3
    4 -9 4
    -4 -9 -4
    4 -9 5
    -4 -9 -5
    4 -9 6
    -4 -9 -6
    4 -9 7
    -4 -9 -7
    4 -9 8
    -4 -9 -8
    4 -9 9
    -4 -9 -9
    4 -9 10
    -4 -8 11
    -4 -8 10
    4 -8 -9
    -4 -8 9
    4 -8 -8
    -4 -8 8
    4 -8 -7
    -4 -8 7
    4 -8 -6
    -4 -8 6
    4 -8 -5
    -4 -8 5
    4 -8 -4
    -4 -8 4
    -4 -8 3
    4 -8 -3
    -4 -8 2
    4 -8 -2
    -4 -8 1
    4 -8 -1
    4 -8 0
    -4 -8 0
    -4 -8 -1
    4 -8 1
    -4 -8 -2
    4 -8 3
    -4 -8 -3
    4 -8 4
    -4 -8 -4
    4 -8 5
    -4 -8 -5
    4 -8 6
    -4 -8 -6
    4 -8 7
    -4 -8 -7
    4 -8 8
    -4 -8 -8
    4 -8 9
    -4 -8 -9
    4 -8 10
    -4 -8 -10
    4 -7 -12
    -4 -7 12
    4 -7 -11
    -4 -7 11
    4 -7 -10
    -4 -7 10
    4 -7 -9
    -4 -7 9
    4 -7 -8
    -4 -7 8
    4 -7 -7
    -4 -7 7
    4 -7 -6
    -4 -7 6
    4 -7 -5
    -4 -7 5
    4 -7 -4
    -4 -7 4
    -4 -7 3
    -4 -7 2
    4 -7 -2
    -4 -7 1
    4 -7 -1
    -4 -7 0
    4 -7 0
    -4 -7 -1
    4 -7 1
    4 -7 2
    -4 -7 -2
    4 -7 3
    -4 -7 -3
    4 -7 4
    -4 -7 -4
    4 -7 5
    -4 -7 -5
    4 -7 6
    -4 -7 -6
    4 -7 7
    -4 -7 -7
    4 -7 8
    -4 -7 -8
    4 -7 9
    -4 -7 -9
    4 -7 10
    -4 -7 -10
    4 -7 11
    -4 -7 -11
    4 -6 -14
    4 -6 -13
    -4 -6 13
    4 -6 -12
    -4 -6 12
    -4 -6 12
    4 -6 -11
    -4 -6 11
    4 -6 -10
    -4 -6 10
    4 -6 -9
    -4 -6 9
    4 -6 -8
    -4 -6 8
    4 -6 -7
    -4 -6 7
    4 -6 -6
    -4 -6 6
    4 -6 -5
    -4 -6 5
    -4 -6 4
    -4 -6 3
    -4 -6 2
    -4 -6 1
    4 -6 -1
    -4 -6 0
    4 -6 0
    4 -6 1
    -4 -6 -1
    4 -6 2
    4 -6 2
    -4 -6 -2
    4 -6 3
    -4 -6 -3
    4 -6 4
    -4 -6 -4
    4 -6 5
    -4 -6 -5
    4 -6 6
    -4 -6 -6
    4 -6 7
    -4 -6 -7
    4 -6 8
    -4 -6 -8
    4 -6 9
    -4 -6 -9
    4 -6 10
    -4 -6 -10
    4 -6 11
    -4 -6 -11
    4 -6 12
    4 -5 -15
    4 -5 -14
    4 -5 -13
    -4 -5 13
    4 -5 -12
    -4 -5 12
    -4 -5 12
    4 -5 -11
    -4 -5 11
    -4 -5 11
    4 -5 -10
    -4 -5 10
    4 -5 -9
    -4 -5 9
    4 -5 -8
    -4 -5 8
    4 -5 -7
    -4 -5 7
    4 -5 -6
    -4 -5 6
    4 -5 -5
    -4 -5 5
    -4 -5 4
    -4 -5 3
    -4 -5 2
    -4 -5 1
    -4 -5 0
    4 -5 0
    4 -5 1
    -4 -5 -1
    4 -5 1
    4 -5 2
    4 -5 2
    -4 -5 -2
    4 -5 3
    -4 -5 -3
    4 -5 4
    -4 -5 -4
    -4 -5 -4
    4 -5 5
    -4 -5 -5
    -4 -5 -5
    4 -5 6
    -4 -5 -6
    -4 -5 -6
    4 -5 7
    -4 -5 -7
    -4 -5 -7
    4 -5 8
    -4 -5 -8
    -4 -5 -8
    4 -5 9
    -4 -5 -9
    -4 -5 -9
    4 -5 10
    -4 -5 -10
    4 -5 11
    -4 -5 -11
    4 -5 12
    4 -4 -16
    4 -4 -15
    4 -4 -14
    -4 -4 14
    4 -4 -13
    -4 -4 13
    4 -4 -12
    -4 -4 12
    4 -4 -11
    -4 -4 11
    -4 -4 11
    4 -4 -10
    -4 -4 10
    4 -4 -9
    -4 -4 9
    4 -4 -8
    -4 -4 8
    4 -4 -7
    -4 -4 7
    4 -4 -6
    -4 -4 6
    4 -4 -5
    -4 -4 5
    -4 -4 4
    -4 -4 3
    -4 -4 2
    -4 -4 1
    4 -4 0
    -4 -4 0
    -4 -4 -1
    4 -4 1
    -4 -4 -1
    4 -4 2
    -4 -4 -2
    -4 -4 -2
    4 -4 3
    -4 -4 -3
    -4 -4 -3
    4 -4 4
    -4 -4 -4
    -4 -4 -4
    4 -4 5
    -4 -4 -5
    -4 -4 -5
    4 -4 6
    -4 -4 -6
    -4 -4 -6
    4 -4 7
    -4 -4 -7
    -4 -4 -7
    4 -4 8
    -4 -4 -8
    -4 -4 -8
    4 -4 9
    -4 -4 -9
    -4 -4 -9
    4 -4 10
    -4 -4 -10
    -4 -4 -10
    4 -4 11
    -4 -4 -11
    -4 -4 -11
    4 -4 12
    4 -3 -17
    4 -3 -16
    4 -3 -15
    -4 -3 15
    4 -3 -14
    -4 -3 14
    4 -3 -13
    -4 -3 13
    4 -3 -12
    -4 -3 12
    4 -3 -11
    -4 -3 11
    -4 -3 11
    4 -3 -10
    -4 -3 10
    -4 -3 10
    4 -3 -9
    -4 -3 9
    4 -3 -8
    -4 -3 8
    4 -3 -7
    -4 -3 7
    4 -3 -6
    -4 -3 6
    4 -3 -5
    -4 -3 5
    -4 -3 4
    4 -3 -3
    -4 -3 3
    4 -3 -2
    -4 -3 2
    4 -3 -1
    -4 -3 1
    4 -3 0
    -4 -3 0
    -4 -3 0
    4 -3 1
    -4 -3 -1
    4 -3 1
    -4 -3 -1
    4 -3 2
    -4 -3 -2
    -4 -3 -2
    4 -3 3
    -4 -3 -3
    -4 -3 -3
    4 -3 4
    -4 -3 -4
    -4 -3 -4
    4 -3 5
    -4 -3 -5
    -4 -3 -5
    4 -3 6
    -4 -3 -6
    -4 -3 -6
    4 -3 7
    -4 -3 -7
    -4 -3 -7
    4 -3 8
    -4 -3 -8
    4 -3 9
    -4 -3 -9
    4 -3 10
    -4 -3 -10
    4 -3 11
    -4 -3 -11
    -4 -3 -12
    4 -3 12
    4 -2 -17
    4 -2 -16
    4 -2 -15
    -4 -2 15
    4 -2 -14
    -4 -2 14
    4 -2 -13
    -4 -2 13
    4 -2 -12
    -4 -2 12
    4 -2 -11
    -4 -2 11
    4 -2 -10
    -4 -2 10
    -4 -2 10
    4 -2 -9
    -4 -2 9
    -4 -2 9
    4 -2 -8
    -4 -2 8
    4 -2 -7
    -4 -2 7
    4 -2 -6
    -4 -2 6
    4 -2 -5
    -4 -2 5
    4 -2 -5
    4 -2 -4
    4 -2 -4
    -4 -2 4
    4 -2 -3
    -4 -2 3
    4 -2 -2
    -4 -2 2
    4 -2 -1
    -4 -2 1
    4 -2 0
    -4 -2 0
    -4 -2 0
    4 -2 1
    -4 -2 -1
    -4 -2 -1
    4 -2 2
    -4 -2 -2
    -4 -2 -2
    4 -2 3
    -4 -2 -3
    -4 -2 -3
    4 -2 4
    -4 -2 -4
    -4 -2 -4
    4 -2 5
    -4 -2 -5
    -4 -2 -5
    4 -2 6
    -4 -2 -6
    4 -2 7
    -4 -2 -7
    4 -2 8
    -4 -2 -8
    4 -2 9
    -4 -2 -9
    -4 -2 -10
    4 -2 10
    -4 -2 -11
    4 -2 11
    -4 -2 -12
    4 -2 12
    -4 -2 -13
    4 -1 -17
    4 -1 -16
    -4 -1 16
    4 -1 -15
    -4 -1 15
    4 -1 -14
    -4 -1 14
    4 -1 -13
    -4 -1 13
    4 -1 -12
    -4 -1 12
    4 -1 -11
    -4 -1 11
    4 -1 -10
    -4 -1 10
    4 -1 -9
    -4 -1 9
    4 -1 -8
    -4 -1 8
    -4 -1 8
    4 -1 -7
    -4 -1 7
    4 -1 -6
    -4 -1 6
    4 -1 -5
    -4 -1 5
    4 -1 -4
    4 -1 -4
    -4 -1 4
    4 -1 -3
    -4 -1 3
    4 -1 -2
    -4 -1 2
    -4 -1 2
    -4 -1 1
    -4 -1 1
    4 -1 0
    -4 -1 0
    -4 -1 0
    4 -1 1
    -4 -1 -1
    -4 -1 -1
    4 -1 2
    -4 -1 -2
    -4 -1 -2
    -4 -1 -3
    -4 -1 -3
    4 -1 4
    -4 -1 -4
    -4 -1 -4
    4 -1 5
    -4 -1 -5
    -4 -1 -5
    4 -1 6
    -4 -1 -6
    4 -1 7
    -4 -1 -7
    4 -1 8
    -4 -1 -8
    4 -1 9
    -4 -1 -9
    4 -1 10
    -4 -1 -10
    4 -1 11
    -4 -1 -11
    -4 -1 -12
    4 -1 12
    -4 -1 -13
    -4 -1 -14
    4 0 -18
    4 0 -17
    4 0 -16
    -4 0 16
    4 0 -15
    -4 0 15
    4 0 -14
    -4 0 14
    4 0 -13
    -4 0 13
    4 0 -12
    -4 0 12
    4 0 -11
    -4 0 11
    4 0 -10
    -4 0 10
    4 0 -9
    -4 0 9
    4 0 -8
    -4 0 8
    4 0 -7
    -4 0 7
    4 0 -6
    -4 0 6
    4 0 -5
    4 0 -5
    -4 0 5
    4 0 -4
    4 0 -4
    4 0 -3
    -4 0 3
    -4 0 3
    4 0 -2
    -4 0 2
    4 0 -1
    -4 0 1
    -4 0 1
    -4 0 0
    -4 0 0
    -4 0 -1
    -4 0 -1
    4 0 2
    -4 0 -2
    -4 0 -2
    4 0 3
    -4 0 -3
    -4 0 -3
    4 0 4
    -4 0 -4
    -4 0 -4
    4 0 5
    -4 0 -5
    4 0 6
    4 0 6
    -4 0 -6
    4 0 7
    4 0 7
    -4 0 -7
    4 0 8
    4 0 8
    -4 0 -8
    4 0 9
    -4 0 -9
    -4 0 -10
    4 0 10
    -4 0 -11
    4 0 11
    -4 0 -12
    4 0 12
    -4 0 -13
    -4 0 -14
    4 1 -18
    4 1 -17
    4 1 -16
    -4 1 16
    4 1 -15
    -4 1 15
    4 1 -14
    -4 1 14
    4 1 -13
    -4 1 13
    4 1 -12
    -4 1 12
    4 1 -11
    -4 1 11
    4 1 -10
    -4 1 10
    4 1 -9
    -4 1 9
    4 1 -8
    -4 1 8
    4 1 -7
    4 1 -7
    4 1 -6
    4 1 -6
    -4 1 6
    4 1 -5
    4 1 -5
    -4 1 5
    4 1 -4
    4 1 -4
    -4 1 4
    4 1 -3
    4 1 -3
    -4 1 3
    -4 1 3
    4 1 -2
    -4 1 2
    4 1 -1
    -4 1 1
    -4 1 1
    -4 1 0
    -4 1 0
    -4 1 -1
    -4 1 -1
    4 1 2
    -4 1 -2
    4 1 3
    -4 1 -3
    4 1 4
    -4 1 -4
    -4 1 -4
    4 1 5
    -4 1 -5
    4 1 6
    4 1 6
    -4 1 -6
    -4 1 -7
    4 1 7
    4 1 7
    -4 1 -8
    4 1 8
    4 1 9
    -4 1 -9
    4 1 10
    -4 1 -10
    4 1 11
    -4 1 -11
    -4 1 -12
    4 1 12
    -4 1 -13
    -4 1 -14
    4 2 -17
    4 2 -16
    -4 2 16
    4 2 -15
    -4 2 15
    4 2 -14
    -4 2 14
    4 2 -13
    -4 2 13
    4 2 -12
    -4 2 12
    4 2 -11
    -4 2 11
    4 2 -10
    -4 2 10
    4 2 -9
    -4 2 9
    4 2 -8
    4 2 -8
    -4 2 8
    4 2 -7
    4 2 -7
    -4 2 7
    4 2 -6
    4 2 -6
    4 2 -5
    4 2 -5
    4 2 -4
    4 2 -4
    -4 2 4
    4 2 -3
    4 2 -3
    -4 2 3
    4 2 -2
    4 2 -2
    -4 2 2
    -4 2 2
    4 2 -1
    -4 2 1
    -4 2 1
    -4 2 0
    -4 2 0
    4 2 1
    -4 2 -1
    4 2 2
    -4 2 -2
    4 2 3
    -4 2 -3
    4 2 4
    -4 2 -4
    4 2 5
    -4 2 -5
    4 2 6
    -4 2 -6
    4 2 7
    4 2 7
    -4 2 -7
    4 2 8
    4 2 8
    -4 2 -8
    4 2 9
    4 2 9
    -4 2 -9
    -4 2 -10
    4 2 10
    4 2 10
    -4 2 -11
    4 2 11
    -4 2 -12
    4 2 12
    -4 2 -13
    -4 2 -14
    4 3 -17
    4 3 -16
    -4 3 16
    4 3 -15
    -4 3 15
    -4 3 14
    4 3 -14
    4 3 -13
    -4 3 13
    4 3 -12
    -4 3 12
    4 3 -11
    -4 3 11
    4 3 -10
    -4 3 10
    4 3 -9
    4 3 -9
    -4 3 9
    4 3 -8
    4 3 -8
    -4 3 8
    4 3 -7
    4 3 -7
    -4 3 7
    -4 3 6
    4 3 -6
    4 3 -6
    4 3 -5
    4 3 -5
    -4 3 5
    -4 3 5
    4 3 -4
    4 3 -4
    -4 3 4
    4 3 -3
    4 3 -3
    -4 3 3
    4 3 -2
    -4 3 2
    4 3 -1
    -4 3 1
    -4 3 1
    4 3 0
    -4 3 0
    -4 3 0
    4 3 1
    -4 3 -1
    4 3 2
    -4 3 -2
    4 3 3
    -4 3 -3
    4 3 4
    -4 3 -4
    4 3 5
    -4 3 -5
    4 3 6
    -4 3 -6
    4 3 7
    -4 3 -7
    4 3 8
    -4 3 -8
    4 3 9
    -4 3 -9
    4 3 10
    -4 3 -10
    -4 3 -11
    4 3 11
    -4 3 -12
    -4 3 -13
    -4 3 -14
    4 4 -16
    -4 4 16
    4 4 -15
    -4 4 15
    4 4 -14
    -4 4 14
    4 4 -13
    -4 4 13
    -4 4 12
    4 4 -12
    4 4 -11
    -4 4 11
    4 4 -10
    4 4 -10
    -4 4 10
    4 4 -9
    4 4 -9
    -4 4 9
    4 4 -8
    4 4 -8
    -4 4 8
    4 4 -7
    4 4 -7
    -4 4 7
    -4 4 7
    4 4 -6
    4 4 -6
    -4 4 6
    -4 4 6
    4 4 -5
    4 4 -5
    -4 4 5
    -4 4 5
    4 4 -4
    4 4 -4
    -4 4 4
    -4 4 4
    4 4 -3
    -4 4 3
    4 4 -3
    -4 4 3
    4 4 -2
    -4 4 2
    4 4 -2
    -4 4 2
    -4 4 2
    4 4 -1
    -4 4 1
    -4 4 1
    -4 4 0
    -4 4 0
    4 4 1
    -4 4 -1
    4 4 2
    -4 4 -2
    4 4 3
    -4 4 -3
    4 4 4
    -4 4 -4
    4 4 5
    -4 4 -5
    4 4 6
    -4 4 -6
    4 4 7
    -4 4 -7
    4 4 8
    -4 4 -8
    4 4 9
    -4 4 -9
    4 4 10
    -4 4 -10
    4 4 11
    -4 4 -11
    -4 4 -12
    -4 4 -13
    -4 4 -14
    4 5 -16
    -4 5 16
    4 5 -15
    -4 5 15
    -4 5 14
    4 5 -14
    4 5 -13
    -4 5 13
    -4 5 12
    4 5 -12
    4 5 -11
    -4 5 11
    4 5 -10
    -4 5 10
    4 5 -10
    4 5 -9
    -4 5 9
    4 5 -9
    4 5 -8
    -4 5 8
    4 5 -8
    -4 5 7
    4 5 -7
    -4 5 7
    4 5 -7
    -4 5 6
    4 5 -6
    -4 5 6
    4 5 -6
    4 5 -5
    -4 5 5
    -4 5 5
    4 5 -5
    4 5 -4
    -4 5 4
    -4 5 4
    4 5 -4
    4 5 -3
    -4 5 3
    -4 5 3
    4 5 -3
    -4 5 2
    4 5 -2
    -4 5 2
    -4 5 2
    -4 5 1
    4 5 -1
    -4 5 1
    -4 5 1
    4 5 0
    -4 5 0
    -4 5 0
    4 5 1
    -4 5 -1
    4 5 2
    -4 5 -2
    4 5 3
    -4 5 -3
    4 5 4
    -4 5 -4
    4 5 5
    -4 5 -5
    4 5 6
    -4 5 -6
    4 5 7
    -4 5 -7
    4 5 8
    -4 5 -8
    4 5 9
    -4 5 -9
    4 5 10
    -4 5 -10
    4 5 11
    -4 5 -11
    -4 5 -12
    -4 5 -13
    -4 6 15
    4 6 -14
    -4 6 14
    4 6 -13
    -4 6 13
    4 6 -12
    -4 6 12
    4 6 -11
    4 6 -11
    -4 6 11
    4 6 -10
    4 6 -10
    -4 6 10
    4 6 -9
    -4 6 9
    4 6 -9
    4 6 -8
    -4 6 8
    -4 6 8
    4 6 -8
    -4 6 7
    4 6 -7
    -4 6 7
    4 6 -7
    -4 6 6
    4 6 -6
    4 6 -6
    4 6 -5
    -4 6 5
    -4 6 5
    4 6 -5
    -4 6 4
    4 6 -4
    -4 6 4
    4 6 -3
    -4 6 3
    -4 6 3
    -4 6 3
    4 6 -2
    -4 6 2
    -4 6 2
    -4 6 2
    4 6 -1
    -4 6 1
    -4 6 1
    4 6 0
    -4 6 0
    -4 6 0
    4 6 1
    -4 6 -1
    4 6 2
    -4 6 -2
    4 6 3
    -4 6 -3
    4 6 4
    -4 6 -4
    4 6 5
    -4 6 -5
    4 6 6
    -4 6 -6
    4 6 7
    -4 6 -7
    4 6 8
    -4 6 -8
    4 6 9
    -4 6 -9
    4 6 10
    -4 6 -10
    -4 6 -11
    -4 6 -12
    -4 6 -13
    -4 7 15
    -4 7 14
    -4 7 13
    4 7 -12
    -4 7 12
    4 7 -11
    -4 7 11
    4 7 -11
    4 7 -10
    -4 7 10
    4 7 -10
    4 7 -9
    -4 7 9
    4 7 -9
    4 7 -8
    -4 7 8
    4 7 -8
    -4 7 7
    4 7 -7
    -4 7 7
    4 7 -7
    -4 7 6
    4 7 -6
    -4 7 6
    4 7 -5
    -4 7 5
    -4 7 5
    4 7 -4
    -4 7 4
    4 7 -3
    -4 7 3
    -4 7 3
    -4 7 3
    4 7 -2
    -4 7 2
    -4 7 2
    4 7 -1
    -4 7 1
    -4 7 1
    4 7 0
    -4 7 0
    -4 7 0
    4 7 1
    -4 7 -1
    -4 7 -1
    4 7 2
    -4 7 -2
    4 7 3
    -4 7 -3
    4 7 4
    -4 7 -4
    4 7 5
    -4 7 -5
    4 7 6
    -4 7 -6
    4 7 7
    -4 7 -7
    4 7 8
    -4 7 -8
    4 7 9
    -4 7 -9
    -4 7 -10
    -4 7 -11
    -4 7 -12
    -4 8 14
    -4 8 13
    -4 8 12
    4 8 -11
    -4 8 11
    4 8 -10
    -4 8 10
    4 8 -9
    -4 8 9
    4 8 -8
    -4 8 8
    4 8 -7
    -4 8 7
    -4 8 6
    4 8 -6
    4 8 -5
    -4 8 5
    -4 8 5
    4 8 -4
    -4 8 4
    -4 8 4
    4 8 -3
    -4 8 3
    -4 8 3
    4 8 -2
    -4 8 2
    -4 8 2
    4 8 -1
    -4 8 1
    -4 8 1
    -4 8 0
    4 8 0
    -4 8 0
    -4 8 -1
    4 8 1
    -4 8 -1
    4 8 2
    -4 8 -2
    4 8 3
    -4 8 -3
    4 8 4
    -4 8 -4
    4 8 5
    -4 8 -5
    4 8 6
    -4 8 -6
    4 8 7
    -4 8 -7
    4 8 8
    -4 8 -8
    4 8 9
    -4 8 -9
    -4 8 -10
    -4 9 13
    -4 9 12
    -4 9 11
    4 9 -10
    -4 9 10
    4 9 -9
    -4 9 9
    4 9 -8
    -4 9 8
    -4 9 7
    4 9 -7
    -4 9 7
    -4 9 6
    4 9 -6
    -4 9 6
    4 9 -5
    -4 9 5
    4 9 -4
    -4 9 4
    -4 9 3
    4 9 -3
    4 9 -2
    -4 9 2
    -4 9 2
    4 9 -1
    -4 9 1
    -4 9 1
    4 9 0
    -4 9 0
    -4 9 0
    4 9 1
    -4 9 -1
    -4 9 -1
    -4 9 -2
    4 9 2
    -4 9 -2
    4 9 3
    -4 9 -3
    4 9 4
    -4 9 -4
    4 9 5
    -4 9 -5
    4 9 6
    -4 9 -6
    4 9 7
    -4 9 -7
    4 9 8
    -4 9 -8
    -4 10 12
    -4 10 11
    -4 10 10
    4 10 -9
    -4 10 9
    4 10 -8
    4 10 -7
    4 10 -6
    -4 10 6
    4 10 -5
    -4 10 5
    4 10 -4
    -4 10 4
    4 10 -3
    -4 10 3
    4 10 -2
    -4 10 2
    4 10 -1
    -4 10 1
    4 10 0
    -4 10 0
    4 10 1
    -4 10 -1
    4 10 2
    -4 10 -2
    4 10 3
    4 10 4
    4 10 5
    4 10 6
    4 10 7
    4 11 -8
    4 11 -7
    4 11 -6
    -4 11 5
    4 11 -5
    4 11 -4
    -4 11 4
    4 11 -3
    -4 11 3
    4 11 -2
    -4 11 2
    4 11 -1
    -4 11 1
    4 11 0
    -4 11 0
    4 11 1
    -4 11 -1
    4 11 2
    4 11 3
    4 11 4
    4 11 5
    4 12 -7
    4 12 -6
    4 12 -5
    4 12 -4
    -4 12 3
    4 12 -3
    4 12 -2
    -4 12 2
    4 12 -1
    -4 12 1
    4 12 0
    -4 12 0
    4 12 1
    -4 12 -1
    4 12 2
    4 12 3
    4 13 -3
    4 13 -2
    4 13 -1
    4 13 0
    -5 -12 4
    -5 -12 3
    -5 -12 2
    -5 -12 1
    5 -12 0
    -5 -12 0
    5 -12 1
    -5 -12 -1
    5 -12 2
    -5 -12 -2
    5 -12 3
    -5 -12 -3
    -5 -12 -4
    5 -11 -8
    -5 -11 7
    5 -11 -7
    -5 -11 6
    5 -11 -6
    -5 -11 5
    5 -11 -5
    -5 -11 4
    -5 -11 3
    -5 -11 2
    -5 -11 1
    -5 -11 0
    5 -11 1
    -5 -11 -1
    5 -11 2
    -5 -11 -2
    5 -11 3
    -5 -11 -3
    5 -11 4
    -5 -11 -4
    5 -11 5
    -5 -11 -5
    5 -11 6
    -5 -11 -6
    -5 -10 9
    -5 -10 8
    -5 -10 7
    -5 -10 6
    5 -10 -6
    5 -10 -5
    -5 -10 5
    -5 -10 4
    5 -10 -4
    -5 -10 3
    5 -10 -3
    -5 -10 2
    -5 -10 1
    -5 -10 0
    5 -10 1
    -5 -10 -1
    5 -10 2
    -5 -10 -2
    5 -10 3
    -5 -10 -3
    5 -10 4
    -5 -10 -4
    5 -10 5
    -5 -10 -5
    5 -10 6
    -5 -10 -6
    5 -10 7
    -5 -10 -7
    5 -10 8
    -5 -9 10
    -5 -9 9
    -5 -9 8
    -5 -9 7
    5 -9 -6
    -5 -9 6
    5 -9 -5
    -5 -9 5
    5 -9 -4
    5 -9 -4
    -5 -9 3
    5 -9 -3
    -5 -9 2
    5 -9 -2
    -5 -9 1
    5 -9 -1
    -5 -9 0
    5 -9 1
    -5 -9 -1
    5 -9 2
    -5 -9 -2
    5 -9 3
    -5 -9 -3
    5 -9 4
    -5 -9 -4
    5 -9 5
    -5 -9 -5
    5 -9 6
    -5 -9 -6
    5 -9 7
    -5 -9 -7
    5 -9 8
    -5 -9 -8
    5 -9 9
    -5 -8 11
    5 -8 -10
    -5 -8 10
    5 -8 -9
    -5 -8 9
    5 -8 -8
    -5 -8 8
    5 -8 -7
    -5 -8 7
    5 -8 -6
    -5 -8 6
    5 -8 -5
    -5 -8 5
    -5 -8 4
    -5 -8 3
    5 -8 -3
    -5 -8 2
    5 -8 -2
    -5 -8 1
    5 -8 -1
    -5 -8 0
    5 -8 0
    5 -8 1
    -5 -8 -1
    5 -8 2
    -5 -8 -2
    5 -8 3
    -5 -8 -3
    5 -8 4
    -5 -8 -4
    5 -8 5
    -5 -8 -5
    5 -8 6
    -5 -8 -6
    5 -8 7
    -5 -8 -7
    5 -8 8
    -5 -8 -8
    5 -8 9
    -5 -8 -9
    5 -8 10
    5 -7 -12
    -5 -7 12
    5 -7 -11
    -5 -7 11
    5 -7 -10
    -5 -7 10
    5 -7 -9
    -5 -7 9
    5 -7 -8
    -5 -7 8
    5 -7 -7
    -5 -7 7
    5 -7 -6
    -5 -7 6
    5 -7 -5
    -5 -7 5
    -5 -7 4
    -5 -7 3
    -5 -7 2
    -5 -7 1
    5 -7 -1
    5 -7 0
    -5 -7 0
    5 -7 0
    5 -7 1
    -5 -7 -1
    5 -7 2
    -5 -7 -2
    5 -7 3
    -5 -7 -3
    5 -7 4
    -5 -7 -4
    5 -7 5
    -5 -7 -5
    5 -7 6
    -5 -7 -6
    5 -7 7
    -5 -7 -7
    5 -7 8
    -5 -7 -8
    5 -7 9
    -5 -7 -9
    5 -7 10
    -5 -7 -10
    5 -7 11
    5 -6 -14
    5 -6 -13
    -5 -6 13
    5 -6 -12
    -5 -6 12
    5 -6 -11
    -5 -6 11
    5 -6 -10
    -5 -6 10
    5 -6 -9
    -5 -6 9
    5 -6 -8
    -5 -6 8
    5 -6 -7
    -5 -6 7
    5 -6 -6
    -5 -6 6
    5 -6 -5
    -5 -6 5
    -5 -6 4
    -5 -6 3
    -5 -6 2
    5 -6 -1
    -5 -6 1
    5 -6 -1
    5 -6 0
    -5 -6 0
    5 -6 0
    5 -6 1
    5 -6 1
    -5 -6 -1
    5 -6 2
    -5 -6 -2
    5 -6 3
    -5 -6 -3
    5 -6 4
    -5 -6 -4
    5 -6 5
    -5 -6 -5
    5 -6 6
    -5 -6 -6
    5 -6 7
    -5 -6 -7
    5 -6 8
    -5 -6 -8
    5 -6 9
    -5 -6 -9
    5 -6 10
    -5 -6 -10
    5 -6 11
    5 -5 -15
    5 -5 -14
    -5 -5 14
    5 -5 -13
    -5 -5 13
    5 -5 -12
    -5 -5 12
    5 -5 -11
    -5 -5 11
    5 -5 -10
    -5 -5 10
    5 -5 -9
    -5 -5 9
    5 -5 -8
    -5 -5 8
    5 -5 -7
    -5 -5 7
    5 -5 -6
    -5 -5 6
    5 -5 -5
    -5 -5 5
    -5 -5 4
    -5 -5 3
    5 -5 -2
    -5 -5 2
    5 -5 -1
    -5 -5 1
    5 -5 0
    -5 -5 0
    5 -5 1
    -5 -5 -1
    5 -5 1
    5 -5 2
    -5 -5 -2
    5 -5 3
    -5 -5 -3
    5 -5 4
    -5 -5 -4
    5 -5 5
    -5 -5 -5
    -5 -5 -5
    5 -5 6
    -5 -5 -6
    -5 -5 -6
    5 -5 7
    -5 -5 -7
    5 -5 8
    -5 -5 -8
    5 -5 9
    -5 -5 -9
    5 -5 10
    -5 -5 -10
    5 -5 11
    5 -5 12
    5 -4 -16
    5 -4 -15
    -5 -4 15
    5 -4 -14
    -5 -4 14
    5 -4 -13
    -5 -4 13
    5 -4 -12
    -5 -4 12
    5 -4 -11
    -5 -4 11
    5 -4 -10
    -5 -4 10
    5 -4 -9
    -5 -4 9
    5 -4 -8
    -5 -4 8
    5 -4 -7
    -5 -4 7
    5 -4 -6
    5 -4 -6
    5 -4 -5
    -5 -4 5
    5 -4 -4
    -5 -4 4
    5 -4 -3
    -5 -4 3
    5 -4 -2
    -5 -4 2
    5 -4 -1
    -5 -4 1
    5 -4 0
    -5 -4 0
    -5 -4 0
    5 -4 1
    -5 -4 -1
    -5 -4 -1
    5 -4 2
    -5 -4 -2
    -5 -4 -2
    5 -4 3
    -5 -4 -3
    -5 -4 -3
    5 -4 4
    -5 -4 -4
    -5 -4 -4
    5 -4 5
    -5 -4 -5
    -5 -4 -5
    5 -4 6
    -5 -4 -6
    -5 -4 -6
    -5 -4 -7
    -5 -4 -7
    5 -4 8
    -5 -4 -8
    -5 -4 -8
    5 -4 9
    -5 -4 -9
    -5 -4 -9
    5 -4 10
    -5 -4 -10
    -5 -4 -10
    5 -4 11
    5 -4 12
    5 -3 -17
    5 -3 -16
    5 -3 -15
    -5 -3 15
    5 -3 -14
    -5 -3 14
    5 -3 -13
    -5 -3 13
    5 -3 -12
    -5 -3 12
    5 -3 -11
    -5 -3 11
    5 -3 -10
    -5 -3 10
    5 -3 -9
    -5 -3 9
    5 -3 -8
    -5 -3 8
    5 -3 -7
    -5 -3 7
    5 -3 -6
    -5 -3 6
    5 -3 -6
    5 -3 -5
    5 -3 -5
    -5 -3 5
    5 -3 -4
    -5 -3 4
    5 -3 -3
    -5 -3 3
    5 -3 -2
    -5 -3 2
    5 -3 -1
    -5 -3 1
    5 -3 0
    -5 -3 0
    -5 -3 0
    5 -3 1
    -5 -3 -1
    -5 -3 -1
    5 -3 2
    -5 -3 -2
    -5 -3 -2
    5 -3 3
    -5 -3 -3
    -5 -3 -3
    5 -3 4
    -5 -3 -4
    -5 -3 -4
    5 -3 5
    -5 -3 -5
    -5 -3 -5
    5 -3 6
    -5 -3 -6
    -5 -3 -6
    5 -3 7
    -5 -3 -7
    -5 -3 -7
    5 -3 8
    -5 -3 -8
    -5 -3 -8
    5 -3 9
    -5 -3 -9
    -5 -3 -9
    5 -3 10
    -5 -3 -10
    -5 -3 -10
    -5 -3 -11
    5 -3 11
    5 -3 12
    5 -2 -17
    5 -2 -16
    -5 -2 16
    5 -2 -15
    -5 -2 15
    5 -2 -14
    -5 -2 14
    5 -2 -13
    -5 -2 13
    5 -2 -12
    -5 -2 12
    5 -2 -11
    -5 -2 11
    5 -2 -10
    -5 -2 10
    5 -2 -9
    -5 -2 9
    5 -2 -8
    -5 -2 8
    5 -2 -7
    -5 -2 7
    5 -2 -6
    -5 -2 6
    5 -2 -5
    5 -2 -5
    -5 -2 5
    5 -2 -4
    -5 -2 4
    5 -2 -3
    -5 -2 3
    5 -2 -2
    -5 -2 2
    -5 -2 2
    5 -2 -1
    -5 -2 1
    -5 -2 1
    5 -2 0
    -5 -2 0
    -5 -2 0
    5 -2 1
    -5 -2 -1
    -5 -2 -1
    -5 -2 -2
    -5 -2 -2
    5 -2 3
    -5 -2 -3
    -5 -2 -3
    5 -2 4
    -5 -2 -4
    -5 -2 -4
    5 -2 5
    -5 -2 -5
    -5 -2 -5
    5 -2 6
    -5 -2 -6
    -5 -2 -6
    5 -2 7
    -5 -2 -7
    -5 -2 -7
    5 -2 8
    -5 -2 -8
    -5 -2 -8
    5 -2 9
    -5 -2 -9
    -5 -2 -10
    5 -2 10
    -5 -2 -11
    5 -2 11
    -5 -2 -12
    5 -2 12
    5 -1 -18
    5 -1 -17
    5 -1 -16
    -5 -1 16
    5 -1 -15
    -5 -1 15
    5 -1 -14
    -5 -1 14
    5 -1 -13
    -5 -1 13
    5 -1 -12
    -5 -1 12
    5 -1 -11
    -5 -1 11
    5 -1 -10
    -5 -1 10
    5 -1 -9
    -5 -1 9
    5 -1 -8
    -5 -1 8
    5 -1 -7
    -5 -1 7
    5 -1 -6
    -5 -1 6
    5 -1 -5
    5 -1 -5
    5 -1 -4
    -5 -1 4
    5 -1 -3
    -5 -1 3
    5 -1 -2
    -5 -1 2
    -5 -1 2
    5 -1 -1
    -5 -1 1
    -5 -1 1
    -5 -1 0
    -5 -1 0
    -5 -1 -1
    -5 -1 -1
    5 -1 2
    -5 -1 -2
    -5 -1 -2
    5 -1 3
    -5 -1 -3
    -5 -1 -3
    -5 -1 -4
    -5 -1 -4
    5 -1 5
    -5 -1 -5
    -5 -1 -5
    -5 -1 -6
    -5 -1 -6
    -5 -1 -7
    -5 -1 -7
    5 -1 8
    -5 -1 -8
    -5 -1 -8
    -5 -1 -9
    5 -1 9
    -5 -1 -10
    5 -1 10
    -5 -1 -11
    5 -1 11
    -5 -1 -12
    5 -1 12
    -5 -1 -13
    5 0 -18
    5 0 -17
    5 0 -16
    -5 0 16
    5 0 -15
    -5 0 15
    5 0 -14
    -5 0 14
    5 0 -13
    -5 0 13
    5 0 -12
    -5 0 12
    5 0 -11
    -5 0 11
    5 0 -10
    -5 0 10
    5 0 -9
    -5 0 9
    5 0 -8
    -5 0 8
    5 0 -7
    -5 0 7
    5 0 -6
    5 0 -6
    5 0 -5
    5 0 -5
    5 0 -4
    -5 0 4
    5 0 -3
    -5 0 3
    5 0 -2
    -5 0 2
    5 0 -1
    -5 0 1
    -5 0 1
    5 0 0
    -5 0 0
    -5 0 0
    5 0 1
    -5 0 -1
    -5 0 -1
    -5 0 -2
    -5 0 -2
    -5 0 -3
    -5 0 -3
    5 0 4
    -5 0 -4
    -5 0 -4
    5 0 5
    -5 0 -5
    -5 0 -5
    5 0 6
    -5 0 -6
    5 0 7
    -5 0 -7
    -5 0 -7
    5 0 8
    -5 0 -8
    5 0 9
    -5 0 -9
    5 0 10
    -5 0 -10
    -5 0 -11
    5 0 11
    -5 0 -12
    5 0 12
    -5 0 -13
    5 1 -18
    5 1 -17
    5 1 -16
    -5 1 16
    5 1 -15
    -5 1 15
    5 1 -14
    -5 1 14
    5 1 -13
    -5 1 13
    5 1 -12
    -5 1 12
    5 1 -11
    -5 1 11
    5 1 -10
    -5 1 10
    5 1 -9
    -5 1 9
    5 1 -8
    -5 1 8
    5 1 -7
    5 1 -7
    -5 1 7
    5 1 -6
    5 1 -6
    -5 1 6
    5 1 -5
    -5 1 5
    5 1 -5
    5 1 -4
    5 1 -4
    -5 1 4
    5 1 -3
    -5 1 3
    5 1 -2
    -5 1 2
    -5 1 1
    -5 1 1
    5 1 0
    -5 1 0
    -5 1 0
    -5 1 -1
    -5 1 -1
    5 1 2
    -5 1 -2
    -5 1 -2
    5 1 3
    -5 1 -3
    5 1 4
    -5 1 -4
    5 1 5
    -5 1 -5
    5 1 6
    -5 1 -6
    5 1 7
    -5 1 -7
    5 1 8
    -5 1 -8
    5 1 9
    -5 1 -9
    5 1 10
    -5 1 -10
    5 1 11
    -5 1 -11
    5 1 12
    -5 1 -12
    -5 1 -13
    -5 1 -14
    5 2 -17
    5 2 -16
    -5 2 16
    5 2 -15
    -5 2 15
    5 2 -14
    -5 2 14
    5 2 -13
    -5 2 13
    5 2 -12
    -5 2 12
    5 2 -11
    -5 2 11
    5 2 -10
    -5 2 10
    5 2 -9
    5 2 -9
    -5 2 9
    5 2 -8
    5 2 -8
    5 2 -7
    5 2 -7
    -5 2 7
    5 2 -6
    5 2 -6
    -5 2 6
    5 2 -5
    5 2 -5
    -5 2 5
    5 2 -4
    5 2 -4
    -5 2 4
    -5 2 4
    5 2 -3
    5 2 -3
    -5 2 3
    5 2 -2
    -5 2 2
    -5 2 2
    5 2 -1
    -5 2 1
    5 2 0
    -5 2 0
    -5 2 0
    5 2 1
    -5 2 -1
    5 2 2
    -5 2 -2
    5 2 3
    -5 2 -3
    5 2 4
    -5 2 -4
    5 2 5
    -5 2 -5
    5 2 6
    -5 2 -6
    5 2 7
    -5 2 -7
    5 2 8
    -5 2 -8
    5 2 9
    -5 2 -9
    -5 2 -10
    5 2 10
    -5 2 -11
    5 2 11
    -5 2 -12
    5 2 12
    -5 2 -13
    -5 2 -14
    5 3 -17
    5 3 -16
    -5 3 16
    5 3 -15
    -5 3 15
    5 3 -14
    -5 3 14
    5 3 -13
    -5 3 13
    5 3 -12
    -5 3 12
    5 3 -11
    -5 3 11
    5 3 -10
    5 3 -10
    -5 3 10
    5 3 -9
    5 3 -9
    -5 3 9
    5 3 -8
    5 3 -8
    -5 3 8
    5 3 -7
    5 3 -7
    5 3 -6
    5 3 -6
    -5 3 6
    5 3 -5
    5 3 -5
    -5 3 5
    5 3 -4
    5 3 -4
    -5 3 4
    -5 3 4
    5 3 -3
    5 3 -3
    -5 3 3
    5 3 -2
    5 3 -2
    -5 3 2
    -5 3 2
    -5 3 1
    -5 3 1
    -5 3 0
    -5 3 0
    5 3 1
    -5 3 -1
    5 3 2
    -5 3 -2
    5 3 3
    -5 3 -3
    5 3 4
    -5 3 -4
    5 3 5
    -5 3 -5
    5 3 6
    -5 3 -6
    5 3 7
    -5 3 -7
    5 3 8
    -5 3 -8
    5 3 9
    -5 3 -9
    5 3 10
    -5 3 -10
    5 3 11
    -5 3 -11
    -5 3 -12
    -5 3 -13
    -5 3 -14
    5 4 -16
    -5 4 16
    5 4 -15
    -5 4 15
    5 4 -14
    -5 4 14
    5 4 -13
    -5 4 13
    5 4 -12
    -5 4 12
    5 4 -11
    -5 4 11
    5 4 -10
    -5 4 10
    5 4 -9
    5 4 -9
    -5 4 9
    5 4 -8
    5 4 -8
    -5 4 8
    5 4 -7
    -5 4 7
    5 4 -6
    5 4 -6
    -5 4 6
    5 4 -5
    5 4 -5
    -5 4 5
    5 4 -4
    5 4 -4
    -5 4 4
    -5 4 4
    5 4 -3
    -5 4 3
    -5 4 3
    5 4 -2
    5 4 -2
    -5 4 2
    -5 4 2
    5 4 -1
    5 4 -1
    -5 4 1
    -5 4 1
    5 4 0
    -5 4 0
    -5 4 0
    5 4 1
    -5 4 -1
    5 4 2
    -5 4 -2
    5 4 3
    -5 4 -3
    5 4 4
    -5 4 -4
    5 4 5
    -5 4 -5
    5 4 6
    -5 4 -6
    5 4 7
    -5 4 -7
    5 4 8
    -5 4 -8
    5 4 9
    -5 4 -9
    5 4 10
    -5 4 -10
    5 4 11
    -5 4 -11
    -5 4 -12
    -5 4 -13
    -5 5 16
    5 5 -15
    -5 5 15
    5 5 -14
    -5 5 14
    5 5 -13
    -5 5 13
    5 5 -12
    -5 5 12
    5 5 -11
    -5 5 11
    5 5 -11
    5 5 -10
    5 5 -10
    -5 5 10
    5 5 -9
    5 5 -9
    -5 5 9
    5 5 -8
    5 5 -8
    -5 5 8
    5 5 -7
    5 5 -7
    -5 5 7
    5 5 -6
    5 5 -6
    -5 5 6
    -5 5 6
    5 5 -5
    -5 5 5
    5 5 -5
    -5 5 5
    5 5 -4
    5 5 -4
    -5 5 4
    -5 5 4
    -5 5 4
    5 5 -3
    -5 5 3
    -5 5 3
    5 5 -2
    -5 5 2
    -5 5 2
    5 5 -1
    -5 5 1
    -5 5 1
    5 5 0
    -5 5 0
    5 5 1
    -5 5 -1
    5 5 2
    -5 5 -2
    5 5 3
    -5 5 -3
    5 5 4
    -5 5 -4
    5 5 5
    -5 5 -5
    5 5 6
    -5 5 -6
    5 5 7
    -5 5 -7
    5 5 8
    -5 5 -8
    5 5 9
    -5 5 -9
    5 5 10
    -5 5 -10
    -5 5 -11
    -5 5 -12
    -5 5 -13
    -5 6 16
    -5 6 15
    5 6 -14
    -5 6 14
    5 6 -13
    -5 6 13
    5 6 -12
    -5 6 12
    5 6 -11
    5 6 -11
    -5 6 11
    5 6 -10
    -5 6 10
    5 6 -10
    5 6 -9
    -5 6 9
    5 6 -9
    5 6 -8
    -5 6 8
    5 6 -8
    5 6 -7
    -5 6 7
    5 6 -7
    -5 6 6
    5 6 -6
    -5 6 6
    5 6 -6
    5 6 -5
    -5 6 5
    -5 6 5
    5 6 -5
    5 6 -4
    -5 6 4
    -5 6 4
    -5 6 4
    -5 6 3
    5 6 -3
    -5 6 3
    -5 6 3
    -5 6 2
    5 6 -2
    -5 6 2
    -5 6 2
    5 6 -1
    -5 6 1
    5 6 0
    -5 6 0
    5 6 1
    -5 6 -1
    5 6 2
    -5 6 -2
    5 6 3
    -5 6 -3
    5 6 4
    -5 6 -4
    5 6 5
    -5 6 -5
    5 6 6
    -5 6 -6
    5 6 7
    -5 6 -7
    5 6 8
    -5 6 -8
    5 6 9
    -5 6 -9
    5 6 10
    -5 6 -10
    -5 6 -11
    -5 6 -12
    -5 7 15
    -5 7 14
    -5 7 13
    -5 7 12
    5 7 -11
    -5 7 11
    5 7 -11
    5 7 -10
    5 7 -10
    -5 7 10
    5 7 -9
    5 7 -9
    -5 7 9
    5 7 -8
    5 7 -8
    -5 7 8
    5 7 -7
    -5 7 7
    -5 7 7
    5 7 -6
    -5 7 6
    -5 7 6
    5 7 -5
    -5 7 5
    -5 7 5
    5 7 -4
    -5 7 4
    -5 7 4
    -5 7 4
    -5 7 3
    5 7 -3
    -5 7 3
    -5 7 3
    5 7 -2
    -5 7 2
    -5 7 2
    5 7 -1
    -5 7 1
    -5 7 1
    5 7 0
    -5 7 0
    5 7 1
    -5 7 -1
    5 7 2
    -5 7 -2
    5 7 3
    -5 7 -3
    5 7 4
    -5 7 -4
    5 7 5
    -5 7 -5
    5 7 6
    -5 7 -6
    5 7 7
    -5 7 -7
    5 7 8
    -5 7 -8
    5 7 9
    -5 7 -9
    -5 7 -10
    -5 7 -11
    -5 8 14
    -5 8 13
    -5 8 12
    -5 8 11
    5 8 -10
    -5 8 10
    5 8 -9
    -5 8 9
    5 8 -8
    -5 8 8
    5 8 -7
    -5 8 7
    -5 8 7
    5 8 -6
    -5 8 6
    -5 8 6
    -5 8 5
    -5 8 5
    5 8 -5
    5 8 -4
    -5 8 4
    -5 8 4
    5 8 -3
    -5 8 3
    -5 8 3
    5 8 -2
    -5 8 2
    -5 8 2
    -5 8 1
    5 8 -1
    -5 8 1
    5 8 0
    -5 8 0
    5 8 1
    -5 8 -1
    5 8 2
    -5 8 -2
    5 8 3
    -5 8 -3
    5 8 4
    -5 8 -4
    5 8 5
    -5 8 -5
    5 8 6
    -5 8 -6
    5 8 7
    -5 8 -7
    5 8 8
    -5 8 -8
    -5 8 -9
    -5 8 -10
    -5 9 13
    -5 9 12
    -5 9 11
    5 9 -10
    -5 9 10
    5 9 -9
    -5 9 9
    5 9 -8
    -5 9 8
    5 9 -7
    -5 9 7
    5 9 -6
    -5 9 6
    -5 9 6
    5 9 -5
    -5 9 5
    5 9 -4
    -5 9 4
    5 9 -3
    -5 9 3
    -5 9 3
    5 9 -2
    -5 9 2
    -5 9 2
    5 9 -1
    -5 9 1
    -5 9 1
    5 9 0
    -5 9 0
    5 9 1
    -5 9 -1
    5 9 2
    -5 9 -2
    5 9 3
    -5 9 -3
    5 9 4
    -5 9 -4
    5 9 5
    -5 9 -5
    5 9 6
    -5 9 -6
    5 9 7
    -5 9 -7
    -5 10 12
    -5 10 11
    -5 10 10
    5 10 -9
    -5 10 9
    5 10 -8
    -5 10 8
    5 10 -7
    5 10 -6
    5 10 -5
    -5 10 5
    5 10 -4
    -5 10 4
    -5 10 3
    5 10 -3
    5 10 -2
    -5 10 2
    5 10 -1
    -5 10 1
    5 10 0
    -5 10 0
    5 10 1
    -5 10 -1
    5 10 2
    -5 10 -2
    5 10 3
    5 10 4
    5 10 5
    5 10 6
    5 11 -8
    5 11 -7
    5 11 -6
    5 11 -5
    5 11 -4
    -5 11 4
    5 11 -3
    -5 11 3
    5 11 -2
    -5 11 2
    5 11 -1
    -5 11 1
    5 11 0
    5 11 1
    5 11 2
    5 11 3
    5 11 4
    5 11 5
    5 12 -6
    5 12 -5
    5 12 -4
    5 12 -3
    5 12 -2
    -5 12 2
    5 12 -1
    5 12 0
    5 12 1
    5 12 2
    5 12 3
    -6 -12 4
    -6 -12 3
    -6 -12 2
    -6 -12 1
    -6 -12 0
    -6 -12 -1
    -6 -12 -2
    -6 -11 7
    -6 -11 6
    -6 -11 5
    -6 -11 4
    6 -11 -3
    -6 -11 3
    6 -11 -2
    -6 -11 2
    6 -11 -1
    -6 -11 1
    6 -11 0
    -6 -11 0
    6 -11 1
    -6 -11 -1
    6 -11 2
    -6 -11 -2
    6 -11 3
    -6 -11 -3
    6 -11 4
    -6 -11 -4
    6 -11 5
    -6 -11 -5
    -6 -10 9
    -6 -10 8
    -6 -10 7
    -6 -10 6
    6 -10 -6
    -6 -10 5
    6 -10 -5
    -6 -10 4
    6 -10 -4
    -6 -10 3
    6 -10 -2
    -6 -10 2
    6 -10 -1
    -6 -10 1
    6 -10 0
    -6 -10 0
    6 -10 1
    -6 -10 -1
    6 -10 2
    -6 -10 -2
    6 -10 3
    -6 -10 -3
    6 -10 4
    -6 -10 -4
    6 -10 5
    -6 -10 -5
    6 -10 6
    -6 -10 -6
    6 -10 7
    -6 -9 10
    -6 -9 9
    -6 -9 8
    6 -9 -7
    -6 -9 7
    6 -9 -6
    -6 -9 6
    6 -9 -5
    -6 -9 5
    -6 -9 4
    6 -9 -4
    -6 -9 3
    6 -9 -3
    6 -9 -2
    -6 -9 2
    6 -9 -1
    -6 -9 1
    6 -9 0
    -6 -9 0
    6 -9 1
    -6 -9 -1
    6 -9 2
    -6 -9 -2
    6 -9 3
    -6 -9 -3
    6 -9 4
    -6 -9 -4
    6 -9 5
    -6 -9 -5
    6 -9 6
    -6 -9 -6
    6 -9 7
    -6 -9 -7
    6 -9 8
    -6 -8 12
    6 -8 -11
    -6 -8 11
    6 -8 -10
    -6 -8 10
    6 -8 -9
    -6 -8 9
    6 -8 -8
    -6 -8 8
    6 -8 -7
    -6 -8 7
    6 -8 -6
    -6 -8 6
    6 -8 -5
    -6 -8 5
    -6 -8 4
    6 -8 -3
    -6 -8 3
    6 -8 -2
    -6 -8 2
    6 -8 -2
    6 -8 -1
    -6 -8 1
    6 -8 0
    -6 -8 0
    6 -8 1
    -6 -8 -1
    6 -8 2
    -6 -8 -2
    6 -8 3
    -6 -8 -3
    6 -8 4
    -6 -8 -4
    6 -8 5
    -6 -8 -5
    6 -8 6
    -6 -8 -6
    6 -8 7
    -6 -8 -7
    6 -8 8
    -6 -8 -8
    6 -8 9
    6 -7 -13
    -6 -7 13
    6 -7 -12
    -6 -7 12
    6 -7 -11
    -6 -7 11
    6 -7 -10
    -6 -7 10
    6 -7 -9
    -6 -7 9
    6 -7 -8
    -6 -7 8
    6 -7 -7
    -6 -7 7
    6 -7 -6
    -6 -7 6
    6 -7 -5
    -6 -7 5
    6 -7 -4
    -6 -7 4
    6 -7 -3
    -6 -7 3
    6 -7 -2
    -6 -7 2
    6 -7 -1
    -6 -7 1
    6 -7 -1
    6 -7 0
    -6 -7 0
    6 -7 1
    -6 -7 -1
    6 -7 2
    -6 -7 -2
    6 -7 3
    -6 -7 -3
    6 -7 4
    -6 -7 -4
    6 -7 5
    -6 -7 -5
    6 -7 6
    -6 -7 -6
    6 -7 7
    -6 -7 -7
    6 -7 8
    -6 -7 -8
    6 -7 9
    -6 -7 -9
    6 -7 10
    6 -6 -14
    -6 -6 14
    6 -6 -13
    -6 -6 13
    6 -6 -12
    -6 -6 12
    6 -6 -11
    -6 -6 11
    6 -6 -10
    -6 -6 10
    6 -6 -9
    -6 -6 9
    6 -6 -8
    -6 -6 8
    6 -6 -7
    -6 -6 7
    6 -6 -6
    -6 -6 6
    6 -6 -5
    -6 -6 5
    6 -6 -4
    -6 -6 4
    6 -6 -3
    -6 -6 3
    6 -6 -2
    -6 -6 2
    6 -6 -1
    -6 -6 1
    6 -6 0
    -6 -6 0
    6 -6 1
    -6 -6 -1
    6 -6 2
    -6 -6 -2
    6 -6 3
    -6 -6 -3
    6 -6 4
    -6 -6 -4
    6 -6 5
    -6 -6 -5
    6 -6 6
    -6 -6 -6
    6 -6 7
    -6 -6 -7
    6 -6 8
    -6 -6 -8
    6 -6 9
    -6 -6 -9
    6 -6 10
    6 -6 11
    6 -5 -15
    6 -5 -14
    -6 -5 14
    6 -5 -13
    -6 -5 13
    6 -5 -12
    -6 -5 12
    6 -5 -11
    -6 -5 11
    6 -5 -10
    -6 -5 10
    6 -5 -9
    -6 -5 9
    6 -5 -8
    -6 -5 8
    6 -5 -7
    -6 -5 7
    6 -5 -6
    6 -5 -6
    -6 -5 6
    6 -5 -5
    -6 -5 5
    6 -5 -4
    -6 -5 4
    6 -5 -3
    -6 -5 3
    6 -5 -2
    -6 -5 2
    6 -5 -1
    -6 -5 1
    6 -5 0
    -6 -5 0
    6 -5 0
    6 -5 1
    -6 -5 -1
    6 -5 2
    -6 -5 -2
    6 -5 3
    -6 -5 -3
    6 -5 4
    -6 -5 -4
    6 -5 5
    -6 -5 -5
    6 -5 6
    -6 -5 -6
    6 -5 7
    -6 -5 -7
    6 -5 8
    -6 -5 -8
    6 -5 9
    -6 -5 -9
    6 -5 10
    6 -5 11
    6 -4 -16
    6 -4 -15
    -6 -4 15
    6 -4 -14
    -6 -4 14
    6 -4 -13
    -6 -4 13
    6 -4 -12
    -6 -4 12
    6 -4 -11
    -6 -4 11
    6 -4 -10
    -6 -4 10
    6 -4 -9
    -6 -4 9
    6 -4 -8
    -6 -4 8
    6 -4 -7
    -6 -4 7
    6 -4 -6
    -6 -4 6
    6 -4 -5
    -6 -4 5
    6 -4 -4
    -6 -4 4
    6 -4 -3
    -6 -4 3
    6 -4 -2
    -6 -4 2
    6 -4 -1
    -6 -4 1
    6 -4 0
    -6 -4 0
    -6 -4 0
    6 -4 1
    -6 -4 -1
    -6 -4 -1
    6 -4 2
    -6 -4 -2
    -6 -4 -2
    6 -4 3
    -6 -4 -3
    -6 -4 -3
    6 -4 4
    -6 -4 -4
    -6 -4 -4
    6 -4 5
    -6 -4 -5
    -6 -4 -5
    6 -4 6
    -6 -4 -6
    -6 -4 -6
    6 -4 7
    -6 -4 -7
    -6 -4 -7
    6 -4 8
    -6 -4 -8
    -6 -4 -8
    6 -4 9
    -6 -4 -9
    6 -4 10
    6 -4 11
    6 -3 -17
    6 -3 -16
    -6 -3 16
    6 -3 -15
    -6 -3 15
    6 -3 -14
    -6 -3 14
    6 -3 -13
    -6 -3 13
    6 -3 -12
    -6 -3 12
    6 -3 -11
    -6 -3 11
    6 -3 -10
    -6 -3 10
    6 -3 -9
    -6 -3 9
    6 -3 -8
    -6 -3 8
    6 -3 -7
    -6 -3 7
    6 -3 -6
    6 -3 -6
    -6 -3 6
    6 -3 -5
    -6 -3 5
    6 -3 -4
    -6 -3 4
    6 -3 -3
    -6 -3 3
    6 -3 -2
    -6 -3 2
    -6 -3 2
    6 -3 -1
    -6 -3 1
    -6 -3 1
    6 -3 0
    -6 -3 0
    -6 -3 0
    6 -3 1
    -6 -3 -1
    -6 -3 -1
    6 -3 2
    -6 -3 -2
    -6 -3 -2
    6 -3 3
    -6 -3 -3
    -6 -3 -3
    6 -3 4
    -6 -3 -4
    -6 -3 -4
    6 -3 5
    -6 -3 -5
    -6 -3 -5
    6 -3 6
    -6 -3 -6
    -6 -3 -6
    6 -3 7
    -6 -3 -7
    -6 -3 -7
    6 -3 8
    -6 -3 -8
    -6 -3 -8
    6 -3 9
    -6 -3 -9
    -6 -3 -10
    6 -3 10
    6 -3 11
    6 -3 12
    6 -2 -17
    6 -2 -16
    -6 -2 16
    6 -2 -15
    -6 -2 15
    6 -2 -14
    -6 -2 14
    6 -2 -13
    -6 -2 13
    6 -2 -12
    -6 -2 12
    6 -2 -11
    -6 -2 11
    6 -2 -10
    -6 -2 10
    6 -2 -9
    -6 -2 9
    6 -2 -8
    -6 -2 8
    6 -2 -7
    -6 -2 7
    6 -2 -6
    -6 -2 6
    6 -2 -5
    -6 -2 5
    6 -2 -4
    -6 -2 4
    6 -2 -3
    -6 -2 3
    6 -2 -2
    -6 -2 2
    -6 -2 2
    6 -2 -1
    -6 -2 1
    -6 -2 1
    6 -2 0
    -6 -2 0
    -6 -2 0
    6 -2 1
    -6 -2 -1
    -6 -2 -1
    6 -2 2
    -6 -2 -2
    -6 -2 -2
    6 -2 3
    -6 -2 -3
    -6 -2 -3
    -6 -2 -4
    -6 -2 -4
    6 -2 5
    -6 -2 -5
    -6 -2 -5
    6 -2 6
    -6 -2 -6
    -6 -2 -6
    6 -2 7
    -6 -2 -7
    -6 -2 -7
    6 -2 8
    -6 -2 -8
    -6 -2 -8
    -6 -2 -9
    6 -2 9
    -6 -2 -10
    6 -2 10
    -6 -2 -11
    6 -2 11
    6 -2 12
    6 -1 -18
    6 -1 -17
    6 -1 -16
    -6 -1 16
    6 -1 -15
    -6 -1 15
    6 -1 -14
    -6 -1 14
    6 -1 -13
    -6 -1 13
    6 -1 -12
    -6 -1 12
    6 -1 -11
    -6 -1 11
    6 -1 -10
    -6 -1 10
    6 -1 -9
    -6 -1 9
    6 -1 -8
    -6 -1 8
    6 -1 -7
    -6 -1 7
    6 -1 -6
    -6 -1 6
    6 -1 -6
    6 -1 -5
    6 -1 -5
    6 -1 -4
    -6 -1 4
    6 -1 -3
    -6 -1 3
    -6 -1 3
    6 -1 -2
    -6 -1 2
    -6 -1 2
    6 -1 -1
    -6 -1 1
    -6 -1 1
    6 -1 0
    -6 -1 0
    -6 -1 0
    6 -1 1
    -6 -1 -1
    -6 -1 -1
    -6 -1 -2
    -6 -1 -2
    6 -1 3
    -6 -1 -3
    -6 -1 -3
    6 -1 4
    -6 -1 -4
    -6 -1 -4
    6 -1 5
    -6 -1 -5
    -6 -1 -5
    -6 -1 -6
    -6 -1 -6
    6 -1 7
    -6 -1 -7
    -6 -1 -7
    6 -1 8
    -6 -1 -8
    6 -1 9
    -6 -1 -9
    -6 -1 -10
    6 -1 10
    -6 -1 -11
    6 -1 11
    -6 -1 -12
    6 -1 12
    6 0 -18
    6 0 -17
    -6 0 17
    6 0 -16
    -6 0 16
    6 0 -15
    -6 0 15
    6 0 -14
    -6 0 14
    6 0 -13
    -6 0 13
    6 0 -12
    -6 0 12
    6 0 -11
    -6 0 11
    6 0 -10
    -6 0 10
    6 0 -9
    -6 0 9
    6 0 -8
    -6 0 8
    6 0 -7
    -6 0 7
    6 0 -6
    -6 0 6
    6 0 -6
    6 0 -5
    6 0 -5
    6 0 -4
    -6 0 4
    6 0 -3
    -6 0 3
    6 0 -2
    -6 0 2
    -6 0 1
    -6 0 1
    6 0 0
    -6 0 0
    -6 0 0
    6 0 1
    -6 0 -1
    6 0 2
    -6 0 -2
    -6 0 -2
    6 0 3
    -6 0 -3
    -6 0 -3
    6 0 4
    -6 0 -4
    -6 0 -4
    6 0 5
    -6 0 -5
    6 0 6
    -6 0 -6
    6 0 7
    -6 0 -7
    6 0 8
    -6 0 -8
    6 0 9
    -6 0 -9
    6 0 10
    -6 0 -10
    6 0 11
    -6 0 -11
    6 0 12
    -6 0 -12
    -6 0 -13
    6 1 -18
    6 1 -17
    -6 1 17
    6 1 -16
    -6 1 16
    6 1 -15
    -6 1 15
    6 1 -14
    -6 1 14
    6 1 -13
    -6 1 13
    6 1 -12
    -6 1 12
    6 1 -11
    -6 1 11
    6 1 -10
    -6 1 10
    6 1 -9
    -6 1 9
    6 1 -8
    -6 1 8
    6 1 -7
    -6 1 7
    6 1 -6
    6 1 -6
    6 1 -5
    -6 1 5
    6 1 -4
    6 1 -4
    -6 1 4
    6 1 -3
    -6 1 3
    -6 1 3
    6 1 -2
    -6 1 2
    6 1 -1
    -6 1 1
    -6 1 1
    6 1 0
    -6 1 0
    -6 1 0
    6 1 1
    -6 1 -1
    -6 1 -1
    -6 1 -2
    -6 1 -2
    6 1 3
    -6 1 -3
    6 1 4
    -6 1 -4
    6 1 5
    -6 1 -5
    6 1 6
    -6 1 -6
    6 1 7
    -6 1 -7
    6 1 8
    -6 1 -8
    6 1 9
    -6 1 -9
    6 1 10
    -6 1 -10
    6 1 11
    -6 1 -11
    -6 1 -12
    -6 1 -13
    6 2 -17
    -6 2 17
    6 2 -16
    -6 2 16
    6 2 -15
    -6 2 15
    6 2 -14
    -6 2 14
    6 2 -13
    -6 2 13
    6 2 -12
    -6 2 12
    6 2 -11
    -6 2 11
    6 2 -10
    -6 2 10
    6 2 -9
    -6 2 9
    6 2 -8
    6 2 -8
    -6 2 8
    6 2 -7
    6 2 -7
    -6 2 7
    6 2 -6
    6 2 -6
    -6 2 6
    6 2 -5
    6 2 -5
    -6 2 5
    6 2 -4
    6 2 -4
    -6 2 4
    6 2 -3
    -6 2 3
    -6 2 3
    6 2 -2
    -6 2 2
    6 2 -1
    -6 2 1
    -6 2 1
    6 2 0
    -6 2 0
    -6 2 0
    6 2 1
    -6 2 -1
    6 2 2
    -6 2 -2
    6 2 3
    -6 2 -3
    6 2 4
    -6 2 -4
    6 2 5
    -6 2 -5
    6 2 6
    -6 2 -6
    6 2 7
    -6 2 -7
    6 2 8
    -6 2 -8
    6 2 9
    -6 2 -9
    6 2 10
    -6 2 -10
    6 2 11
    -6 2 -11
    -6 2 -12
    -6 2 -13
    6 3 -17
    -6 3 17
    6 3 -16
    -6 3 16
    6 3 -15
    -6 3 15
    6 3 -14
    -6 3 14
    6 3 -13
    -6 3 13
    6 3 -12
    -6 3 12
    6 3 -11
    -6 3 11
    6 3 -10
    -6 3 10
    6 3 -9
    6 3 -9
    -6 3 9
    6 3 -8
    6 3 -8
    -6 3 8
    6 3 -7
    6 3 -7
    -6 3 7
    6 3 -6
    6 3 -6
    -6 3 6
    6 3 -5
    6 3 -5
    6 3 -4
    6 3 -4
    -6 3 4
    -6 3 4
    6 3 -3
    6 3 -3
    -6 3 3
    6 3 -2
    -6 3 2
    -6 3 2
    6 3 -1
    -6 3 1
    -6 3 1
    6 3 0
    -6 3 0
    -6 3 0
    6 3 1
    -6 3 -1
    6 3 2
    -6 3 -2
    6 3 3
    -6 3 -3
    6 3 4
    -6 3 -4
    6 3 5
    -6 3 -5
    6 3 6
    -6 3 -6
    6 3 7
    -6 3 -7
    6 3 8
    -6 3 -8
    6 3 9
    -6 3 -9
    6 3 10
    -6 3 -10
    6 3 11
    -6 3 -11
    -6 3 -12
    -6 3 -13
    6 4 -16
    -6 4 16
    6 4 -15
    -6 4 15
    6 4 -14
    -6 4 14
    6 4 -13
    -6 4 13
    6 4 -12
    -6 4 12
    6 4 -11
    -6 4 11
    6 4 -10
    6 4 -10
    -6 4 10
    6 4 -9
    6 4 -9
    6 4 -8
    6 4 -8
    6 4 -7
    6 4 -7
    6 4 -6
    6 4 -6
    6 4 -5
    6 4 -5
    -6 4 5
    -6 4 5
    6 4 -4
    6 4 -4
    -6 4 4
    -6 4 4
    6 4 -3
    6 4 -3
    -6 4 3
    -6 4 3
    6 4 -2
    6 4 -2
    -6 4 2
    -6 4 2
    6 4 -1
    -6 4 1
    -6 4 1
    6 4 0
    -6 4 0
    6 4 1
    -6 4 -1
    6 4 2
    -6 4 -2
    6 4 3
    -6 4 -3
    6 4 4
    -6 4 -4
    6 4 5
    -6 4 -5
    6 4 6
    -6 4 -6
    6 4 7
    -6 4 -7
    6 4 8
    -6 4 -8
    6 4 9
    -6 4 -9
    6 4 10
    -6 4 -10
    6 4 11
    -6 4 -11
    -6 4 -12
    -6 4 -13
    -6 5 16
    6 5 -15
    -6 5 15
    6 5 -14
    -6 5 14
    6 5 -13
    -6 5 13
    6 5 -12
    -6 5 12
    6 5 -11
    -6 5 11
    6 5 -10
    6 5 -10
    -6 5 10
    6 5 -9
    6 5 -9
    -6 5 9
    6 5 -8
    6 5 -8
    -6 5 8
    6 5 -7
    6 5 -7
    -6 5 7
    6 5 -6
    6 5 -6
    -6 5 6
    6 5 -5
    6 5 -5
    -6 5 5
    6 5 -4
    6 5 -4
    -6 5 4
    -6 5 4
    6 5 -3
    -6 5 3
    -6 5 3
    6 5 -2
    -6 5 2
    -6 5 2
    6 5 -1
    -6 5 1
    -6 5 1
    6 5 0
    -6 5 0
    6 5 1
    -6 5 -1
    6 5 2
    -6 5 -2
    6 5 3
    -6 5 -3
    6 5 4
    -6 5 -4
    6 5 5
    -6 5 -5
    6 5 6
    -6 5 -6
    6 5 7
    -6 5 -7
    6 5 8
    -6 5 -8
    6 5 9
    -6 5 -9
    6 5 10
    -6 5 -10
    -6 5 -11
    -6 5 -12
    -6 6 16
    -6 6 15
    -6 6 14
    -6 6 13
    6 6 -13
    -6 6 12
    6 6 -12
    6 6 -11
    -6 6 11
    6 6 -10
    6 6 -10
    -6 6 10
    6 6 -9
    -6 6 9
    6 6 -9
    6 6 -8
    -6 6 8
    6 6 -8
    6 6 -7
    -6 6 7
    6 6 -7
    6 6 -6
    -6 6 6
    6 6 -6
    6 6 -5
    -6 6 5
    6 6 -4
    -6 6 4
    -6 6 4
    6 6 -3
    -6 6 3
    -6 6 3
    6 6 -2
    -6 6 2
    -6 6 2
    6 6 -1
    -6 6 1
    6 6 0
    -6 6 0
    6 6 1
    -6 6 -1
    6 6 2
    -6 6 -2
    6 6 3
    -6 6 -3
    6 6 4
    -6 6 -4
    6 6 5
    -6 6 -5
    6 6 6
    -6 6 -6
    6 6 7
    -6 6 -7
    6 6 8
    -6 6 -8
    6 6 9
    -6 6 -9
    -6 6 -10
    -6 6 -11
    -6 7 15
    -6 7 14
    -6 7 13
    -6 7 12
    -6 7 11
    6 7 -10
    -6 7 10
    6 7 -9
    -6 7 9
    6 7 -8
    -6 7 8
    6 7 -7
    -6 7 7
    -6 7 6
    6 7 -6
    6 7 -5
    -6 7 5
    6 7 -4
    -6 7 4
    -6 7 4
    6 7 -3
    -6 7 3
    -6 7 3
    6 7 -2
    -6 7 2
    6 7 -1
    -6 7 1
    6 7 0
    -6 7 0
    6 7 1
    -6 7 -1
    6 7 2
    -6 7 -2
    6 7 3
    -6 7 -3
    6 7 4
    -6 7 -4
    6 7 5
    -6 7 -5
    6 7 6
    -6 7 -6
    6 7 7
    -6 7 -7
    6 7 8
    -6 7 -8
    6 7 9
    -6 7 -9
    -6 7 -10
    -6 8 14
    -6 8 13
    -6 8 12
    -6 8 11
    6 8 -10
    -6 8 10
    6 8 -9
    -6 8 9
    6 8 -8
    -6 8 8
    6 8 -7
    -6 8 7
    6 8 -6
    -6 8 6
    6 8 -5
    -6 8 5
    -6 8 5
    6 8 -4
    -6 8 4
    -6 8 4
    6 8 -3
    -6 8 3
    6 8 -2
    -6 8 2
    6 8 -1
    -6 8 1
    6 8 0
    -6 8 0
    6 8 1
    -6 8 -1
    6 8 2
    -6 8 -2
    6 8 3
    -6 8 -3
    6 8 4
    -6 8 -4
    6 8 5
    -6 8 -5
    6 8 6
    -6 8 -6
    6 8 7
    -6 8 -7
    6 8 8
    -6 8 -8
    -6 8 -9
    -6 9 13
    -6 9 12
    -6 9 11
    6 9 -10
    -6 9 10
    6 9 -9
    -6 9 9
    6 9 -8
    -6 9 8
    -6 9 7
    6 9 -7
    -6 9 6
    -6 9 6
    6 9 -6
    -6 9 5
    -6 9 5
    6 9 -5
    6 9 -4
    6 9 -3
    -6 9 3
    6 9 -2
    -6 9 2
    6 9 -1
    -6 9 1
    6 9 0
    -6 9 0
    6 9 1
    -6 9 -1
    6 9 2
    -6 9 -2
    6 9 3
    -6 9 -3
    6 9 4
    -6 9 -4
    6 9 5
    -6 9 -5
    6 9 6
    -6 9 -6
    6 9 7
    -6 9 -7
    -6 10 11
    -6 10 10
    6 10 -9
    -6 10 9
    6 10 -8
    -6 10 8
    6 10 -7
    6 10 -6
    6 10 -5
    -6 10 5
    6 10 -4
    6 10 -3
    6 10 -2
    -6 10 2
    6 10 -1
    -6 10 1
    6 10 0
    -6 10 0
    6 10 1
    -6 10 -1
    6 10 2
    -6 10 -2
    6 10 3
    6 10 4
    6 10 5
    6 10 6
    6 11 -7
    6 11 -6
    6 11 -5
    6 11 -4
    6 11 -3
    6 11 -2
    6 11 -1
    6 11 0
    6 11 1
    6 11 2
    6 11 3
    6 11 4
    6 12 -5
    6 12 -4
    6 12 -3
    6 12 -2
    6 12 -1
    6 12 0
    6 12 1
    6 12 2
    -7 -12 4
    -7 -12 3
    -7 -12 2
    -7 -12 1
    -7 -12 0
    -7 -12 -1
    -7 -11 7
    -7 -11 6
    -7 -11 5
    -7 -11 4
    -7 -11 3
    -7 -11 2
    7 -11 -1
    -7 -11 1
    7 -11 0
    -7 -11 0
    7 -11 1
    -7 -11 -1
    7 -11 2
    -7 -11 -2
    7 -11 3
    -7 -11 -3
    7 -11 4
    -7 -11 -4
    -7 -10 9
    -7 -10 8
    -7 -10 7
    -7 -10 6
    -7 -10 5
    -7 -10 4
    7 -10 -3
    -7 -10 3
    7 -10 -2
    -7 -10 2
    7 -10 -1
    -7 -10 1
    7 -10 0
    -7 -10 0
    7 -10 1
    -7 -10 -1
    7 -10 2
    -7 -10 -2
    7 -10 3
    -7 -10 -3
    7 -10 4
    -7 -10 -4
    7 -10 5
    -7 -10 -5
    7 -10 6
    -7 -9 11
    -7 -9 10
    -7 -9 9
    7 -9 -8
    -7 -9 8
    7 -9 -7
    -7 -9 7
    7 -9 -6
    -7 -9 6
    7 -9 -5
    7 -9 -5
    7 -9 -4
    -7 -9 4
    7 -9 -4
    7 -9 -3
    -7 -9 3
    7 -9 -2
    -7 -9 2
    7 -9 -1
    -7 -9 1
    7 -9 0
    -7 -9 0
    7 -9 1
    -7 -9 -1
    7 -9 2
    -7 -9 -2
    7 -9 3
    -7 -9 -3
    7 -9 4
    -7 -9 -4
    7 -9 5
    -7 -9 -5
    7 -9 6
    -7 -9 -6
    7 -9 7
    7 -9 8
    -7 -8 12
    7 -8 -11
    -7 -8 11
    7 -8 -10
    -7 -8 10
    7 -8 -9
    -7 -8 9
    7 -8 -8
    -7 -8 8
    7 -8 -7
    -7 -8 7
    7 -8 -6
    -7 -8 6
    7 -8 -5
    7 -8 -5
    -7 -8 5
    7 -8 -4
    -7 -8 4
    7 -8 -3
    -7 -8 3
    7 -8 -2
    -7 -8 2
    7 -8 -1
    -7 -8 1
    7 -8 0
    -7 -8 0
    7 -8 1
    -7 -8 -1
    7 -8 2
    -7 -8 -2
    7 -8 3
    -7 -8 -3
    7 -8 4
    -7 -8 -4
    7 -8 5
    -7 -8 -5
    7 -8 6
    -7 -8 -6
    7 -8 7
    -7 -8 -7
    7 -8 8
    7 -8 9
    7 -7 -13
    -7 -7 13
    7 -7 -12
    -7 -7 12
    7 -7 -11
    -7 -7 11
    7 -7 -10
    -7 -7 10
    7 -7 -9
    -7 -7 9
    7 -7 -8
    -7 -7 8
    7 -7 -7
    -7 -7 7
    7 -7 -6
    7 -7 -6
    -7 -7 6
    7 -7 -5
    -7 -7 5
    7 -7 -4
    -7 -7 4
    7 -7 -3
    -7 -7 3
    7 -7 -2
    -7 -7 2
    7 -7 -1
    -7 -7 1
    7 -7 0
    -7 -7 0
    7 -7 1
    -7 -7 -1
    7 -7 2
    -7 -7 -2
    7 -7 3
    -7 -7 -3
    7 -7 4
    -7 -7 -4
    7 -7 5
    -7 -7 -5
    7 -7 6
    -7 -7 -6
    7 -7 7
    -7 -7 -7
    7 -7 8
    -7 -7 -8
    7 -7 9
    7 -6 -14
    -7 -6 14
    7 -6 -13
    -7 -6 13
    7 -6 -12
    -7 -6 12
    7 -6 -11
    -7 -6 11
    7 -6 -10
    -7 -6 10
    7 -6 -9
    -7 -6 9
    7 -6 -8
    -7 -6 8
    7 -6 -7
    -7 -6 7
    7 -6 -6
    7 -6 -6
    -7 -6 6
    7 -6 -5
    -7 -6 5
    7 -6 -4
    -7 -6 4
    7 -6 -3
    -7 -6 3
    7 -6 -2
    -7 -6 2
    7 -6 -1
    -7 -6 1
    7 -6 0
    -7 -6 0
    7 -6 1
    -7 -6 -1
    7 -6 2
    -7 -6 -2
    7 -6 3
    -7 -6 -3
    7 -6 4
    -7 -6 -4
    7 -6 5
    -7 -6 -5
    7 -6 6
    -7 -6 -6
    7 -6 7
    -7 -6 -7
    7 -6 8
    -7 -6 -8
    7 -6 9
    7 -6 10
    7 -5 -16
    7 -5 -15
    -7 -5 15
    7 -5 -14
    -7 -5 14
    7 -5 -13
    -7 -5 13
    7 -5 -12
    -7 -5 12
    7 -5 -11
    -7 -5 11
    7 -5 -10
    -7 -5 10
    7 -5 -9
    -7 -5 9
    7 -5 -8
    -7 -5 8
    7 -5 -7
    -7 -5 7
    7 -5 -6
    7 -5 -6
    -7 -5 6
    7 -5 -5
    -7 -5 5
    7 -5 -4
    -7 -5 4
    7 -5 -3
    -7 -5 3
    7 -5 -2
    -7 -5 2
    7 -5 -1
    -7 -5 1
    7 -5 0
    -7 -5 0
    7 -5 1
    -7 -5 -1
    7 -5 2
    -7 -5 -2
    7 -5 3
    -7 -5 -3
    7 -5 4
    -7 -5 -4
    7 -5 5
    -7 -5 -5
    7 -5 6
    -7 -5 -6
    7 -5 7
    -7 -5 -7
    7 -5 8
    -7 -5 -8
    7 -5 9
    7 -5 10
    7 -5 11
    7 -4 -16
    7 -4 -15
    -7 -4 15
    7 -4 -14
    -7 -4 14
    7 -4 -13
    -7 -4 13
    7 -4 -12
    -7 -4 12
    7 -4 -11
    -7 -4 11
    7 -4 -10
    -7 -4 10
    7 -4 -9
    -7 -4 9
    7 -4 -8
    -7 -4 8
    7 -4 -7
    -7 -4 7
    7 -4 -6
    7 -4 -6
    -7 -4 6
    7 -4 -5
    -7 -4 5
    7 -4 -4
    -7 -4 4
    7 -4 -3
    -7 -4 3
    7 -4 -2
    -7 -4 2
    7 -4 -1
    -7 -4 1
    -7 -4 1
    7 -4 0
    -7 -4 0
    -7 -4 0
    7 -4 1
    -7 -4 -1
    -7 -4 -1
    7 -4 2
    -7 -4 -2
    -7 -4 -2
    7 -4 3
    -7 -4 -3
    -7 -4 -3
    7 -4 4
    -7 -4 -4
    -7 -4 -4
    7 -4 5
    -7 -4 -5
    -7 -4 -5
    7 -4 6
    -7 -4 -6
    -7 -4 -6
    7 -4 7
    -7 -4 -7
    -7 -4 -7
    7 -4 8
    -7 -4 -8
    7 -4 9
    7 -4 10
    7 -4 11
    7 -3 -17
    7 -3 -16
    -7 -3 16
    7 -3 -15
    -7 -3 15
    7 -3 -14
    -7 -3 14
    7 -3 -13
    -7 -3 13
    7 -3 -12
    -7 -3 12
    7 -3 -11
    -7 -3 11
    7 -3 -10
    -7 -3 10
    7 -3 -9
    -7 -3 9
    7 -3 -8
    -7 -3 8
    7 -3 -7
    -7 -3 7
    7 -3 -6
    -7 -3 6
    7 -3 -5
    -7 -3 5
    7 -3 -4
    -7 -3 4
    7 -3 -3
    -7 -3 3
    7 -3 -2
    -7 -3 2
    -7 -3 2
    7 -3 -1
    -7 -3 1
    -7 -3 1
    7 -3 0
    -7 -3 0
    -7 -3 0
    7 -3 1
    -7 -3 -1
    -7 -3 -1
    7 -3 2
    -7 -3 -2
    -7 -3 -2
    7 -3 3
    -7 -3 -3
    -7 -3 -3
    -7 -3 -4
    -7 -3 -4
    7 -3 5
    -7 -3 -5
    -7 -3 -5
    7 -3 6
    -7 -3 -6
    -7 -3 -6
    7 -3 7
    -7 -3 -7
    -7 -3 -7
    7 -3 8
    -7 -3 -8
    7 -3 9
    -7 -3 -9
    7 -3 10
    7 -3 11
    7 -2 -17
    7 -2 -16
    -7 -2 16
    7 -2 -15
    -7 -2 15
    7 -2 -14
    -7 -2 14
    7 -2 -13
    -7 -2 13
    7 -2 -12
    -7 -2 12
    7 -2 -11
    -7 -2 11
    7 -2 -10
    -7 -2 10
    7 -2 -9
    -7 -2 9
    7 -2 -8
    -7 -2 8
    7 -2 -7
    -7 -2 7
    7 -2 -6
    7 -2 -6
    -7 -2 6
    7 -2 -5
    -7 -2 5
    7 -2 -4
    -7 -2 4
    7 -2 -3
    -7 -2 3
    -7 -2 3
    7 -2 -2
    -7 -2 2
    7 -2 -1
    -7 -2 1
    -7 -2 1
    7 -2 0
    -7 -2 0
    -7 -2 0
    7 -2 1
    -7 -2 -1
    -7 -2 -1
    7 -2 2
    -7 -2 -2
    -7 -2 -2
    7 -2 3
    -7 -2 -3
    -7 -2 -3
    7 -2 4
    -7 -2 -4
    -7 -2 -4
    7 -2 5
    -7 -2 -5
    -7 -2 -5
    7 -2 6
    -7 -2 -6
    -7 -2 -6
    7 -2 7
    -7 -2 -7
    7 -2 8
    -7 -2 -8
    7 -2 9
    -7 -2 -9
    7 -2 10
    -7 -2 -10
    7 -2 11
    7 -1 -18
    7 -1 -17
    -7 -1 17
    7 -1 -16
    -7 -1 16
    7 -1 -15
    -7 -1 15
    7 -1 -14
    -7 -1 14
    7 -1 -13
    -7 -1 13
    7 -1 -12
    -7 -1 12
    7 -1 -11
    -7 -1 11
    7 -1 -10
    -7 -1 10
    7 -1 -9
    -7 -1 9
    7 -1 -8
    -7 -1 8
    7 -1 -7
    -7 -1 7
    7 -1 -6
    7 -1 -6
    7 -1 -5
    -7 -1 5
    7 -1 -4
    -7 -1 4
    7 -1 -3
    -7 -1 3
    -7 -1 3
    7 -1 -2
    -7 -1 2
    -7 -1 2
    7 -1 -1
    -7 -1 1
    -7 -1 1
    7 -1 0
    -7 -1 0
    -7 -1 0
    7 -1 1
    -7 -1 -1
    -7 -1 -1
    7 -1 2
    -7 -1 -2
    -7 -1 -2
    7 -1 3
    -7 -1 -3
    -7 -1 -3
    7 -1 4
    -7 -1 -4
    -7 -1 -4
    -7 -1 -5
    -7 -1 -5
    7 -1 6
    -7 -1 -6
    7 -1 7
    -7 -1 -7
    7 -1 8
    -7 -1 -8
    7 -1 9
    -7 -1 -9
    7 -1 10
    -7 -1 -10
    7 -1 11
    -7 -1 -11
    7 0 -18
    7 0 -17
    -7 0 17
    7 0 -16
    -7 0 16
    7 0 -15
    -7 0 15
    7 0 -14
    -7 0 14
    7 0 -13
    -7 0 13
    7 0 -12
    -7 0 12
    7 0 -11
    -7 0 11
    7 0 -10
    -7 0 10
    7 0 -9
    -7 0 9
    7 0 -8
    -7 0 8
    7 0 -7
    -7 0 7
    7 0 -6
    7 0 -6
    7 0 -5
    7 0 -5
    -7 0 5
    7 0 -4
    -7 0 4
    -7 0 4
    7 0 -3
    -7 0 3
    -7 0 3
    7 0 -2
    -7 0 2
    7 0 -1
    -7 0 1
    -7 0 1
    7 0 0
    -7 0 0
    -7 0 0
    7 0 1
    -7 0 -1
    -7 0 -1
    7 0 2
    -7 0 -2
    -7 0 -2
    7 0 3
    -7 0 -3
    -7 0 -3
    7 0 4
    -7 0 -4
    7 0 5
    -7 0 -5
    7 0 6
    -7 0 -6
    7 0 7
    -7 0 -7
    7 0 8
    -7 0 -8
    7 0 9
    -7 0 -9
    7 0 10
    -7 0 -10
    7 0 11
    -7 0 -11
    -7 0 -12
    7 1 -18
    7 1 -17
    -7 1 17
    7 1 -16
    -7 1 16
    7 1 -15
    -7 1 15
    7 1 -14
    -7 1 14
    7 1 -13
    -7 1 13
    7 1 -12
    -7 1 12
    7 1 -11
    -7 1 11
    7 1 -10
    -7 1 10
    7 1 -9
    -7 1 9
    7 1 -8
    -7 1 8
    7 1 -7
    -7 1 7
    7 1 -7
    7 1 -6
    7 1 -6
    7 1 -5
    7 1 -5
    7 1 -4
    -7 1 4
    -7 1 4
    7 1 -3
    -7 1 3
    -7 1 3
    7 1 -2
    -7 1 2
    -7 1 2
    7 1 -1
    -7 1 1
    -7 1 1
    -7 1 0
    -7 1 0
    7 1 1
    -7 1 -1
    -7 1 -1
    7 1 2
    -7 1 -2
    7 1 3
    -7 1 -3
    7 1 4
    -7 1 -4
    7 1 5
    -7 1 -5
    7 1 6
    -7 1 -6
    7 1 7
    -7 1 -7
    7 1 8
    -7 1 -8
    7 1 9
    -7 1 -9
    7 1 10
    -7 1 -10
    7 1 11
    -7 1 -11
    -7 1 -12
    7 2 -17
    -7 2 17
    7 2 -16
    -7 2 16
    7 2 -15
    -7 2 15
    7 2 -14
    -7 2 14
    7 2 -13
    -7 2 13
    7 2 -12
    -7 2 12
    7 2 -11
    -7 2 11
    7 2 -10
    -7 2 10
    7 2 -9
    -7 2 9
    7 2 -8
    7 2 -8
    -7 2 8
    7 2 -7
    7 2 -7
    -7 2 7
    7 2 -6
    7 2 -6
    7 2 -5
    7 2 -5
    -7 2 5
    -7 2 5
    7 2 -4
    7 2 -4
    -7 2 4
    -7 2 4
    7 2 -3
    -7 2 3
    -7 2 3
    -7 2 2
    -7 2 2
    7 2 -1
    -7 2 1
    -7 2 1
    7 2 0
    -7 2 0
    -7 2 0
    7 2 1
    -7 2 -1
    7 2 2
    -7 2 -2
    7 2 3
    -7 2 -3
    7 2 4
    -7 2 -4
    7 2 5
    -7 2 -5
    7 2 6
    -7 2 -6
    7 2 7
    -7 2 -7
    7 2 8
    -7 2 -8
    7 2 9
    -7 2 -9
    7 2 10
    -7 2 -10
    7 2 11
    -7 2 -11
    -7 2 -12
    7 3 -17
    -7 3 17
    7 3 -16
    -7 3 16
    7 3 -15
    -7 3 15
    7 3 -14
    -7 3 14
    7 3 -13
    -7 3 13
    7 3 -12
    -7 3 12
    7 3 -11
    -7 3 11
    7 3 -10
    -7 3 10
    7 3 -9
    7 3 -9
    -7 3 9
    7 3 -8
    -7 3 8
    7 3 -7
    7 3 -7
    7 3 -6
    7 3 -6
    7 3 -5
    7 3 -5
    -7 3 5
    -7 3 5
    7 3 -4
    7 3 -4
    -7 3 4
    -7 3 4
    7 3 -3
    7 3 -3
    -7 3 3
    -7 3 3
    7 3 -2
    -7 3 2
    -7 3 2
    7 3 -1
    -7 3 1
    -7 3 1
    7 3 0
    -7 3 0
    7 3 1
    -7 3 -1
    7 3 2
    -7 3 -2
    7 3 3
    -7 3 -3
    7 3 4
    -7 3 -4
    7 3 5
    -7 3 -5
    7 3 6
    -7 3 -6
    7 3 7
    -7 3 -7
    7 3 8
    -7 3 -8
    7 3 9
    -7 3 -9
    7 3 10
    -7 3 -10
    7 3 11
    -7 3 -11
    -7 3 -12
    -7 4 17
    7 4 -16
    -7 4 16
    7 4 -15
    -7 4 15
    7 4 -14
    -7 4 14
    7 4 -13
    -7 4 13
    7 4 -12
    -7 4 12
    7 4 -11
    -7 4 11
    7 4 -10
    -7 4 10
    7 4 -9
    7 4 -9
    -7 4 9
    7 4 -8
    7 4 -8
    7 4 -7
    7 4 -7
    7 4 -6
    7 4 -6
    -7 4 6
    7 4 -5
    7 4 -5
    -7 4 5
    -7 4 5
    7 4 -4
    7 4 -4
    -7 4 4
    -7 4 4
    7 4 -3
    7 4 -3
    -7 4 3
    7 4 -2
    7 4 -2
    -7 4 2
    -7 4 2
    7 4 -1
    -7 4 1
    -7 4 1
    7 4 0
    -7 4 0
    7 4 1
    -7 4 -1
    7 4 2
    -7 4 -2
    7 4 3
    -7 4 -3
    7 4 4
    -7 4 -4
    7 4 5
    -7 4 -5
    7 4 6
    -7 4 -6
    7 4 7
    -7 4 -7
    7 4 8
    -7 4 -8
    7 4 9
    -7 4 -9
    7 4 10
    -7 4 -10
    -7 4 -11
    -7 4 -12
    -7 5 16
    7 5 -15
    -7 5 15
    7 5 -14
    -7 5 14
    7 5 -13
    -7 5 13
    7 5 -12
    -7 5 12
    7 5 -11
    -7 5 11
    7 5 -10
    7 5 -10
    -7 5 10
    7 5 -9
    7 5 -9
    -7 5 9
    7 5 -8
    7 5 -8
    -7 5 8
    7 5 -7
    7 5 -7
    -7 5 7
    7 5 -6
    7 5 -6
    -7 5 6
    7 5 -5
    7 5 -5
    -7 5 5
    -7 5 5
    7 5 -4
    7 5 -4
    -7 5 4
    -7 5 4
    7 5 -3
    -7 5 3
    -7 5 3
    7 5 -2
    -7 5 2
    -7 5 2
    7 5 -1
    -7 5 1
    -7 5 1
    7 5 0
    -7 5 0
    7 5 1
    -7 5 -1
    7 5 2
    -7 5 -2
    7 5 3
    -7 5 -3
    7 5 4
    -7 5 -4
    7 5 5
    -7 5 -5
    7 5 6
    -7 5 -6
    7 5 7
    -7 5 -7
    7 5 8
    -7 5 -8
    7 5 9
    -7 5 -9
    7 5 10
    -7 5 -10
    -7 5 -11
    -7 6 16
    -7 6 15
    -7 6 14
    -7 6 13
    7 6 -12
    -7 6 12
    -7 6 11
    7 6 -11
    7 6 -10
    7 6 -10
    -7 6 10
    7 6 -9
    7 6 -9
    -7 6 9
    7 6 -8
    7 6 -8
    -7 6 8
    7 6 -7
    -7 6 7
    7 6 -6
    -7 6 6
    7 6 -5
    -7 6 5
    -7 6 5
    7 6 -4
    -7 6 4
    -7 6 4
    7 6 -3
    -7 6 3
    -7 6 3
    7 6 -2
    -7 6 2
    -7 6 2
    7 6 -1
    -7 6 1
    7 6 0
    -7 6 0
    7 6 1
    -7 6 -1
    7 6 2
    -7 6 -2
    7 6 3
    -7 6 -3
    7 6 4
    -7 6 -4
    7 6 5
    -7 6 -5
    7 6 6
    -7 6 -6
    7 6 7
    -7 6 -7
    7 6 8
    -7 6 -8
    7 6 9
    -7 6 -9
    -7 6 -10
    -7 6 -11
    -7 7 15
    -7 7 14
    -7 7 13
    -7 7 12
    -7 7 11
    7 7 -10
    -7 7 10
    7 7 -9
    -7 7 9
    7 7 -8
    -7 7 8
    7 7 -7
    -7 7 7
    7 7 -6
    -7 7 6
    7 7 -5
    -7 7 5
    -7 7 5
    7 7 -4
    -7 7 4
    -7 7 4
    7 7 -3
    -7 7 3
    -7 7 3
    7 7 -2
    -7 7 2
    7 7 -1
    -7 7 1
    7 7 0
    -7 7 0
    7 7 1
    -7 7 -1
    7 7 2
    -7 7 -2
    7 7 3
    -7 7 -3
    7 7 4
    -7 7 -4
    7 7 5
    -7 7 -5
    7 7 6
    -7 7 -6
    7 7 7
    -7 7 -7
    7 7 8
    -7 7 -8
    -7 7 -9
    -7 7 -10
    -7 8 14
    -7 8 13
    -7 8 12
    -7 8 11
    7 8 -10
    -7 8 10
    7 8 -9
    -7 8 9
    -7 8 8
    7 8 -8
    -7 8 7
    7 8 -7
    -7 8 6
    7 8 -6
    7 8 -5
    -7 8 5
    7 8 -4
    -7 8 4
    -7 8 4
    7 8 -3
    -7 8 3
    7 8 -2
    -7 8 2
    7 8 -1
    -7 8 1
    7 8 0
    -7 8 0
    7 8 1
    -7 8 -1
    7 8 2
    -7 8 -2
    7 8 3
    -7 8 -3
    7 8 4
    -7 8 -4
    7 8 5
    -7 8 -5
    7 8 6
    -7 8 -6
    7 8 7
    -7 8 -7
    -7 8 -8
    -7 9 12
    -7 9 11
    -7 9 10
    7 9 -9
    -7 9 9
    7 9 -8
    -7 9 8
    7 9 -7
    -7 9 7
    7 9 -6
    -7 9 6
    7 9 -5
    -7 9 5
    7 9 -4
    -7 9 4
    7 9 -3
    -7 9 3
    7 9 -2
    -7 9 2
    7 9 -1
    -7 9 1
    7 9 0
    -7 9 0
    7 9 1
    -7 9 -1
    7 9 2
    -7 9 -2
    7 9 3
    -7 9 -3
    7 9 4
    -7 9 -4
    7 9 5
    -7 9 -5
    7 9 6
    -7 9 -6
    -7 10 10
    -7 10 9
    7 10 -8
    -7 10 8
    -7 10 7
    7 10 -7
    7 10 -6
    7 10 -5
    7 10 -4
    7 10 -3
    -7 10 3
    7 10 -2
    -7 10 2
    7 10 -1
    -7 10 1
    7 10 0
    -7 10 0
    7 10 1
    -7 10 -1
    7 10 2
    -7 10 -2
    7 10 3
    7 10 4
    7 10 5
    7 11 -7
    7 11 -6
    7 11 -5
    7 11 -4
    7 11 -3
    7 11 -2
    7 11 -1
    7 11 0
    7 11 1
    7 11 2
    7 11 3
    7 12 -4
    7 12 -3
    7 12 -2
    7 12 -1
    7 12 0
    -8 -11 7
    -8 -11 6
    -8 -11 5
    -8 -11 4
    -8 -11 3
    -8 -11 2
    -8 -11 1
    -8 -11 0
    -8 -11 -1
    -8 -11 -2
    -8 -10 9
    -8 -10 8
    -8 -10 7
    -8 -10 6
    -8 -10 5
    -8 -10 4
    -8 -10 3
    8 -10 -2
    -8 -10 2
    8 -10 -1
    -8 -10 1
    8 -10 0
    -8 -10 0
    8 -10 1
    -8 -10 -1
    8 -10 2
    -8 -10 -2
    8 -10 3
    -8 -10 -3
    8 -10 4
    -8 -10 -4
    8 -10 5
    -8 -9 11
    -8 -9 10
    -8 -9 9
    8 -9 -8
    -8 -9 8
    8 -9 -7
    -8 -9 7
    8 -9 -6
    -8 -9 6
    8 -9 -5
    -8 -9 5
    8 -9 -4
    -8 -9 4
    8 -9 -3
    -8 -9 3
    8 -9 -2
    -8 -9 2
    8 -9 -1
    -8 -9 1
    8 -9 0
    -8 -9 0
    8 -9 1
    -8 -9 -1
    8 -9 2
    -8 -9 -2
    8 -9 3
    -8 -9 -3
    8 -9 4
    -8 -9 -4
    8 -9 5
    -8 -9 -5
    8 -9 6
    -8 -8 12
    8 -8 -11
    -8 -8 11
    8 -8 -10
    -8 -8 10
    8 -8 -9
    -8 -8 9
    8 -8 -8
    -8 -8 8
    8 -8 -7
    -8 -8 7
    8 -8 -6
    -8 -8 6
    8 -8 -5
    -8 -8 5
    8 -8 -4
    -8 -8 4
    8 -8 -3
    -8 -8 3
    8 -8 -2
    -8 -8 2
    8 -8 -1
    -8 -8 1
    8 -8 0
    -8 -8 0
    8 -8 1
    -8 -8 -1
    8 -8 2
    -8 -8 -2
    8 -8 3
    -8 -8 -3
    8 -8 4
    -8 -8 -4
    8 -8 5
    -8 -8 -5
    8 -8 6
    -8 -8 -6
    8 -8 7
    8 -8 8
    8 -7 -13
    -8 -7 13
    8 -7 -12
    -8 -7 12
    8 -7 -11
    -8 -7 11
    8 -7 -10
    -8 -7 10
    8 -7 -9
    -8 -7 9
    8 -7 -8
    -8 -7 8
    8 -7 -7
    -8 -7 7
    8 -7 -6
    -8 -7 6
    8 -7 -5
    -8 -7 5
    8 -7 -4
    -8 -7 4
    8 -7 -3
    -8 -7 3
    8 -7 -2
    -8 -7 2
    8 -7 -1
    -8 -7 1
    8 -7 0
    -8 -7 0
    8 -7 1
    -8 -7 -1
    8 -7 2
    -8 -7 -2
    8 -7 3
    -8 -7 -3
    8 -7 4
    -8 -7 -4
    8 -7 5
    -8 -7 -5
    8 -7 6
    -8 -7 -6
    8 -7 7
    8 -7 8
    8 -7 9
    8 -6 -14
    -8 -6 14
    8 -6 -13
    -8 -6 13
    8 -6 -12
    -8 -6 12
    8 -6 -11
    -8 -6 11
    8 -6 -10
    -8 -6 10
    8 -6 -9
    -8 -6 9
    8 -6 -8
    -8 -6 8
    8 -6 -7
    -8 -6 7
    8 -6 -6
    -8 -6 6
    8 -6 -5
    -8 -6 5
    8 -6 -4
    -8 -6 4
    8 -6 -3
    -8 -6 3
    8 -6 -2
    -8 -6 2
    8 -6 -1
    -8 -6 1
    8 -6 0
    -8 -6 0
    8 -6 1
    -8 -6 -1
    8 -6 2
    -8 -6 -2
    8 -6 3
    -8 -6 -3
    8 -6 4
    -8 -6 -4
    8 -6 5
    -8 -6 -5
    8 -6 6
    -8 -6 -6
    8 -6 7
    -8 -6 -7
    8 -6 8
    8 -6 9
    8 -5 -16
    8 -5 -15
    -8 -5 15
    8 -5 -14
    -8 -5 14
    8 -5 -13
    -8 -5 13
    8 -5 -12
    -8 -5 12
    8 -5 -11
    -8 -5 11
    8 -5 -10
    -8 -5 10
    8 -5 -9
    -8 -5 9
    8 -5 -8
    -8 -5 8
    8 -5 -7
    -8 -5 7
    8 -5 -6
    -8 -5 6
    8 -5 -5
    -8 -5 5
    8 -5 -4
    -8 -5 4
    8 -5 -3
    -8 -5 3
    8 -5 -2
    -8 -5 2
    8 -5 -1
    -8 -5 1
    8 -5 0
    -8 -5 0
    8 -5 1
    -8 -5 -1
    8 -5 2
    -8 -5 -2
    8 -5 3
    -8 -5 -3
    8 -5 4
    -8 -5 -4
    8 -5 5
    -8 -5 -5
    8 -5 6
    -8 -5 -6
    8 -5 7
    -8 -5 -7
    8 -5 8
    8 -5 9
    8 -5 10
    8 -4 -16
    -8 -4 16
    8 -4 -15
    -8 -4 15
    8 -4 -14
    -8 -4 14
    8 -4 -13
    -8 -4 13
    8 -4 -12
    -8 -4 12
    8 -4 -11
    -8 -4 11
    8 -4 -10
    -8 -4 10
    8 -4 -9
    -8 -4 9
    8 -4 -8
    -8 -4 8
    8 -4 -7
    -8 -4 7
    8 -4 -6
    -8 -4 6
    8 -4 -5
    -8 -4 5
    8 -4 -4
    -8 -4 4
    8 -4 -3
    -8 -4 3
    8 -4 -2
    -8 -4 2
    8 -4 -1
    -8 -4 1
    -8 -4 1
    8 -4 0
    -8 -4 0
    -8 -4 0
    8 -4 1
    -8 -4 -1
    -8 -4 -1
    8 -4 2
    -8 -4 -2
    -8 -4 -2
    8 -4 3
    -8 -4 -3
    -8 -4 -3
    8 -4 4
    -8 -4 -4
    -8 -4 -4
    8 -4 5
    -8 -4 -5
    8 -4 6
    -8 -4 -6
    8 -4 7
    8 -4 8
    8 -4 9
    8 -4 10
    8 -3 -17
    8 -3 -16
    -8 -3 16
    8 -3 -15
    -8 -3 15
    8 -3 -14
    -8 -3 14
    8 -3 -13
    -8 -3 13
    8 -3 -12
    -8 -3 12
    8 -3 -11
    -8 -3 11
    8 -3 -10
    -8 -3 10
    8 -3 -9
    -8 -3 9
    8 -3 -8
    -8 -3 8
    8 -3 -7
    -8 -3 7
    8 -3 -6
    -8 -3 6
    8 -3 -5
    -8 -3 5
    8 -3 -4
    -8 -3 4
    8 -3 -3
    -8 -3 3
    8 -3 -2
    -8 -3 2
    -8 -3 2
    8 -3 -1
    -8 -3 1
    -8 -3 1
    8 -3 0
    -8 -3 0
    -8 -3 0
    8 -3 1
    -8 -3 -1
    -8 -3 -1
    8 -3 2
    -8 -3 -2
    -8 -3 -2
    8 -3 3
    -8 -3 -3
    -8 -3 -3
    8 -3 4
    -8 -3 -4
    -8 -3 -4
    8 -3 5
    -8 -3 -5
    -8 -3 -5
    8 -3 6
    -8 -3 -6
    -8 -3 -6
    8 -3 7
    -8 -3 -7
    8 -3 8
    -8 -3 -8
    8 -3 9
    8 -3 10
    8 -3 11
    8 -2 -17
    8 -2 -16
    -8 -2 16
    8 -2 -15
    -8 -2 15
    8 -2 -14
    -8 -2 14
    8 -2 -13
    -8 -2 13
    8 -2 -12
    -8 -2 12
    8 -2 -11
    -8 -2 11
    8 -2 -10
    -8 -2 10
    8 -2 -9
    -8 -2 9
    8 -2 -8
    -8 -2 8
    8 -2 -7
    -8 -2 7
    8 -2 -6
    8 -2 -6
    -8 -2 6
    8 -2 -5
    -8 -2 5
    8 -2 -4
    -8 -2 4
    8 -2 -3
    -8 -2 3
    -8 -2 3
    8 -2 -2
    -8 -2 2
    -8 -2 2
    8 -2 -1
    -8 -2 1
    -8 -2 1
    8 -2 0
    -8 -2 0
    -8 -2 0
    8 -2 1
    -8 -2 -1
    -8 -2 -1
    8 -2 2
    -8 -2 -2
    -8 -2 -2
    8 -2 3
    -8 -2 -3
    -8 -2 -3
    8 -2 4
    -8 -2 -4
    -8 -2 -4
    8 -2 5
    -8 -2 -5
    -8 -2 -5
    8 -2 6
    -8 -2 -6
    8 -2 7
    -8 -2 -7
    8 -2 8
    -8 -2 -8
    8 -2 9
    -8 -2 -9
    8 -2 10
    8 -2 11
    8 -1 -18
    8 -1 -17
    -8 -1 17
    8 -1 -16
    -8 -1 16
    8 -1 -15
    -8 -1 15
    8 -1 -14
    -8 -1 14
    8 -1 -13
    -8 -1 13
    8 -1 -12
    -8 -1 12
    8 -1 -11
    -8 -1 11
    8 -1 -10
    -8 -1 10
    8 -1 -9
    -8 -1 9
    8 -1 -8
    -8 -1 8
    8 -1 -7
    -8 -1 7
    8 -1 -6
    8 -1 -6
    -8 -1 6
    8 -1 -5
    -8 -1 5
    -8 -1 4
    -8 -1 4
    8 -1 -3
    -8 -1 3
    -8 -1 3
    8 -1 -2
    -8 -1 2
    -8 -1 2
    8 -1 -1
    -8 -1 1
    -8 -1 1
    8 -1 0
    -8 -1 0
    -8 -1 0
    8 -1 1
    -8 -1 -1
    -8 -1 -1
    8 -1 2
    -8 -1 -2
    -8 -1 -2
    8 -1 3
    -8 -1 -3
    -8 -1 -3
    8 -1 4
    -8 -1 -4
    8 -1 5
    -8 -1 -5
    8 -1 6
    -8 -1 -6
    8 -1 7
    -8 -1 -7
    8 -1 8
    -8 -1 -8
    8 -1 9
    -8 -1 -9
    8 -1 10
    -8 -1 -10
    8 -1 11
    8 0 -18
    8 0 -17
    -8 0 17
    8 0 -16
    -8 0 16
    8 0 -15
    -8 0 15
    8 0 -14
    -8 0 14
    8 0 -13
    -8 0 13
    8 0 -12
    -8 0 12
    8 0 -11
    -8 0 11
    8 0 -10
    -8 0 10
    8 0 -9
    -8 0 9
    8 0 -8
    -8 0 8
    8 0 -7
    -8 0 7
    8 0 -7
    8 0 -6
    8 0 -6
    -8 0 6
    8 0 -5
    -8 0 5
    8 0 -4
    -8 0 4
    -8 0 4
    8 0 -3
    -8 0 3
    -8 0 3
    8 0 -2
    -8 0 2
    -8 0 2
    8 0 -1
    -8 0 1
    -8 0 1
    8 0 0
    -8 0 0
    -8 0 0
    8 0 1
    -8 0 -1
    -8 0 -1
    8 0 2
    -8 0 -2
    -8 0 -2
    8 0 3
    -8 0 -3
    8 0 4
    -8 0 -4
    8 0 5
    -8 0 -5
    8 0 6
    -8 0 -6
    8 0 7
    -8 0 -7
    8 0 8
    -8 0 -8
    8 0 9
    -8 0 -9
    8 0 10
    -8 0 -10
    8 0 11
    -8 0 -11
    8 1 -17
    -8 1 17
    8 1 -16
    -8 1 16
    8 1 -15
    -8 1 15
    8 1 -14
    -8 1 14
    8 1 -13
    -8 1 13
    8 1 -12
    -8 1 12
    8 1 -11
    -8 1 11
    8 1 -10
    -8 1 10
    8 1 -9
    -8 1 9
    8 1 -8
    -8 1 8
    8 1 -7
    -8 1 7
    8 1 -7
    8 1 -6
    8 1 -6
    -8 1 6
    8 1 -5
    8 1 -5
    -8 1 5
    -8 1 5
    8 1 -4
    -8 1 4
    -8 1 4
    8 1 -3
    -8 1 3
    -8 1 3
    8 1 -2
    -8 1 2
    -8 1 2
    8 1 -1
    -8 1 1
    -8 1 1
    -8 1 0
    -8 1 0
    8 1 1
    -8 1 -1
    8 1 2
    -8 1 -2
    8 1 3
    -8 1 -3
    8 1 4
    -8 1 -4
    8 1 5
    -8 1 -5
    8 1 6
    -8 1 -6
    8 1 7
    -8 1 -7
    8 1 8
    -8 1 -8
    8 1 9
    -8 1 -9
    8 1 10
    -8 1 -10
    8 1 11
    -8 1 -11
    8 2 -17
    -8 2 17
    8 2 -16
    -8 2 16
    8 2 -15
    -8 2 15
    8 2 -14
    -8 2 14
    8 2 -13
    -8 2 13
    8 2 -12
    -8 2 12
    8 2 -11
    -8 2 11
    8 2 -10
    -8 2 10
    8 2 -9
    -8 2 9
    8 2 -8
    8 2 -8
    -8 2 8
    8 2 -7
    -8 2 7
    8 2 -7
    8 2 -6
    8 2 -6
    -8 2 6
    8 2 -5
    8 2 -5
    -8 2 5
    -8 2 5
    8 2 -4
    8 2 -4
    -8 2 4
    -8 2 4
    8 2 -3
    -8 2 3
    -8 2 3
    8 2 -2
    -8 2 2
    -8 2 1
    -8 2 1
    8 2 0
    -8 2 0
    8 2 1
    -8 2 -1
    8 2 2
    -8 2 -2
    8 2 3
    -8 2 -3
    8 2 4
    -8 2 -4
    8 2 5
    -8 2 -5
    8 2 6
    -8 2 -6
    8 2 7
    -8 2 -7
    8 2 8
    -8 2 -8
    8 2 9
    -8 2 -9
    8 2 10
    -8 2 -10
    -8 2 -11
    -8 3 17
    8 3 -16
    -8 3 16
    8 3 -15
    -8 3 15
    8 3 -14
    -8 3 14
    8 3 -13
    -8 3 13
    8 3 -12
    -8 3 12
    8 3 -11
    -8 3 11
    8 3 -10
    -8 3 10
    8 3 -9
    8 3 -9
    -8 3 9
    8 3 -8
    8 3 -8
    8 3 -7
    -8 3 7
    8 3 -7
    8 3 -6
    8 3 -6
    -8 3 6
    8 3 -5
    8 3 -5
    -8 3 5
    -8 3 5
    8 3 -4
    8 3 -4
    -8 3 4
    -8 3 3
    -8 3 3
    8 3 -2
    -8 3 2
    -8 3 2
    8 3 -1
    -8 3 1
    -8 3 1
    8 3 0
    -8 3 0
    8 3 1
    -8 3 -1
    8 3 2
    -8 3 -2
    8 3 3
    -8 3 -3
    8 3 4
    -8 3 -4
    8 3 5
    -8 3 -5
    8 3 6
    -8 3 -6
    8 3 7
    -8 3 -7
    8 3 8
    -8 3 -8
    8 3 9
    -8 3 -9
    8 3 10
    -8 3 -10
    -8 3 -11
    -8 4 17
    -8 4 16
    8 4 -15
    -8 4 15
    8 4 -14
    -8 4 14
    8 4 -13
    -8 4 13
    8 4 -12
    -8 4 12
    8 4 -11
    -8 4 11
    8 4 -10
    -8 4 10
    8 4 -9
    8 4 -9
    8 4 -8
    8 4 -8
    -8 4 8
    8 4 -7
    8 4 -7
    -8 4 7
    8 4 -6
    8 4 -6
    8 4 -5
    8 4 -5
    -8 4 5
    -8 4 5
    8 4 -4
    8 4 -4
    -8 4 4
    -8 4 4
    8 4 -3
    8 4 -3
    -8 4 3
    -8 4 3
    8 4 -2
    -8 4 2
    -8 4 2
    8 4 -1
    -8 4 1
    8 4 0
    -8 4 0
    8 4 1
    -8 4 -1
    8 4 2
    -8 4 -2
    8 4 3
    -8 4 -3
    8 4 4
    -8 4 -4
    8 4 5
    -8 4 -5
    8 4 6
    -8 4 -6
    8 4 7
    -8 4 -7
    8 4 8
    -8 4 -8
    8 4 9
    -8 4 -9
    8 4 10
    -8 4 -10
    -8 4 -11
    -8 5 16
    -8 5 15
    8 5 -14
    -8 5 14
    8 5 -13
    -8 5 13
    8 5 -12
    -8 5 12
    8 5 -11
    -8 5 11
    8 5 -10
    -8 5 10
    8 5 -9
    8 5 -9
    -8 5 9
    8 5 -8
    8 5 -8
    -8 5 8
    8 5 -7
    8 5 -7
    -8 5 7
    8 5 -6
    8 5 -6
    -8 5 6
    8 5 -5
    8 5 -5
    -8 5 5
    -8 5 5
    8 5 -4
    -8 5 4
    -8 5 4
    8 5 -3
    -8 5 3
    -8 5 3
    8 5 -2
    -8 5 2
    -8 5 2
    8 5 -1
    -8 5 1
    8 5 0
    -8 5 0
    8 5 1
    -8 5 -1
    8 5 2
    -8 5 -2
    8 5 3
    -8 5 -3
    8 5 4
    -8 5 -4
    8 5 5
    -8 5 -5
    8 5 6
    -8 5 -6
    8 5 7
    -8 5 -7
    8 5 8
    -8 5 -8
    8 5 9
    -8 5 -9
    -8 5 -10
    -8 6 15
    -8 6 14
    -8 6 13
    -8 6 12
    -8 6 11
    8 6 -10
    -8 6 10
    -8 6 9
    8 6 -9
    8 6 -8
    -8 6 8
    8 6 -7
    -8 6 7
    8 6 -6
    -8 6 6
    8 6 -5
    -8 6 5
    -8 6 5
    8 6 -4
    -8 6 4
    -8 6 4
    8 6 -3
    -8 6 3
    8 6 -2
    -8 6 2
    -8 6 2
    8 6 -1
    -8 6 1
    8 6 0
    -8 6 0
    8 6 1
    -8 6 -1
    8 6 2
    -8 6 -2
    8 6 3
    -8 6 -3
    8 6 4
    -8 6 -4
    8 6 5
    -8 6 -5
    8 6 6
    -8 6 -6
    8 6 7
    -8 6 -7
    8 6 8
    -8 6 -8
    8 6 9
    -8 6 -9
    -8 6 -10
    -8 7 15
    -8 7 14
    -8 7 13
    -8 7 12
    -8 7 11
    -8 7 10
    8 7 -9
    -8 7 9
    8 7 -8
    -8 7 8
    8 7 -7
    -8 7 7
    8 7 -6
    -8 7 6
    8 7 -5
    -8 7 5
    -8 7 5
    8 7 -4
    -8 7 4
    -8 7 4
    8 7 -3
    -8 7 3
    -8 7 3
    8 7 -2
    -8 7 2
    8 7 -1
    -8 7 1
    8 7 0
    -8 7 0
    8 7 1
    -8 7 -1
    8 7 2
    -8 7 -2
    8 7 3
    -8 7 -3
    8 7 4
    -8 7 -4
    8 7 5
    -8 7 -5
    8 7 6
    -8 7 -6
    8 7 7
    -8 7 -7
    8 7 8
    -8 7 -8
    -8 7 -9
    -8 8 13
    -8 8 12
    -8 8 11
    -8 8 10
    -8 8 9
    8 8 -9
    8 8 -8
    -8 8 8
    8 8 -7
    -8 8 7
    8 8 -6
    -8 8 6
    8 8 -5
    -8 8 5
    -8 8 5
    8 8 -4
    -8 8 4
    8 8 -3
    -8 8 3
    8 8 -2
    -8 8 2
    8 8 -1
    -8 8 1
    8 8 0
    -8 8 0
    8 8 1
    -8 8 -1
    8 8 2
    -8 8 -2
    8 8 3
    -8 8 -3
    8 8 4
    -8 8 -4
    8 8 5
    -8 8 -5
    8 8 6
    -8 8 -6
    8 8 7
    -8 8 -7
    -8 9 12
    -8 9 11
    -8 9 10
    8 9 -9
    -8 9 9
    -8 9 8
    8 9 -8
    -8 9 7
    8 9 -7
    -8 9 6
    8 9 -6
    8 9 -5
    -8 9 5
    8 9 -4
    -8 9 4
    8 9 -3
    -8 9 3
    8 9 -2
    -8 9 2
    8 9 -1
    -8 9 1
    8 9 0
    -8 9 0
    8 9 1
    -8 9 -1
    8 9 2
    -8 9 -2
    8 9 3
    -8 9 -3
    8 9 4
    -8 9 -4
    8 9 5
    -8 9 -5
    8 9 6
    8 10 -8
    8 10 -7
    8 10 -6
    8 10 -5
    8 10 -4
    8 10 -3
    -8 10 3
    8 10 -2
    -8 10 2
    8 10 -1
    -8 10 1
    8 10 0
    -8 10 0
    8 10 1
    8 10 2
    8 10 3
    8 10 4
    8 11 -6
    8 11 -5
    8 11 -4
    8 11 -3
    8 11 -2
    8 11 -1
    8 11 0
    8 11 1
    8 11 2
    -9 -11 6
    -9 -11 5
    -9 -11 4
    -9 -11 3
    -9 -11 2
    -9 -11 1
    -9 -11 0
    -9 -10 9
    -9 -10 8
    -9 -10 7
    -9 -10 6
    -9 -10 5
    -9 -10 4
    -9 -10 3
    -9 -10 2
    -9 -10 1
    9 -10 0
    -9 -10 0
    9 -10 1
    -9 -10 -1
    9 -10 2
    -9 -10 -2
    -9 -9 11
    -9 -9 10
    -9 -9 9
    9 -9 -8
    -9 -9 8
    9 -9 -7
    -9 -9 7
    9 -9 -6
    -9 -9 6
    -9 -9 5
    -9 -9 4
    9 -9 -3
    -9 -9 3
    9 -9 -2
    -9 -9 2
    9 -9 -1
    -9 -9 1
    9 -9 0
    -9 -9 0
    9 -9 1
    -9 -9 -1
    9 -9 2
    -9 -9 -2
    9 -9 3
    -9 -9 -3
    9 -9 4
    -9 -9 -4
    9 -9 5
    -9 -8 12
    9 -8 -11
    -9 -8 11
    9 -8 -10
    -9 -8 10
    9 -8 -9
    -9 -8 9
    9 -8 -8
    -9 -8 8
    9 -8 -7
    -9 -8 7
    9 -8 -6
    -9 -8 6
    -9 -8 5
    9 -8 -4
    -9 -8 4
    9 -8 -3
    -9 -8 3
    9 -8 -2
    -9 -8 2
    9 -8 -1
    -9 -8 1
    9 -8 0
    -9 -8 0
    9 -8 1
    -9 -8 -1
    9 -8 2
    -9 -8 -2
    9 -8 3
    -9 -8 -3
    9 -8 4
    -9 -8 -4
    9 -8 5
    9 -8 6
    9 -8 7
    9 -7 -13
    -9 -7 13
    9 -7 -12
    -9 -7 12
    9 -7 -11
    -9 -7 11
    9 -7 -10
    -9 -7 10
    9 -7 -9
    -9 -7 9
    9 -7 -8
    -9 -7 8
    9 -7 -7
    -9 -7 7
    9 -7 -6
    -9 -7 6
    9 -7 -5
    -9 -7 5
    9 -7 -4
    -9 -7 4
    9 -7 -3
    -9 -7 3
    9 -7 -2
    -9 -7 2
    9 -7 -1
    -9 -7 1
    9 -7 0
    -9 -7 0
    9 -7 1
    -9 -7 -1
    9 -7 2
    -9 -7 -2
    9 -7 3
    -9 -7 -3
    9 -7 4
    -9 -7 -4
    9 -7 5
    -9 -7 -5
    9 -7 6
    9 -7 7
    9 -7 8
    9 -6 -14
    -9 -6 14
    9 -6 -13
    -9 -6 13
    9 -6 -12
    -9 -6 12
    9 -6 -11
    -9 -6 11
    9 -6 -10
    -9 -6 10
    9 -6 -9
    -9 -6 9
    9 -6 -8
    -9 -6 8
    9 -6 -7
    -9 -6 7
    -9 -6 6
    9 -6 -5
    -9 -6 5
    9 -6 -4
    -9 -6 4
    9 -6 -3
    -9 -6 3
    9 -6 -2
    -9 -6 2
    9 -6 -1
    -9 -6 1
    9 -6 0
    -9 -6 0
    9 -6 1
    -9 -6 -1
    9 -6 2
    -9 -6 -2
    9 -6 3
    -9 -6 -3
    9 -6 4
    -9 -6 -4
    9 -6 5
    -9 -6 -5
    9 -6 6
    9 -6 7
    9 -6 8
    9 -5 -15
    -9 -5 15
    9 -5 -14
    -9 -5 14
    9 -5 -13
    -9 -5 13
    9 -5 -12
    -9 -5 12
    9 -5 -11
    -9 -5 11
    9 -5 -10
    -9 -5 10
    9 -5 -9
    -9 -5 9
    9 -5 -8
    -9 -5 8
    9 -5 -7
    -9 -5 7
    9 -5 -6
    -9 -5 6
    9 -5 -5
    -9 -5 5
    9 -5 -4
    -9 -5 4
    9 -5 -3
    -9 -5 3
    9 -5 -2
    -9 -5 2
    9 -5 -1
    -9 -5 1
    9 -5 0
    -9 -5 0
    9 -5 1
    -9 -5 -1
    9 -5 2
    -9 -5 -2
    9 -5 3
    -9 -5 -3
    9 -5 4
    -9 -5 -4
    9 -5 5
    -9 -5 -5
    9 -5 6
    9 -5 7
    9 -5 8
    9 -5 9
    9 -4 -16
    -9 -4 16
    9 -4 -15
    -9 -4 15
    9 -4 -14
    -9 -4 14
    9 -4 -13
    -9 -4 13
    9 -4 -12
    -9 -4 12
    9 -4 -11
    -9 -4 11
    9 -4 -10
    -9 -4 10
    9 -4 -9
    -9 -4 9
    9 -4 -8
    -9 -4 8
    9 -4 -7
    -9 -4 7
    9 -4 -6
    -9 -4 6
    9 -4 -5
    -9 -4 5
    9 -4 -4
    -9 -4 4
    9 -4 -3
    -9 -4 3
    9 -4 -2
    -9 -4 2
    -9 -4 2
    9 -4 -1
    -9 -4 1
    -9 -4 1
    9 -4 0
    -9 -4 0
    9 -4 1
    -9 -4 -1
    9 -4 2
    -9 -4 -2
    9 -4 3
    -9 -4 -3
    9 -4 4
    -9 -4 -4
    -9 -4 -5
    9 -4 5
    9 -4 6
    9 -4 7
    9 -4 8
    9 -4 9
    9 -4 10
    9 -3 -17
    9 -3 -16
    -9 -3 16
    9 -3 -15
    -9 -3 15
    9 -3 -14
    -9 -3 14
    9 -3 -13
    -9 -3 13
    9 -3 -12
    -9 -3 12
    9 -3 -11
    -9 -3 11
    9 -3 -10
    -9 -3 10
    9 -3 -9
    -9 -3 9
    9 -3 -8
    -9 -3 8
    9 -3 -7
    -9 -3 7
    9 -3 -6
    -9 -3 6
    9 -3 -5
    -9 -3 5
    9 -3 -4
    -9 -3 4
    9 -3 -3
    -9 -3 3
    -9 -3 3
    9 -3 -2
    -9 -3 2
    -9 -3 2
    9 -3 -1
    -9 -3 1
    -9 -3 1
    9 -3 0
    -9 -3 0
    -9 -3 0
    9 -3 1
    -9 -3 -1
    -9 -3 -1
    9 -3 2
    -9 -3 -2
    -9 -3 -2
    9 -3 3
    -9 -3 -3
    -9 -3 -3
    -9 -3 -4
    -9 -3 -4
    9 -3 5
    -9 -3 -5
    9 -3 6
    -9 -3 -6
    9 -3 7
    9 -3 8
    9 -3 9
    9 -3 10
    9 -2 -17
    9 -2 -16
    -9 -2 16
    9 -2 -15
    -9 -2 15
    9 -2 -14
    -9 -2 14
    9 -2 -13
    -9 -2 13
    9 -2 -12
    -9 -2 12
    9 -2 -11
    -9 -2 11
    9 -2 -10
    -9 -2 10
    9 -2 -9
    -9 -2 9
    9 -2 -8
    -9 -2 8
    9 -2 -7
    -9 -2 7
    9 -2 -6
    -9 -2 6
    9 -2 -5
    -9 -2 5
    9 -2 -4
    -9 -2 4
    9 -2 -3
    -9 -2 3
    -9 -2 3
    9 -2 -2
    -9 -2 2
    -9 -2 2
    9 -2 -1
    -9 -2 1
    -9 -2 1
    9 -2 0
    -9 -2 0
    -9 -2 0
    9 -2 1
    -9 -2 -1
    -9 -2 -1
    9 -2 2
    -9 -2 -2
    -9 -2 -2
    -9 -2 -3
    -9 -2 -3
    9 -2 4
    -9 -2 -4
    9 -2 5
    -9 -2 -5
    9 -2 6
    -9 -2 -6
    9 -2 7
    -9 -2 -7
    9 -2 8
    -9 -2 -8
    9 -2 9
    9 -2 10
    9 -1 -17
    -9 -1 17
    9 -1 -16
    -9 -1 16
    9 -1 -15
    -9 -1 15
    9 -1 -14
    -9 -1 14
    9 -1 -13
    -9 -1 13
    9 -1 -12
    -9 -1 12
    9 -1 -11
    -9 -1 11
    9 -1 -10
    -9 -1 10
    9 -1 -9
    -9 -1 9
    9 -1 -8
    -9 -1 8
    9 -1 -7
    -9 -1 7
    9 -1 -6
    9 -1 -6
    -9 -1 6
    9 -1 -5
    -9 -1 5
    9 -1 -4
    -9 -1 4
    -9 -1 4
    9 -1 -3
    -9 -1 3
    -9 -1 3
    9 -1 -2
    -9 -1 2
    -9 -1 2
    9 -1 -1
    -9 -1 1
    -9 -1 1
    9 -1 0
    -9 -1 0
    -9 -1 0
    9 -1 1
    -9 -1 -1
    -9 -1 -1
    9 -1 2
    -9 -1 -2
    -9 -1 -2
    9 -1 3
    -9 -1 -3
    9 -1 4
    -9 -1 -4
    9 -1 5
    -9 -1 -5
    9 -1 6
    -9 -1 -6
    9 -1 7
    -9 -1 -7
    9 -1 8
    -9 -1 -8
    9 -1 9
    -9 -1 -9
    9 -1 10
    9 0 -17
    -9 0 17
    9 0 -16
    -9 0 16
    9 0 -15
    -9 0 15
    9 0 -14
    -9 0 14
    9 0 -13
    -9 0 13
    9 0 -12
    -9 0 12
    9 0 -11
    -9 0 11
    9 0 -10
    -9 0 10
    9 0 -9
    -9 0 9
    9 0 -8
    -9 0 8
    9 0 -7
    -9 0 7
    9 0 -7
    9 0 -6
    9 0 -6
    -9 0 6
    9 0 -5
    -9 0 5
    -9 0 5
    9 0 -4
    -9 0 4
    -9 0 4
    9 0 -3
    -9 0 3
    -9 0 3
    9 0 -2
    -9 0 2
    -9 0 2
    9 0 -1
    -9 0 1
    -9 0 1
    9 0 0
    -9 0 0
    -9 0 0
    9 0 1
    -9 0 -1
    -9 0 -1
    9 0 2
    -9 0 -2
    9 0 3
    -9 0 -3
    9 0 4
    -9 0 -4
    9 0 5
    -9 0 -5
    9 0 6
    -9 0 -6
    9 0 7
    -9 0 -7
    9 0 8
    -9 0 -8
    9 0 9
    -9 0 -9
    9 0 10
    -9 0 -10
    9 1 -17
    -9 1 17
    9 1 -16
    -9 1 16
    9 1 -15
    -9 1 15
    9 1 -14
    -9 1 14
    9 1 -13
    -9 1 13
    9 1 -12
    -9 1 12
    9 1 -11
    -9 1 11
    9 1 -10
    -9 1 10
    9 1 -9
    -9 1 9
    9 1 -8
    -9 1 8
    9 1 -7
    9 1 -7
    9 1 -6
    9 1 -6
    9 1 -5
    9 1 -5
    -9 1 5
    -9 1 5
    9 1 -4
    -9 1 4
    -9 1 4
    9 1 -3
    -9 1 3
    -9 1 3
    9 1 -2
    -9 1 2
    -9 1 2
    9 1 -1
    -9 1 1
    -9 1 0
    -9 1 0
    9 1 1
    -9 1 -1
    9 1 2
    -9 1 -2
    9 1 3
    -9 1 -3
    9 1 4
    -9 1 -4
    9 1 5
    -9 1 -5
    9 1 6
    -9 1 -6
    9 1 7
    -9 1 -7
    9 1 8
    -9 1 -8
    9 1 9
    -9 1 -9
    9 1 10
    -9 1 -10
    9 2 -17
    -9 2 17
    9 2 -16
    -9 2 16
    9 2 -15
    -9 2 15
    9 2 -14
    -9 2 14
    9 2 -13
    -9 2 13
    9 2 -12
    -9 2 12
    9 2 -11
    -9 2 11
    9 2 -10
    -9 2 10
    9 2 -9
    -9 2 9
    9 2 -8
    9 2 -8
    9 2 -7
    -9 2 7
    9 2 -7
    9 2 -6
    9 2 -6
    -9 2 6
    9 2 -5
    9 2 -5
    -9 2 5
    -9 2 5
    9 2 -4
    -9 2 4
    9 2 -3
    -9 2 3
    -9 2 3
    9 2 -2
    -9 2 2
    -9 2 2
    9 2 -1
    -9 2 1
    -9 2 1
    9 2 0
    -9 2 0
    9 2 1
    -9 2 -1
    9 2 2
    -9 2 -2
    9 2 3
    -9 2 -3
    9 2 4
    -9 2 -4
    9 2 5
    -9 2 -5
    9 2 6
    -9 2 -6
    9 2 7
    -9 2 -7
    9 2 8
    -9 2 -8
    9 2 9
    -9 2 -9
    9 2 10
    -9 2 -10
    -9 3 17
    9 3 -16
    -9 3 16
    9 3 -15
    -9 3 15
    9 3 -14
    -9 3 14
    9 3 -13
    -9 3 13
    9 3 -12
    -9 3 12
    9 3 -11
    -9 3 11
    9 3 -10
    -9 3 10
    9 3 -9
    -9 3 9
    9 3 -8
    9 3 -8
    -9 3 8
    9 3 -7
    9 3 -7
    -9 3 7
    9 3 -6
    9 3 -6
    9 3 -5
    9 3 -5
    -9 3 5
    -9 3 5
    9 3 -4
    9 3 -4
    -9 3 4
    -9 3 4
    9 3 -3
    -9 3 3
    -9 3 3
    9 3 -2
    -9 3 2
    -9 3 2
    9 3 -1
    -9 3 1
    9 3 0
    -9 3 0
    9 3 1
    -9 3 -1
    9 3 2
    -9 3 -2
    9 3 3
    -9 3 -3
    9 3 4
    -9 3 -4
    9 3 5
    -9 3 -5
    9 3 6
    -9 3 -6
    9 3 7
    -9 3 -7
    9 3 8
    -9 3 -8
    9 3 9
    -9 3 -9
    -9 3 -10
    -9 4 16
    9 4 -15
    -9 4 15
    9 4 -14
    -9 4 14
    9 4 -13
    -9 4 13
    9 4 -12
    -9 4 12
    9 4 -11
    -9 4 11
    9 4 -10
    -9 4 10
    9 4 -9
    9 4 -9
    -9 4 9
    9 4 -8
    9 4 -8
    -9 4 8
    9 4 -7
    9 4 -7
    -9 4 7
    9 4 -6
    9 4 -6
    -9 4 6
    -9 4 6
    9 4 -5
    9 4 -5
    -9 4 5
    -9 4 5
    9 4 -4
    9 4 -4
    -9 4 4
    -9 4 4
    9 4 -3
    9 4 -3
    -9 4 3
    -9 4 3
    9 4 -2
    -9 4 2
    -9 4 2
    9 4 -1
    -9 4 1
    9 4 0
    -9 4 0
    9 4 1
    -9 4 -1
    9 4 2
    -9 4 -2
    9 4 3
    -9 4 -3
    9 4 4
    -9 4 -4
    9 4 5
    -9 4 -5
    9 4 6
    -9 4 -6
    9 4 7
    -9 4 -7
    9 4 8
    -9 4 -8
    9 4 9
    -9 4 -9
    -9 4 -10
    -9 5 16
    -9 5 15
    -9 5 14
    9 5 -13
    -9 5 13
    9 5 -12
    -9 5 12
    9 5 -11
    -9 5 11
    9 5 -10
    -9 5 10
    9 5 -9
    -9 5 9
    9 5 -9
    9 5 -8
    9 5 -8
    -9 5 8
    9 5 -7
    9 5 -7
    -9 5 7
    9 5 -6
    9 5 -6
    -9 5 6
    9 5 -5
    -9 5 5
    -9 5 5
    9 5 -4
    -9 5 4
    -9 5 4
    9 5 -3
    -9 5 3
    -9 5 3
    9 5 -2
    -9 5 2
    9 5 -1
    -9 5 1
    9 5 0
    -9 5 0
    9 5 1
    -9 5 -1
    9 5 2
    -9 5 -2
    9 5 3
    -9 5 -3
    9 5 4
    -9 5 -4
    9 5 5
    -9 5 -5
    9 5 6
    -9 5 -6
    9 5 7
    -9 5 -7
    9 5 8
    -9 5 -8
    -9 5 -9
    -9 6 15
    -9 6 14
    -9 6 13
    -9 6 12
    -9 6 11
    -9 6 10
    9 6 -9
    -9 6 9
    9 6 -8
    -9 6 8
    -9 6 7
    9 6 -7
    9 6 -6
    -9 6 6
    9 6 -5
    -9 6 5
    -9 6 5
    9 6 -4
    -9 6 4
    -9 6 4
    9 6 -3
    -9 6 3
    9 6 -2
    -9 6 2
    9 6 -1
    -9 6 1
    9 6 0
    -9 6 0
    9 6 1
    -9 6 -1
    9 6 2
    -9 6 -2
    9 6 3
    -9 6 -3
    9 6 4
    -9 6 -4
    9 6 5
    -9 6 -5
    9 6 6
    -9 6 -6
    9 6 7
    -9 6 -7
    9 6 8
    -9 6 -8
    -9 6 -9
    -9 7 14
    -9 7 13
    -9 7 12
    -9 7 11
    -9 7 10
    -9 7 9
    9 7 -9
    -9 7 8
    9 7 -8
    9 7 -7
    -9 7 7
    9 7 -6
    -9 7 6
    9 7 -5
    -9 7 5
    -9 7 5
    9 7 -4
    -9 7 4
    -9 7 4
    9 7 -3
    -9 7 3
    9 7 -2
    -9 7 2
    9 7 -1
    -9 7 1
    9 7 0
    -9 7 0
    9 7 1
    -9 7 -1
    9 7 2
    -9 7 -2
    9 7 3
    -9 7 -3
    9 7 4
    -9 7 -4
    9 7 5
    -9 7 -5
    9 7 6
    -9 7 -6
    9 7 7
    -9 7 -7
    -9 7 -8
    -9 8 13
    -9 8 12
    -9 8 11
    -9 8 10
    9 8 -9
    -9 8 9
    9 8 -8
    -9 8 8
    9 8 -7
    -9 8 7
    9 8 -6
    -9 8 6
    9 8 -5
    -9 8 5
    9 8 -4
    -9 8 4
    9 8 -3
    -9 8 3
    9 8 -2
    -9 8 2
    9 8 -1
    -9 8 1
    9 8 0
    -9 8 0
    9 8 1
    -9 8 -1
    9 8 2
    -9 8 -2
    9 8 3
    -9 8 -3
    9 8 4
    -9 8 -4
    9 8 5
    -9 8 -5
    9 8 6
    -9 8 -6
    -9 9 9
    9 9 -8
    9 9 -7
    9 9 -6
    9 9 -5
    9 9 -4
    -9 9 4
    9 9 -3
    -9 9 3
    9 9 -2
    -9 9 2
    9 9 -1
    -9 9 1
    9 9 0
    -9 9 0
    9 9 1
    -9 9 -1
    9 9 2
    -9 9 -2
    9 9 3
    -9 9 -3
    9 9 4
    -9 9 -4
    9 9 5
    9 10 -7
    9 10 -6
    9 10 -5
    9 10 -4
    9 10 -3
    9 10 -2
    9 10 -1
    9 10 0
    9 10 1
    9 10 2
    9 10 3
    9 11 -4
    9 11 -3
    9 11 -2
    9 11 -1
    9 11 0
    9 11 1
    -10 -10 8
    -10 -10 7
    -10 -10 6
    -10 -10 5
    -10 -10 4
    -10 -10 3
    -10 -10 2
    -10 -10 1
    -10 -10 0
    -10 -9 10
    -10 -9 9
    -10 -9 8
    10 -9 -7
    -10 -9 7
    10 -9 -6
    -10 -9 6
    -10 -9 5
    -10 -9 4
    -10 -9 3
    -10 -9 2
    10 -9 -1
    -10 -9 1
    10 -9 0
    -10 -9 0
    10 -9 1
    -10 -9 -1
    10 -9 2
    -10 -9 -2
    10 -9 3
    -10 -8 12
    -10 -8 11
    10 -8 -10
    -10 -8 10
    10 -8 -9
    -10 -8 9
    10 -8 -8
    -10 -8 8
    10 -8 -7
    -10 -8 7
    10 -8 -6
    -10 -8 6
    -10 -8 5
    -10 -8 4
    10 -8 -3
    -10 -8 3
    10 -8 -2
    -10 -8 2
    10 -8 -1
    -10 -8 1
    10 -8 0
    -10 -8 0
    10 -8 1
    -10 -8 -1
    10 -8 2
    -10 -8 -2
    10 -8 3
    -10 -8 -3
    10 -8 4
    10 -8 5
    10 -7 -13
    -10 -7 13
    10 -7 -12
    -10 -7 12
    10 -7 -11
    -10 -7 11
    10 -7 -10
    -10 -7 10
    10 -7 -9
    -10 -7 9
    10 -7 -8
    -10 -7 8
    10 -7 -7
    -10 -7 7
    -10 -7 6
    -10 -7 5
    10 -7 -4
    -10 -7 4
    10 -7 -3
    -10 -7 3
    10 -7 -2
    -10 -7 2
    10 -7 -1
    -10 -7 1
    10 -7 0
    -10 -7 0
    10 -7 1
    -10 -7 -1
    10 -7 2
    -10 -7 -2
    10 -7 3
    -10 -7 -3
    10 -7 4
    -10 -7 -4
    10 -7 5
    10 -7 6
    10 -7 7
    10 -6 -14
    -10 -6 14
    10 -6 -13
    -10 -6 13
    10 -6 -12
    -10 -6 12
    10 -6 -11
    -10 -6 11
    10 -6 -10
    -10 -6 10
    10 -6 -9
    -10 -6 9
    10 -6 -8
    -10 -6 8
    10 -6 -7
    -10 -6 7
    -10 -6 6
    10 -6 -5
    -10 -6 5
    10 -6 -4
    -10 -6 4
    10 -6 -3
    -10 -6 3
    10 -6 -2
    -10 -6 2
    10 -6 -1
    -10 -6 1
    10 -6 0
    -10 -6 0
    10 -6 1
    -10 -6 -1
    10 -6 2
    -10 -6 -2
    10 -6 3
    -10 -6 -3
    10 -6 4
    -10 -6 -4
    10 -6 5
    10 -6 6
    10 -6 7
    10 -5 -15
    -10 -5 15
    10 -5 -14
    -10 -5 14
    10 -5 -13
    -10 -5 13
    10 -5 -12
    -10 -5 12
    10 -5 -11
    -10 -5 11
    10 -5 -10
    -10 -5 10
    10 -5 -9
    -10 -5 9
    10 -5 -8
    -10 -5 8
    10 -5 -7
    -10 -5 7
    -10 -5 6
    10 -5 -5
    -10 -5 5
    10 -5 -4
    -10 -5 4
    10 -5 -3
    -10 -5 3
    10 -5 -2
    -10 -5 2
    10 -5 -1
    -10 -5 1
    10 -5 0
    -10 -5 0
    10 -5 1
    -10 -5 -1
    10 -5 2
    -10 -5 -2
    10 -5 3
    -10 -5 -3
    10 -5 4
    -10 -5 -4
    10 -5 5
    10 -5 6
    10 -5 7
    10 -5 8
    10 -4 -16
    10 -4 -15
    -10 -4 15
    10 -4 -14
    -10 -4 14
    10 -4 -13
    -10 -4 13
    10 -4 -12
    -10 -4 12
    10 -4 -11
    -10 -4 11
    10 -4 -10
    -10 -4 10
    10 -4 -9
    -10 -4 9
    10 -4 -8
    -10 -4 8
    10 -4 -7
    -10 -4 7
    -10 -4 6
    10 -4 -5
    -10 -4 5
    10 -4 -4
    -10 -4 4
    10 -4 -3
    -10 -4 3
    10 -4 -2
    -10 -4 2
    10 -4 -1
    -10 -4 1
    10 -4 0
    -10 -4 0
    10 -4 1
    -10 -4 -1
    10 -4 2
    -10 -4 -2
    10 -4 3
    -10 -4 -3
    10 -4 4
    10 -4 5
    10 -4 6
    10 -4 7
    10 -4 8
    10 -4 9
    10 -3 -16
    -10 -3 16
    10 -3 -15
    -10 -3 15
    10 -3 -14
    -10 -3 14
    10 -3 -13
    -10 -3 13
    10 -3 -12
    -10 -3 12
    10 -3 -11
    -10 -3 11
    10 -3 -10
    -10 -3 10
    10 -3 -9
    -10 -3 9
    10 -3 -8
    -10 -3 8
    10 -3 -7
    -10 -3 7
    10 -3 -6
    -10 -3 6
    10 -3 -5
    -10 -3 5
    10 -3 -4
    -10 -3 4
    10 -3 -3
    -10 -3 3
    -10 -3 3
    10 -3 -2
    -10 -3 2
    -10 -3 2
    10 -3 -1
    -10 -3 1
    -10 -3 1
    10 -3 0
    -10 -3 0
    -10 -3 0
    10 -3 1
    -10 -3 -1
    -10 -3 -1
    10 -3 2
    -10 -3 -2
    -10 -3 -2
    10 -3 3
    -10 -3 -3
    -10 -3 -3
    10 -3 4
    -10 -3 -4
    10 -3 5
    10 -3 6
    10 -3 7
    10 -3 8
    10 -3 9
    10 -2 -17
    10 -2 -16
    -10 -2 16
    10 -2 -15
    -10 -2 15
    10 -2 -14
    -10 -2 14
    10 -2 -13
    -10 -2 13
    10 -2 -12
    -10 -2 12
    10 -2 -11
    -10 -2 11
    10 -2 -10
    -10 -2 10
    10 -2 -9
    -10 -2 9
    10 -2 -8
    -10 -2 8
    10 -2 -7
    -10 -2 7
    10 -2 -6
    -10 -2 6
    10 -2 -5
    -10 -2 5
    10 -2 -4
    -10 -2 4
    -10 -2 4
    10 -2 -3
    -10 -2 3
    -10 -2 3
    10 -2 -2
    -10 -2 2
    -10 -2 2
    10 -2 -1
    -10 -2 1
    -10 -2 1
    10 -2 0
    -10 -2 0
    -10 -2 0
    10 -2 1
    -10 -2 -1
    -10 -2 -1
    10 -2 2
    -10 -2 -2
    -10 -2 -2
    10 -2 3
    -10 -2 -3
    10 -2 4
    -10 -2 -4
    10 -2 5
    -10 -2 -5
    10 -2 6
    -10 -2 -6
    10 -2 7
    10 -2 8
    10 -2 9
    10 -1 -17
    -10 -1 17
    10 -1 -16
    -10 -1 16
    10 -1 -15
    -10 -1 15
    10 -1 -14
    -10 -1 14
    10 -1 -13
    -10 -1 13
    10 -1 -12
    -10 -1 12
    10 -1 -11
    -10 -1 11
    10 -1 -10
    -10 -1 10
    10 -1 -9
    -10 -1 9
    10 -1 -8
    -10 -1 8
    10 -1 -7
    -10 -1 7
    10 -1 -6
    -10 -1 6
    10 -1 -5
    -10 -1 5
    10 -1 -4
    -10 -1 4
    -10 -1 4
    10 -1 -3
    -10 -1 3
    -10 -1 3
    -10 -1 2
    -10 -1 2
    10 -1 -1
    -10 -1 1
    -10 -1 1
    10 -1 0
    -10 -1 0
    -10 -1 0
    10 -1 1
    -10 -1 -1
    -10 -1 -1
    10 -1 2
    -10 -1 -2
    10 -1 3
    -10 -1 -3
    10 -1 4
    -10 -1 -4
    10 -1 5
    -10 -1 -5
    10 -1 6
    -10 -1 -6
    10 -1 7
    -10 -1 -7
    10 -1 8
    10 -1 9
    10 0 -17
    -10 0 17
    10 0 -16
    -10 0 16
    10 0 -15
    -10 0 15
    10 0 -14
    -10 0 14
    10 0 -13
    -10 0 13
    10 0 -12
    -10 0 12
    10 0 -11
    -10 0 11
    10 0 -10
    -10 0 10
    10 0 -9
    -10 0 9
    10 0 -8
    -10 0 8
    10 0 -7
    -10 0 7
    10 0 -7
    10 0 -6
    10 0 -6
    10 0 -5
    -10 0 5
    -10 0 5
    10 0 -4
    -10 0 4
    -10 0 4
    10 0 -3
    -10 0 3
    -10 0 3
    10 0 -2
    -10 0 2
    -10 0 2
    10 0 -1
    -10 0 1
    -10 0 1
    10 0 0
    -10 0 0
    -10 0 0
    10 0 1
    -10 0 -1
    10 0 2
    -10 0 -2
    10 0 3
    -10 0 -3
    10 0 4
    -10 0 -4
    10 0 5
    -10 0 -5
    10 0 6
    -10 0 -6
    10 0 7
    -10 0 -7
    10 0 8
    -10 0 -8
    10 0 9
    10 1 -17
    -10 1 17
    10 1 -16
    -10 1 16
    10 1 -15
    -10 1 15
    10 1 -14
    -10 1 14
    10 1 -13
    -10 1 13
    10 1 -12
    -10 1 12
    10 1 -11
    -10 1 11
    10 1 -10
    -10 1 10
    10 1 -9
    -10 1 9
    10 1 -8
    -10 1 8
    10 1 -7
    -10 1 7
    10 1 -7
    10 1 -6
    10 1 -6
    -10 1 6
    10 1 -5
    -10 1 5
    -10 1 5
    10 1 -4
    -10 1 4
    -10 1 4
    10 1 -3
    -10 1 3
    -10 1 3
    10 1 -2
    -10 1 2
    -10 1 2
    10 1 -1
    -10 1 1
    -10 1 1
    10 1 0
    -10 1 0
    10 1 1
    -10 1 -1
    10 1 2
    -10 1 -2
    10 1 3
    -10 1 -3
    10 1 4
    -10 1 -4
    10 1 5
    -10 1 -5
    10 1 6
    -10 1 -6
    10 1 7
    -10 1 -7
    10 1 8
    -10 1 -8
    10 1 9
    -10 1 -9
    -10 2 17
    10 2 -16
    -10 2 16
    10 2 -15
    -10 2 15
    10 2 -14
    -10 2 14
    10 2 -13
    -10 2 13
    10 2 -12
    -10 2 12
    10 2 -11
    -10 2 11
    10 2 -10
    -10 2 10
    10 2 -9
    -10 2 9
    10 2 -8
    -10 2 8
    10 2 -7
    10 2 -7
    -10 2 7
    10 2 -6
    10 2 -6
    -10 2 6
    -10 2 6
    10 2 -5
    10 2 -5
    -10 2 5
    -10 2 5
    10 2 -4
    -10 2 4
    -10 2 4
    10 2 -3
    -10 2 3
    -10 2 3
    10 2 -2
    -10 2 2
    -10 2 2
    10 2 -1
    -10 2 1
    10 2 0
    -10 2 0
    10 2 1
    -10 2 -1
    10 2 2
    -10 2 -2
    10 2 3
    -10 2 -3
    10 2 4
    -10 2 -4
    10 2 5
    -10 2 -5
    10 2 6
    -10 2 -6
    10 2 7
    -10 2 -7
    10 2 8
    -10 2 -8
    10 2 9
    -10 2 -9
    -10 3 16
    10 3 -15
    -10 3 15
    10 3 -14
    -10 3 14
    10 3 -13
    -10 3 13
    10 3 -12
    -10 3 12
    10 3 -11
    -10 3 11
    10 3 -10
    -10 3 10
    10 3 -9
    -10 3 9
    10 3 -8
    -10 3 8
    10 3 -8
    10 3 -7
    10 3 -7
    -10 3 7
    10 3 -6
    10 3 -6
    -10 3 6
    -10 3 6
    10 3 -5
    10 3 -5
    -10 3 5
    -10 3 5
    10 3 -4
    10 3 -4
    -10 3 4
    -10 3 4
    10 3 -3
    -10 3 3
    -10 3 3
    10 3 -2
    -10 3 2
    10 3 -1
    -10 3 1
    10 3 0
    -10 3 0
    10 3 1
    -10 3 -1
    10 3 2
    -10 3 -2
    10 3 3
    -10 3 -3
    10 3 4
    -10 3 -4
    10 3 5
    -10 3 -5
    10 3 6
    -10 3 -6
    10 3 7
    -10 3 -7
    10 3 8
    -10 3 -8
    10 3 9
    -10 3 -9
    -10 4 16
    -10 4 15
    10 4 -14
    -10 4 14
    10 4 -13
    -10 4 13
    10 4 -12
    -10 4 12
    10 4 -11
    -10 4 11
    10 4 -10
    -10 4 10
    10 4 -9
    -10 4 9
    10 4 -8
    -10 4 8
    10 4 -8
    10 4 -7
    10 4 -7
    10 4 -6
    10 4 -6
    -10 4 6
    -10 4 6
    10 4 -5
    10 4 -5
    -10 4 5
    -10 4 5
    10 4 -4
    10 4 -4
    -10 4 4
    10 4 -3
    10 4 -3
    -10 4 3
    -10 4 3
    10 4 -2
    -10 4 2
    10 4 -1
    -10 4 1
    10 4 0
    -10 4 0
    10 4 1
    -10 4 -1
    10 4 2
    -10 4 -2
    10 4 3
    -10 4 -3
    10 4 4
    -10 4 -4
    10 4 5
    -10 4 -5
    10 4 6
    -10 4 -6
    10 4 7
    -10 4 -7
    10 4 8
    -10 4 -8
    -10 4 -9
    -10 5 15
    -10 5 14
    -10 5 13
    -10 5 12
    -10 5 11
    10 5 -10
    -10 5 10
    10 5 -9
    -10 5 9
    10 5 -8
    -10 5 8
    10 5 -7
    -10 5 7
    10 5 -6
    -10 5 6
    -10 5 6
    10 5 -5
    -10 5 5
    -10 5 5
    10 5 -4
    -10 5 4
    -10 5 4
    10 5 -3
    -10 5 3
    10 5 -2
    -10 5 2
    10 5 -1
    -10 5 1
    10 5 0
    -10 5 0
    10 5 1
    -10 5 -1
    10 5 2
    -10 5 -2
    10 5 3
    -10 5 -3
    10 5 4
    -10 5 -4
    10 5 5
    -10 5 -5
    10 5 6
    -10 5 -6
    10 5 7
    -10 5 -7
    10 5 8
    -10 5 -8
    -10 6 15
    -10 6 14
    -10 6 13
    -10 6 12
    -10 6 11
    -10 6 10
    -10 6 9
    10 6 -8
    -10 6 8
    10 6 -7
    -10 6 7
    10 6 -6
    -10 6 6
    -10 6 6
    10 6 -5
    -10 6 5
    -10 6 5
    10 6 -4
    -10 6 4
    10 6 -3
    -10 6 3
    10 6 -2
    -10 6 2
    10 6 -1
    -10 6 1
    10 6 0
    -10 6 0
    10 6 1
    -10 6 -1
    10 6 2
    -10 6 -2
    10 6 3
    -10 6 -3
    10 6 4
    -10 6 -4
    10 6 5
    -10 6 -5
    10 6 6
    -10 6 -6
    10 6 7
    -10 6 -7
    -10 6 -8
    -10 7 13
    -10 7 12
    -10 7 11
    -10 7 10
    -10 7 9
    10 7 -8
    -10 7 8
    10 7 -7
    -10 7 7
    10 7 -6
    -10 7 6
    10 7 -5
    -10 7 5
    10 7 -4
    -10 7 4
    10 7 -3
    -10 7 3
    10 7 -2
    -10 7 2
    10 7 -1
    -10 7 1
    10 7 0
    -10 7 0
    10 7 1
    -10 7 -1
    10 7 2
    -10 7 -2
    10 7 3
    -10 7 -3
    10 7 4
    -10 7 -4
    10 7 5
    -10 7 -5
    10 7 6
    -10 7 -6
    -10 8 11
    -10 8 10
    -10 8 9
    10 8 -8
    -10 8 8
    10 8 -7
    10 8 -6
    10 8 -5
    -10 8 5
    10 8 -4
    -10 8 4
    10 8 -3
    -10 8 3
    10 8 -2
    -10 8 2
    10 8 -1
    -10 8 1
    10 8 0
    -10 8 0
    10 8 1
    -10 8 -1
    10 8 2
    -10 8 -2
    10 8 3
    -10 8 -3
    10 8 4
    -10 8 -4
    10 8 5
    -10 8 -5
    10 9 -7
    10 9 -6
    10 9 -5
    -10 9 5
    10 9 -4
    -10 9 4
    10 9 -3
    -10 9 3
    10 9 -2
    -10 9 2
    10 9 -1
    -10 9 1
    10 9 0
    -10 9 0
    10 9 1
    -10 9 -1
    10 9 2
    -10 9 -2
    10 9 3
    10 9 4
    10 10 -5
    10 10 -4
    10 10 -3
    10 10 -2
    10 10 -1
    10 10 0
    10 10 1
    10 10 2
    -11 -10 7
    -11 -10 6
    -11 -10 5
    -11 -10 4
    -11 -10 3
    -11 -10 2
    -11 -9 10
    -11 -9 9
    -11 -9 8
    -11 -9 7
    11 -9 -6
    -11 -9 6
    -11 -9 5
    -11 -9 4
    -11 -9 3
    -11 -9 2
    -11 -9 1
    -11 -9 0
    -11 -8 11
    11 -8 -10
    -11 -8 10
    11 -8 -9
    -11 -8 9
    11 -8 -8
    -11 -8 8
    11 -8 -7
    -11 -8 7
    -11 -8 6
    -11 -8 5
    -11 -8 4
    -11 -8 3
    11 -8 -2
    -11 -8 2
    11 -8 -1
    -11 -8 1
    11 -8 0
    -11 -8 0
    11 -8 1
    -11 -8 -1
    11 -8 2
    11 -8 3
    -11 -7 13
    11 -7 -12
    -11 -7 12
    11 -7 -11
    -11 -7 11
    11 -7 -10
    -11 -7 10
    11 -7 -9
    -11 -7 9
    11 -7 -8
    -11 -7 8
    11 -7 -7
    -11 -7 7
    -11 -7 6
    -11 -7 5
    -11 -7 4
    11 -7 -3
    -11 -7 3
    11 -7 -2
    -11 -7 2
    11 -7 -1
    -11 -7 1
    11 -7 0
    -11 -7 0
    11 -7 1
    -11 -7 -1
    11 -7 2
    -11 -7 -2
    11 -7 3
    11 -7 4
    11 -7 5
    11 -6 -14
    -11 -6 14
    11 -6 -13
    -11 -6 13
    11 -6 -12
    -11 -6 12
    11 -6 -11
    -11 -6 11
    11 -6 -10
    -11 -6 10
    11 -6 -9
    -11 -6 9
    11 -6 -8
    -11 -6 8
    11 -6 -7
    -11 -6 7
    -11 -6 6
    -11 -6 5
    11 -6 -4
    -11 -6 4
    11 -6 -3
    -11 -6 3
    11 -6 -2
    -11 -6 2
    11 -6 -1
    -11 -6 1
    11 -6 0
    -11 -6 0
    11 -6 1
    -11 -6 -1
    11 -6 2
    -11 -6 -2
    11 -6 3
    11 -6 4
    11 -6 5
    11 -6 6
    11 -5 -15
    -11 -5 15
    11 -5 -14
    -11 -5 14
    11 -5 -13
    -11 -5 13
    11 -5 -12
    -11 -5 12
    11 -5 -11
    -11 -5 11
    11 -5 -10
    -11 -5 10
    11 -5 -9
    -11 -5 9
    11 -5 -8
    -11 -5 8
    11 -5 -7
    -11 -5 7
    -11 -5 6
    11 -5 -5
    -11 -5 5
    11 -5 -4
    -11 -5 4
    11 -5 -3
    -11 -5 3
    11 -5 -2
    -11 -5 2
    11 -5 -1
    -11 -5 1
    11 -5 0
    -11 -5 0
    11 -5 1
    -11 -5 -1
    11 -5 2
    -11 -5 -2
    11 -5 3
    11 -5 4
    11 -5 5
    11 -5 6
    11 -5 7
    11 -4 -15
    -11 -4 15
    11 -4 -14
    -11 -4 14
    11 -4 -13
    -11 -4 13
    11 -4 -12
    -11 -4 12
    11 -4 -11
    -11 -4 11
    11 -4 -10
    -11 -4 10
    11 -4 -9
    -11 -4 9
    11 -4 -8
    -11 -4 8
    11 -4 -7
    -11 -4 7
    -11 -4 6
    11 -4 -5
    -11 -4 5
    11 -4 -4
    -11 -4 4
    11 -4 -3
    -11 -4 3
    11 -4 -2
    -11 -4 2
    11 -4 -1
    -11 -4 1
    11 -4 0
    -11 -4 0
    11 -4 1
    -11 -4 -1
    11 -4 2
    -11 -4 -2
    11 -4 3
    11 -4 4
    11 -4 5
    11 -4 6
    11 -4 7
    11 -4 8
    11 -3 -16
    -11 -3 16
    11 -3 -15
    -11 -3 15
    11 -3 -14
    -11 -3 14
    11 -3 -13
    -11 -3 13
    11 -3 -12
    -11 -3 12
    11 -3 -11
    -11 -3 11
    11 -3 -10
    -11 -3 10
    11 -3 -9
    -11 -3 9
    11 -3 -8
    -11 -3 8
    11 -3 -7
    -11 -3 7
    -11 -3 6
    11 -3 -5
    -11 -3 5
    11 -3 -4
    -11 -3 4
    11 -3 -3
    -11 -3 3
    -11 -3 3
    11 -3 -2
    -11 -3 2
    -11 -3 2
    11 -3 -1
    -11 -3 1
    -11 -3 1
    11 -3 0
    -11 -3 0
    -11 -3 0
    11 -3 1
    -11 -3 -1
    -11 -3 -1
    11 -3 2
    11 -3 3
    11 -3 4
    11 -3 5
    11 -3 6
    11 -3 7
    11 -3 8
    11 -2 -16
    -11 -2 16
    11 -2 -15
    -11 -2 15
    11 -2 -14
    -11 -2 14
    11 -2 -13
    -11 -2 13
    11 -2 -12
    -11 -2 12
    11 -2 -11
    -11 -2 11
    11 -2 -10
    -11 -2 10
    11 -2 -9
    -11 -2 9
    11 -2 -8
    -11 -2 8
    11 -2 -7
    -11 -2 7
    11 -2 -6
    -11 -2 6
    11 -2 -5
    -11 -2 5
    11 -2 -4
    -11 -2 4
    -11 -2 4
    11 -2 -3
    -11 -2 3
    -11 -2 3
    11 -2 -2
    -11 -2 2
    -11 -2 2
    11 -2 -1
    -11 -2 1
    -11 -2 1
    11 -2 0
    -11 -2 0
    -11 -2 0
    -11 -2 -1
    -11 -2 -1
    11 -2 2
    -11 -2 -2
    11 -2 3
    -11 -2 -3
    11 -2 4
    -11 -2 -4
    11 -2 5
    11 -2 6
    11 -2 7
    11 -2 8
    11 -1 -17
    11 -1 -16
    -11 -1 16
    11 -1 -15
    -11 -1 15
    11 -1 -14
    -11 -1 14
    11 -1 -13
    -11 -1 13
    11 -1 -12
    -11 -1 12
    11 -1 -11
    -11 -1 11
    11 -1 -10
    -11 -1 10
    11 -1 -9
    -11 -1 9
    11 -1 -8
    -11 -1 8
    11 -1 -7
    -11 -1 7
    11 -1 -6
    -11 -1 6
    11 -1 -5
    -11 -1 5
    11 -1 -4
    -11 -1 4
    -11 -1 4
    11 -1 -3
    -11 -1 3
    -11 -1 3
    11 -1 -2
    -11 -1 2
    -11 -1 2
    11 -1 -1
    -11 -1 1
    -11 -1 1
    11 -1 0
    -11 -1 0
    -11 -1 0
    11 -1 1
    -11 -1 -1
    11 -1 2
    -11 -1 -2
    11 -1 3
    -11 -1 -3
    11 -1 4
    -11 -1 -4
    11 -1 5
    -11 -1 -5
    11 -1 6
    -11 -1 -6
    11 -1 7
    11 -1 8
    -11 0 17
    11 0 -16
    -11 0 16
    11 0 -15
    -11 0 15
    11 0 -14
    -11 0 14
    11 0 -13
    -11 0 13
    11 0 -12
    -11 0 12
    11 0 -11
    -11 0 11
    11 0 -10
    -11 0 10
    11 0 -9
    -11 0 9
    11 0 -8
    -11 0 8
    11 0 -7
    -11 0 7
    11 0 -6
    11 0 -6
    11 0 -5
    -11 0 5
    -11 0 5
    11 0 -4
    -11 0 4
    -11 0 4
    11 0 -3
    -11 0 3
    -11 0 3
    11 0 -2
    -11 0 2
    -11 0 2
    11 0 -1
    -11 0 1
    -11 0 1
    11 0 0
    -11 0 0
    11 0 1
    -11 0 -1
    11 0 2
    -11 0 -2
    11 0 3
    -11 0 -3
    11 0 4
    -11 0 -4
    11 0 5
    -11 0 -5
    11 0 6
    -11 0 -6
    11 0 7
    -11 0 -7
    11 0 8
    -11 1 17
    11 1 -16
    -11 1 16
    11 1 -15
    -11 1 15
    11 1 -14
    -11 1 14
    11 1 -13
    -11 1 13
    11 1 -12
    -11 1 12
    11 1 -11
    -11 1 11
    11 1 -10
    -11 1 10
    11 1 -9
    -11 1 9
    11 1 -8
    -11 1 8
    11 1 -7
    -11 1 7
    11 1 -7
    11 1 -6
    11 1 -6
    -11 1 6
    11 1 -5
    -11 1 5
    -11 1 5
    11 1 -4
    -11 1 4
    -11 1 4
    11 1 -3
    -11 1 3
    -11 1 3
    11 1 -2
    -11 1 2
    -11 1 2
    11 1 -1
    -11 1 1
    11 1 0
    -11 1 0
    11 1 1
    -11 1 -1
    11 1 2
    -11 1 -2
    11 1 3
    -11 1 -3
    11 1 4
    -11 1 -4
    11 1 5
    -11 1 -5
    11 1 6
    -11 1 -6
    11 1 7
    -11 1 -7
    11 1 8
    -11 2 16
    11 2 -15
    -11 2 15
    11 2 -14
    -11 2 14
    11 2 -13
    -11 2 13
    11 2 -12
    -11 2 12
    11 2 -11
    -11 2 11
    11 2 -10
    -11 2 10
    11 2 -9
    -11 2 9
    11 2 -8
    -11 2 8
    11 2 -7
    11 2 -7
    -11 2 7
    11 2 -6
    11 2 -6
    -11 2 6
    -11 2 6
    11 2 -5
    11 2 -5
    -11 2 5
    -11 2 5
    11 2 -4
    -11 2 4
    11 2 -3
    -11 2 3
    -11 2 3
    11 2 -2
    -11 2 2
    11 2 -1
    -11 2 1
    11 2 0
    -11 2 0
    11 2 1
    -11 2 -1
    11 2 2
    -11 2 -2
    11 2 3
    -11 2 -3
    11 2 4
    -11 2 -4
    11 2 5
    -11 2 -5
    11 2 6
    -11 2 -6
    11 2 7
    -11 2 -7
    11 2 8
    -11 2 -8
    -11 3 16
    -11 3 15
    11 3 -14
    -11 3 14
    11 3 -13
    -11 3 13
    11 3 -12
    -11 3 12
    11 3 -11
    -11 3 11
    11 3 -10
    -11 3 10
    11 3 -9
    -11 3 9
    11 3 -8
    -11 3 8
    11 3 -7
    11 3 -7
    -11 3 7
    11 3 -6
    11 3 -6
    -11 3 6
    11 3 -5
    11 3 -5
    -11 3 5
    -11 3 5
    11 3 -4
    11 3 -4
    -11 3 4
    -11 3 4
    11 3 -3
    -11 3 3
    11 3 -2
    -11 3 2
    11 3 -1
    -11 3 1
    11 3 0
    -11 3 0
    11 3 1
    -11 3 -1
    11 3 2
    -11 3 -2
    11 3 3
    -11 3 -3
    11 3 4
    -11 3 -4
    11 3 5
    -11 3 -5
    11 3 6
    -11 3 -6
    11 3 7
    -11 3 -7
    11 3 8
    -11 3 -8
    -11 4 16
    -11 4 15
    -11 4 14
    -11 4 13
    11 4 -12
    -11 4 12
    11 4 -11
    -11 4 11
    11 4 -10
    -11 4 10
    11 4 -9
    -11 4 9
    11 4 -8
    -11 4 8
    11 4 -8
    11 4 -7
    11 4 -7
    -11 4 7
    11 4 -6
    11 4 -6
    -11 4 6
    -11 4 6
    11 4 -5
    11 4 -5
    -11 4 5
    -11 4 5
    11 4 -4
    11 4 -4
    11 4 -3
    -11 4 3
    11 4 -2
    -11 4 2
    11 4 -1
    -11 4 1
    11 4 0
    -11 4 0
    11 4 1
    -11 4 -1
    11 4 2
    -11 4 -2
    11 4 3
    -11 4 -3
    11 4 4
    -11 4 -4
    11 4 5
    -11 4 -5
    11 4 6
    -11 4 -6
    11 4 7
    -11 4 -7
    -11 5 15
    -11 5 14
    -11 5 13
    -11 5 12
    -11 5 11
    -11 5 10
    -11 5 9
    11 5 -8
    -11 5 8
    11 5 -7
    -11 5 7
    11 5 -6
    -11 5 6
    -11 5 6
    11 5 -5
    -11 5 5
    -11 5 5
    11 5 -4
    -11 5 4
    11 5 -3
    -11 5 3
    11 5 -2
    -11 5 2
    11 5 -1
    -11 5 1
    11 5 0
    -11 5 0
    11 5 1
    -11 5 -1
    11 5 2
    -11 5 -2
    11 5 3
    -11 5 -3
    11 5 4
    -11 5 -4
    11 5 5
    -11 5 -5
    11 5 6
    -11 5 -6
    11 5 7
    -11 5 -7
    -11 6 14
    -11 6 13
    -11 6 12
    -11 6 11
    -11 6 10
    -11 6 9
    11 6 -8
    -11 6 8
    11 6 -7
    -11 6 7
    11 6 -6
    -11 6 6
    11 6 -5
    -11 6 5
    11 6 -4
    -11 6 4
    11 6 -3
    -11 6 3
    11 6 -2
    -11 6 2
    11 6 -1
    -11 6 1
    11 6 0
    -11 6 0
    11 6 1
    -11 6 -1
    11 6 2
    -11 6 -2
    11 6 3
    -11 6 -3
    11 6 4
    -11 6 -4
    11 6 5
    -11 6 -5
    11 6 6
    -11 6 -6
    -11 7 11
    -11 7 10
    -11 7 9
    11 7 -7
    11 7 -6
    -11 7 6
    11 7 -5
    -11 7 5
    11 7 -4
    -11 7 4
    11 7 -3
    -11 7 3
    11 7 -2
    -11 7 2
    11 7 -1
    -11 7 1
    11 7 0
    -11 7 0
    11 7 1
    -11 7 -1
    11 7 2
    -11 7 -2
    11 7 3
    -11 7 -3
    11 7 4
    -11 7 -4
    11 7 5
    -11 7 -5
    11 8 -7
    11 8 -6
    11 8 -5
    -11 8 5
    11 8 -4
    -11 8 4
    11 8 -3
    -11 8 3
    11 8 -2
    -11 8 2
    11 8 -1
    -11 8 1
    11 8 0
    -11 8 0
    11 8 1
    -11 8 -1
    11 8 2
    -11 8 -2
    11 8 3
    -11 8 -3
    11 8 4
    11 9 -6
    11 9 -5
    -11 9 5
    11 9 -4
    -11 9 4
    11 9 -3
    -11 9 3
    11 9 -2
    -11 9 2
    11 9 -1
    -11 9 1
    11 9 0
    -11 9 0
    11 9 1
    11 9 2
    11 10 -2
    -12 -9 8
    -12 -9 7
    -12 -9 6
    -12 -9 5
    -12 -9 4
    -12 -9 3
    -12 -8 11
    -12 -8 10
    12 -8 -9
    -12 -8 9
    12 -8 -8
    -12 -8 8
    12 -8 -7
    -12 -8 7
    -12 -8 6
    -12 -8 5
    -12 -8 4
    -12 -8 3
    -12 -8 2
    -12 -8 1
    -12 -7 12
    12 -7 -11
    -12 -7 11
    12 -7 -10
    -12 -7 10
    12 -7 -9
    -12 -7 9
    12 -7 -8
    -12 -7 8
    12 -7 -7
    -12 -7 7
    -12 -7 6
    -12 -7 5
    -12 -7 4
    -12 -7 3
    -12 -7 2
    12 -7 -1
    -12 -7 1
    12 -7 0
    -12 -7 0
    12 -7 1
    12 -7 2
    12 -7 3
    12 -6 -13
    -12 -6 13
    12 -6 -12
    -12 -6 12
    12 -6 -11
    -12 -6 11
    12 -6 -10
    -12 -6 10
    12 -6 -9
    -12 -6 9
    12 -6 -8
    -12 -6 8
    12 -6 -7
    -12 -6 7
    -12 -6 6
    -12 -6 5
    -12 -6 4
    12 -6 -3
    -12 -6 3
    12 -6 -2
    -12 -6 2
    12 -6 -1
    -12 -6 1
    12 -6 0
    -12 -6 0
    12 -6 1
    12 -6 2
    12 -6 3
    12 -6 4
    12 -5 -14
    -12 -5 14
    12 -5 -13
    -12 -5 13
    12 -5 -12
    -12 -5 12
    12 -5 -11
    -12 -5 11
    12 -5 -10
    -12 -5 10
    12 -5 -9
    -12 -5 9
    12 -5 -8
    -12 -5 8
    12 -5 -7
    -12 -5 7
    -12 -5 6
    -12 -5 5
    12 -5 -4
    -12 -5 4
    12 -5 -3
    -12 -5 3
    12 -5 -2
    -12 -5 2
    12 -5 -1
    -12 -5 1
    12 -5 0
    -12 -5 0
    12 -5 1
    12 -5 2
    12 -5 3
    12 -5 4
    12 -5 5
    12 -5 6
    12 -4 -15
    -12 -4 15
    12 -4 -14
    -12 -4 14
    12 -4 -13
    -12 -4 13
    12 -4 -12
    -12 -4 12
    12 -4 -11
    -12 -4 11
    12 -4 -10
    -12 -4 10
    12 -4 -9
    -12 -4 9
    12 -4 -8
    -12 -4 8
    12 -4 -7
    -12 -4 7
    -12 -4 6
    -12 -4 5
    -12 -4 4
    12 -4 -4
    -12 -4 3
    12 -4 -3
    -12 -4 2
    12 -4 -2
    -12 -4 1
    12 -4 -1
    -12 -4 0
    12 -4 0
    12 -4 1
    12 -4 2
    12 -4 3
    12 -4 4
    12 -4 5
    12 -4 6
    12 -3 -16
    12 -3 -15
    -12 -3 15
    12 -3 -14
    -12 -3 14
    12 -3 -13
    -12 -3 13
    12 -3 -12
    -12 -3 12
    12 -3 -11
    -12 -3 11
    12 -3 -10
    -12 -3 10
    12 -3 -9
    -12 -3 9
    12 -3 -8
    -12 -3 8
    12 -3 -7
    -12 -3 7
    -12 -3 6
    12 -3 -5
    -12 -3 5
    12 -3 -4
    -12 -3 4
    12 -3 -3
    -12 -3 3
    -12 -3 3
    12 -3 -2
    -12 -3 2
    -12 -3 2
    -12 -3 1
    12 -3 -1
    -12 -3 0
    12 -3 0
    12 -3 1
    12 -3 2
    12 -3 3
    12 -3 4
    12 -3 5
    12 -3 6
    12 -3 7
    12 -2 -16
    -12 -2 16
    12 -2 -15
    -12 -2 15
    12 -2 -14
    -12 -2 14
    12 -2 -13
    -12 -2 13
    12 -2 -12
    -12 -2 12
    12 -2 -11
    -12 -2 11
    12 -2 -10
    -12 -2 10
    12 -2 -9
    -12 -2 9
    12 -2 -8
    -12 -2 8
    12 -2 -7
    -12 -2 7
    -12 -2 6
    12 -2 -5
    -12 -2 5
    12 -2 -4
    -12 -2 4
    -12 -2 4
    12 -2 -3
    -12 -2 3
    -12 -2 3
    12 -2 -2
    -12 -2 2
    -12 -2 2
    12 -2 -1
    -12 -2 1
    -12 -2 1
    12 -2 0
    -12 -2 0
    12 -2 1
    -12 -2 -1
    12 -2 2
    -12 -2 -2
    12 -2 3
    12 -2 4
    12 -2 5
    12 -2 6
    12 -2 7
    12 -1 -16
    -12 -1 16
    12 -1 -15
    -12 -1 15
    12 -1 -14
    -12 -1 14
    12 -1 -13
    -12 -1 13
    12 -1 -12
    -12 -1 12
    12 -1 -11
    -12 -1 11
    12 -1 -10
    -12 -1 10
    12 -1 -9
    -12 -1 9
    12 -1 -8
    -12 -1 8
    12 -1 -7
    -12 -1 7
    12 -1 -6
    -12 -1 6
    12 -1 -5
    -12 -1 5
    -12 -1 5
    12 -1 -4
    -12 -1 4
    -12 -1 4
    12 -1 -3
    -12 -1 3
    -12 -1 3
    -12 -1 2
    -12 -1 2
    12 -1 -1
    -12 -1 1
    12 -1 0
    -12 -1 0
    12 -1 1
    -12 -1 -1
    12 -1 2
    -12 -1 -2
    12 -1 3
    -12 -1 -3
    12 -1 4
    -12 -1 -4
    12 -1 5
    12 -1 6
    12 -1 7
    12 0 -16
    -12 0 16
    12 0 -15
    -12 0 15
    12 0 -14
    -12 0 14
    12 0 -13
    -12 0 13
    12 0 -12
    -12 0 12
    12 0 -11
    -12 0 11
    12 0 -10
    -12 0 10
    12 0 -9
    -12 0 9
    12 0 -8
    -12 0 8
    12 0 -7
    -12 0 7
    12 0 -6
    12 0 -6
    12 0 -5
    -12 0 5
    -12 0 5
    12 0 -4
    -12 0 4
    -12 0 4
    12 0 -3
    -12 0 3
    -12 0 3
    12 0 -2
    -12 0 2
    12 0 -1
    -12 0 1
    12 0 0
    -12 0 0
    12 0 1
    -12 0 -1
    12 0 2
    -12 0 -2
    12 0 3
    -12 0 -3
    12 0 4
    -12 0 -4
    12 0 5
    -12 0 -5
    12 0 6
    12 0 7
    -12 1 16
    12 1 -15
    -12 1 15
    12 1 -14
    -12 1 14
    12 1 -13
    -12 1 13
    12 1 -12
    -12 1 12
    12 1 -11
    -12 1 11
    12 1 -10
    -12 1 10
    12 1 -9
    -12 1 9
    12 1 -8
    -12 1 8
    12 1 -7
    -12 1 7
    12 1 -6
    12 1 -6
    -12 1 6
    -12 1 6
    12 1 -5
    -12 1 5
    -12 1 5
    12 1 -4
    -12 1 4
    -12 1 4
    12 1 -3
    -12 1 3
    -12 1 3
    12 1 -2
    -12 1 2
    12 1 -1
    -12 1 1
    12 1 0
    -12 1 0
    12 1 1
    -12 1 -1
    12 1 2
    -12 1 -2
    12 1 3
    -12 1 -3
    12 1 4
    -12 1 -4
    12 1 5
    -12 1 -5
    12 1 6
    -12 1 -6
    12 1 7
    -12 2 16
    -12 2 15
    12 2 -14
    -12 2 14
    12 2 -13
    -12 2 13
    12 2 -12
    -12 2 12
    12 2 -11
    -12 2 11
    12 2 -10
    -12 2 10
    12 2 -9
    -12 2 9
    12 2 -8
    -12 2 8
    12 2 -7
    12 2 -7
    -12 2 7
    12 2 -6
    12 2 -6
    -12 2 6
    -12 2 6
    12 2 -5
    12 2 -5
    -12 2 5
    -12 2 5
    12 2 -4
    -12 2 4
    -12 2 4
    12 2 -3
    -12 2 3
    12 2 -2
    -12 2 2
    12 2 -1
    -12 2 1
    12 2 0
    -12 2 0
    12 2 1
    -12 2 -1
    12 2 2
    -12 2 -2
    12 2 3
    -12 2 -3
    12 2 4
    -12 2 -4
    12 2 5
    -12 2 -5
    12 2 6
    -12 2 -6
    12 2 7
    -12 3 15
    -12 3 14
    12 3 -13
    -12 3 13
    12 3 -12
    -12 3 12
    12 3 -11
    -12 3 11
    12 3 -10
    -12 3 10
    12 3 -9
    -12 3 9
    12 3 -8
    -12 3 8
    12 3 -7
    12 3 -7
    -12 3 7
    12 3 -6
    12 3 -6
    -12 3 6
    -12 3 6
    12 3 -5
    12 3 -5
    -12 3 5
    -12 3 5
    12 3 -4
    -12 3 4
    12 3 -3
    -12 3 3
    12 3 -2
    -12 3 2
    12 3 -1
    -12 3 1
    12 3 0
    -12 3 0
    12 3 1
    -12 3 -1
    12 3 2
    -12 3 -2
    12 3 3
    -12 3 -3
    12 3 4
    -12 3 -4
    12 3 5
    -12 3 -5
    12 3 6
    -12 3 -6
    12 3 7
    -12 4 15
    -12 4 14
    -12 4 13
    -12 4 12
    -12 4 11
    -12 4 10
    -12 4 9
    -12 4 8
    12 4 -7
    -12 4 7
    12 4 -6
    -12 4 6
    -12 4 6
    12 4 -5
    -12 4 5
    12 4 -4
    -12 4 4
    12 4 -3
    -12 4 3
    12 4 -2
    -12 4 2
    12 4 -1
    -12 4 1
    12 4 0
    -12 4 0
    12 4 1
    -12 4 -1
    12 4 2
    -12 4 -2
    12 4 3
    -12 4 -3
    12 4 4
    -12 4 -4
    12 4 5
    -12 4 -5
    12 4 6
    -12 4 -6
    -12 5 14
    -12 5 13
    -12 5 12
    -12 5 11
    -12 5 10
    -12 5 9
    -12 5 8
    12 5 -7
    -12 5 7
    12 5 -6
    -12 5 6
    12 5 -5
    -12 5 5
    12 5 -4
    -12 5 4
    12 5 -3
    -12 5 3
    12 5 -2
    -12 5 2
    12 5 -1
    -12 5 1
    12 5 0
    -12 5 0
    12 5 1
    -12 5 -1
    12 5 2
    -12 5 -2
    12 5 3
    -12 5 -3
    12 5 4
    -12 5 -4
    12 5 5
    -12 5 -5
    12 5 6
    -12 5 -6
    -12 6 11
    -12 6 10
    12 6 -7
    12 6 -6
    -12 6 6
    12 6 -5
    -12 6 5
    12 6 -4
    -12 6 4
    12 6 -3
    -12 6 3
    12 6 -2
    -12 6 2
    12 6 -1
    -12 6 1
    12 6 0
    -12 6 0
    12 6 1
    -12 6 -1
    12 6 2
    -12 6 -2
    12 6 3
    -12 6 -3
    12 6 4
    -12 6 -4
    12 6 5
    -12 6 -5
    12 7 -6
    -12 7 6
    12 7 -5
    -12 7 5
    12 7 -4
    -12 7 4
    12 7 -3
    -12 7 3
    12 7 -2
    -12 7 2
    12 7 -1
    -12 7 1
    12 7 0
    -12 7 0
    12 7 1
    -12 7 -1
    12 7 2
    -12 7 -2
    12 7 3
    -12 7 -3
    12 7 4
    -12 7 -4
    12 8 -5
    -12 8 5
    12 8 -4
    -12 8 4
    12 8 -3
    -12 8 3
    12 8 -2
    -12 8 2
    12 8 -1
    -12 8 1
    12 8 0
    -12 8 0
    12 8 1
    -12 8 -1
    12 8 2
    -12 8 -2
    12 9 -3
    12 9 -2
    12 9 -1
    -13 -8 9
    -13 -8 8
    13 -8 -7
    -13 -8 7
    -13 -8 6
    -13 -8 5
    -13 -8 4
    -13 -7 11
    13 -7 -10
    -13 -7 10
    13 -7 -9
    -13 -7 9
    13 -7 -8
    -13 -7 8
    13 -7 -7
    -13 -7 7
    -13 -7 6
    -13 -7 5
    -13 -7 4
    -13 -7 3
    -13 -7 2
    13 -6 -12
    -13 -6 12
    13 -6 -11
    -13 -6 11
    13 -6 -10
    -13 -6 10
    13 -6 -9
    -13 -6 9
    13 -6 -8
    -13 -6 8
    13 -6 -7
    -13 -6 7
    -13 -6 6
    -13 -6 5
    -13 -6 4
    -13 -6 3
    -13 -6 2
    13 -6 -1
    13 -6 0
    13 -6 1
    13 -6 2
    13 -5 -13
    -13 -5 13
    13 -5 -12
    -13 -5 12
    13 -5 -11
    -13 -5 11
    13 -5 -10
    -13 -5 10
    13 -5 -9
    -13 -5 9
    13 -5 -8
    -13 -5 8
    13 -5 -7
    -13 -5 7
    -13 -5 6
    -13 -5 5
    -13 -5 4
    -13 -5 3
    13 -5 -3
    -13 -5 2
    13 -5 -2
    13 -5 -1
    13 -5 0
    13 -5 1
    13 -5 2
    13 -5 3
    13 -5 4
    13 -4 -14
    -13 -4 14
    13 -4 -13
    -13 -4 13
    13 -4 -12
    -13 -4 12
    13 -4 -11
    -13 -4 11
    13 -4 -10
    -13 -4 10
    13 -4 -9
    -13 -4 9
    13 -4 -8
    -13 -4 8
    13 -4 -7
    -13 -4 7
    -13 -4 6
    -13 -4 5
    -13 -4 4
    -13 -4 3
    13 -4 -3
    -13 -4 2
    13 -4 -2
    13 -4 -1
    13 -4 0
    13 -4 1
    13 -4 2
    13 -4 3
    13 -4 4
    13 -4 5
    13 -3 -15
    -13 -3 15
    13 -3 -14
    -13 -3 14
    13 -3 -13
    -13 -3 13
    13 -3 -12
    -13 -3 12
    13 -3 -11
    -13 -3 11
    13 -3 -10
    -13 -3 10
    13 -3 -9
    -13 -3 9
    13 -3 -8
    -13 -3 8
    13 -3 -7
    -13 -3 7
    -13 -3 6
    -13 -3 5
    -13 -3 4
    13 -3 -4
    -13 -3 3
    13 -3 -3
    -13 -3 2
    13 -3 -2
    13 -3 -1
    13 -3 0
    13 -3 1
    13 -3 2
    13 -3 3
    13 -3 4
    13 -3 5
    13 -2 -15
    -13 -2 15
    13 -2 -14
    -13 -2 14
    13 -2 -13
    -13 -2 13
    13 -2 -12
    -13 -2 12
    13 -2 -11
    -13 -2 11
    13 -2 -10
    -13 -2 10
    13 -2 -9
    -13 -2 9
    13 -2 -8
    -13 -2 8
    13 -2 -7
    -13 -2 7
    -13 -2 6
    13 -2 -5
    -13 -2 5
    13 -2 -4
    -13 -2 4
    -13 -2 4
    13 -2 -3
    -13 -2 3
    -13 -2 3
    13 -2 -2
    -13 -2 2
    13 -2 -1
    -13 -2 1
    13 -2 0
    13 -2 1
    13 -2 2
    13 -2 3
    13 -2 4
    13 -2 5
    13 -2 6
    13 -1 -15
    -13 -1 15
    13 -1 -14
    -13 -1 14
    13 -1 -13
    -13 -1 13
    13 -1 -12
    -13 -1 12
    13 -1 -11
    -13 -1 11
    13 -1 -10
    -13 -1 10
    13 -1 -9
    -13 -1 9
    13 -1 -8
    -13 -1 8
    13 -1 -7
    -13 -1 7
    -13 -1 6
    13 -1 -5
    -13 -1 5
    -13 -1 5
    13 -1 -4
    -13 -1 4
    -13 -1 4
    13 -1 -3
    -13 -1 3
    -13 -1 3
    13 -1 -2
    -13 -1 2
    13 -1 -1
    -13 -1 1
    13 -1 0
    -13 -1 0
    13 -1 1
    -13 -1 -1
    13 -1 2
    -13 -1 -2
    13 -1 3
    13 -1 4
    13 -1 5
    13 -1 6
    13 0 -15
    -13 0 15
    13 0 -14
    -13 0 14
    13 0 -13
    -13 0 13
    13 0 -12
    -13 0 12
    13 0 -11
    -13 0 11
    13 0 -10
    -13 0 10
    13 0 -9
    -13 0 9
    13 0 -8
    -13 0 8
    13 0 -7
    -13 0 7
    13 0 -6
    -13 0 6
    13 0 -5
    -13 0 5
    -13 0 5
    13 0 -4
    -13 0 4
    -13 0 4
    13 0 -3
    -13 0 3
    13 0 -2
    -13 0 2
    13 0 -1
    -13 0 1
    13 0 0
    -13 0 0
    13 0 1
    -13 0 -1
    13 0 2
    -13 0 -2
    13 0 3
    -13 0 -3
    13 0 4
    13 0 5
    13 0 6
    -13 1 15
    13 1 -14
    -13 1 14
    13 1 -13
    -13 1 13
    13 1 -12
    -13 1 12
    13 1 -11
    -13 1 11
    13 1 -10
    -13 1 10
    13 1 -9
    -13 1 9
    13 1 -8
    -13 1 8
    13 1 -7
    -13 1 7
    13 1 -6
    13 1 -6
    -13 1 6
    13 1 -5
    -13 1 5
    -13 1 5
    13 1 -4
    -13 1 4
    13 1 -3
    -13 1 3
    13 1 -2
    -13 1 2
    13 1 -1
    -13 1 1
    13 1 0
    -13 1 0
    13 1 1
    -13 1 -1
    13 1 2
    -13 1 -2
    13 1 3
    -13 1 -3
    13 1 4
    -13 1 -4
    13 1 5
    13 1 6
    -13 2 15
    -13 2 14
    13 2 -13
    -13 2 13
    13 2 -12
    -13 2 12
    13 2 -11
    -13 2 11
    13 2 -10
    -13 2 10
    13 2 -9
    -13 2 9
    13 2 -8
    -13 2 8
    13 2 -7
    -13 2 7
    13 2 -6
    13 2 -6
    -13 2 6
    -13 2 6
    13 2 -5
    13 2 -5
    -13 2 5
    13 2 -4
    -13 2 4
    13 2 -3
    -13 2 3
    13 2 -2
    -13 2 2
    13 2 -1
    -13 2 1
    13 2 0
    -13 2 0
    13 2 1
    -13 2 -1
    13 2 2
    -13 2 -2
    13 2 3
    -13 2 -3
    13 2 4
    -13 2 -4
    13 2 5
    -13 2 -5
    13 2 6
    -13 3 14
    -13 3 13
    -13 3 12
    13 3 -11
    -13 3 11
    13 3 -10
    -13 3 10
    13 3 -9
    -13 3 9
    13 3 -8
    -13 3 8
    13 3 -7
    -13 3 7
    13 3 -6
    13 3 -6
    -13 3 6
    13 3 -5
    -13 3 5
    13 3 -4
    13 3 -4
    -13 3 4
    13 3 -3
    -13 3 3
    13 3 -2
    -13 3 2
    13 3 -1
    -13 3 1
    13 3 0
    -13 3 0
    13 3 1
    -13 3 -1
    13 3 2
    -13 3 -2
    13 3 3
    -13 3 -3
    13 3 4
    -13 3 -4
    13 3 5
    -13 3 -5
    -13 4 13
    -13 4 12
    -13 4 11
    -13 4 10
    -13 4 9
    -13 4 8
    13 4 -6
    -13 4 6
    13 4 -5
    -13 4 5
    13 4 -4
    -13 4 4
    13 4 -3
    -13 4 3
    13 4 -2
    -13 4 2
    13 4 -1
    -13 4 1
    13 4 0
    -13 4 0
    13 4 1
    -13 4 -1
    13 4 2
    -13 4 -2
    13 4 3
    -13 4 -3
    13 4 4
    -13 4 -4
    13 4 5
    13 5 -6
    -13 5 6
    13 5 -5
    -13 5 5
    13 5 -4
    -13 5 4
    13 5 -3
    -13 5 3
    13 5 -2
    -13 5 2
    13 5 -1
    -13 5 1
    13 5 0
    -13 5 0
    13 5 1
    -13 5 -1
    13 5 2
    -13 5 -2
    13 5 3
    -13 5 -3
    13 5 4
    -13 5 -4
    13 6 -6
    -13 6 6
    13 6 -5
    -13 6 5
    13 6 -4
    -13 6 4
    13 6 -3
    -13 6 3
    13 6 -2
    -13 6 2
    13 6 -1
    -13 6 1
    13 6 0
    -13 6 0
    13 6 1
    -13 6 -1
    13 6 2
    -13 6 -2
    13 6 3
    -13 6 -3
    -13 7 6
    13 7 -5
    -13 7 5
    13 7 -4
    -13 7 4
    13 7 -3
    -13 7 3
    13 7 -2
    -13 7 2
    13 7 -1
    -13 7 1
    13 7 0
    -13 7 0
    13 7 1
    -13 7 -1
    13 7 2
    -13 7 -2
    -13 8 5
    -13 8 4
    -13 8 3
    13 8 -2
    -13 8 2
    -13 8 1
    14 -7 -8
    -14 -7 8
    14 -7 -7
    -14 -7 7
    -14 -7 6
    14 -6 -11
    -14 -6 11
    14 -6 -10
    -14 -6 10
    14 -6 -9
    -14 -6 9
    14 -6 -8
    -14 -6 8
    14 -6 -7
    -14 -6 7
    -14 -6 6
    -14 -6 5
    14 -5 -12
    -14 -5 12
    14 -5 -11
    -14 -5 11
    14 -5 -10
    -14 -5 10
    14 -5 -9
    -14 -5 9
    14 -5 -8
    -14 -5 8
    14 -5 -7
    -14 -5 7
    -14 -5 6
    -14 -5 5
    -14 -5 4
    14 -4 -13
    -14 -4 13
    14 -4 -12
    -14 -4 12
    14 -4 -11
    -14 -4 11
    14 -4 -10
    -14 -4 10
    14 -4 -9
    -14 -4 9
    14 -4 -8
    -14 -4 8
    14 -4 -7
    -14 -4 7
    -14 -4 6
    -14 -4 5
    -14 -4 4
    14 -4 -2
    14 -4 -1
    14 -4 0
    14 -4 1
    14 -4 2
    14 -3 -14
    -14 -3 14
    14 -3 -13
    -14 -3 13
    14 -3 -12
    -14 -3 12
    14 -3 -11
    -14 -3 11
    14 -3 -10
    -14 -3 10
    14 -3 -9
    -14 -3 9
    14 -3 -8
    -14 -3 8
    14 -3 -7
    -14 -3 7
    -14 -3 6
    -14 -3 5
    -14 -3 4
    14 -3 -3
    14 -3 -2
    14 -3 -1
    14 -3 0
    14 -3 1
    14 -3 2
    14 -3 3
    14 -2 -14
    -14 -2 14
    14 -2 -13
    -14 -2 13
    14 -2 -12
    -14 -2 12
    14 -2 -11
    -14 -2 11
    14 -2 -10
    -14 -2 10
    14 -2 -9
    -14 -2 9
    14 -2 -8
    -14 -2 8
    14 -2 -7
    -14 -2 7
    -14 -2 6
    -14 -2 5
    14 -2 -3
    14 -2 -2
    14 -2 -1
    14 -2 0
    14 -2 1
    14 -2 2
    14 -2 3
    14 -2 4
    14 -1 -14
    -14 -1 14
    14 -1 -13
    -14 -1 13
    14 -1 -12
    -14 -1 12
    14 -1 -11
    -14 -1 11
    14 -1 -10
    -14 -1 10
    14 -1 -9
    -14 -1 9
    14 -1 -8
    -14 -1 8
    14 -1 -7
    -14 -1 7
    -14 -1 6
    -14 -1 5
    14 -1 -4
    -14 -1 4
    14 -1 -3
    -14 -1 3
    14 -1 -2
    -14 -1 2
    14 -1 -1
    -14 -1 1
    14 -1 0
    14 -1 1
    14 -1 2
    14 -1 3
    14 -1 4
    14 0 -14
    -14 0 14
    14 0 -13
    -14 0 13
    14 0 -12
    -14 0 12
    14 0 -11
    -14 0 11
    14 0 -10
    -14 0 10
    14 0 -9
    -14 0 9
    14 0 -8
    -14 0 8
    14 0 -7
    -14 0 7
    14 0 -6
    -14 0 6
    -14 0 5
    14 0 -4
    -14 0 4
    14 0 -3
    -14 0 3
    14 0 -2
    -14 0 2
    14 0 -1
    -14 0 1
    14 0 0
    -14 0 0
    14 0 1
    -14 0 -1
    14 0 2
    14 0 3
    14 0 4
    -14 1 14
    14 1 -13
    -14 1 13
    14 1 -12
    -14 1 12
    14 1 -11
    -14 1 11
    14 1 -10
    -14 1 10
    14 1 -9
    -14 1 9
    14 1 -8
    -14 1 8
    14 1 -7
    -14 1 7
    14 1 -6
    14 1 -5
    -14 1 5
    14 1 -4
    -14 1 4
    14 1 -3
    -14 1 3
    14 1 -2
    -14 1 2
    14 1 -1
    -14 1 1
    14 1 0
    -14 1 0
    14 1 1
    -14 1 -1
    14 1 2
    -14 1 -2
    14 1 3
    14 1 4
    -14 2 13
    -14 2 12
    14 2 -11
    -14 2 11
    14 2 -10
    -14 2 10
    14 2 -9
    -14 2 9
    14 2 -8
    -14 2 8
    14 2 -7
    14 2 -6
    -14 2 6
    14 2 -5
    14 2 -5
    -14 2 5
    14 2 -4
    -14 2 4
    14 2 -3
    -14 2 3
    14 2 -2
    -14 2 2
    14 2 -1
    -14 2 1
    14 2 0
    -14 2 0
    14 2 1
    -14 2 -1
    14 2 2
    -14 2 -2
    14 2 3
    -14 2 -3
    14 2 4
    -14 3 11
    -14 3 6
    14 3 -5
    -14 3 5
    14 3 -4
    -14 3 4
    14 3 -3
    -14 3 3
    14 3 -2
    -14 3 2
    14 3 -1
    -14 3 1
    14 3 0
    -14 3 0
    14 3 1
    -14 3 -1
    14 3 2
    -14 3 -2
    14 3 3
    -14 3 -3
    14 3 4
    -14 4 6
    14 4 -5
    -14 4 5
    14 4 -4
    -14 4 4
    14 4 -3
    -14 4 3
    14 4 -2
    -14 4 2
    14 4 -1
    -14 4 1
    14 4 0
    -14 4 0
    14 4 1
    -14 4 -1
    14 4 2
    -14 4 -2
    14 4 3
    -14 5 6
    -14 5 5
    14 5 -4
    -14 5 4
    14 5 -3
    -14 5 3
    14 5 -2
    -14 5 2
    14 5 -1
    -14 5 1
    14 5 0
    -14 5 0
    14 5 1
    -14 5 -1
    14 5 2
    -14 5 -2
    -14 6 6
    -14 6 5
    -14 6 4
    14 6 -3
    -14 6 3
    14 6 -2
    -14 6 2
    14 6 -1
    -14 6 1
    14 6 0
    -14 6 0
    -14 6 -1
    -14 7 6
    -14 7 5
    -14 7 4
    -14 7 3
    -14 7 2
    -14 7 1
    15 -6 -8
    15 -6 -7
    15 -5 -10
    15 -5 -9
    15 -5 -8
    15 -5 -7
    15 -4 -12
    15 -4 -11
    15 -4 -10
    -15 -4 10
    15 -4 -9
    -15 -4 9
    15 -4 -8
    -15 -4 8
    15 -4 -7
    -15 -4 7
    15 -3 -12
    15 -3 -11
    -15 -3 11
    15 -3 -10
    -15 -3 10
    15 -3 -9
    -15 -3 9
    15 -3 -8
    -15 -3 8
    15 -3 -7
    -15 -3 7
    15 -2 -13
    15 -2 -12
    -15 -2 12
    15 -2 -11
    -15 -2 11
    15 -2 -10
    -15 -2 10
    15 -2 -9
    -15 -2 9
    15 -2 -8
    -15 -2 8
    15 -2 -7
    15 -1 -12
    -15 -1 12
    15 -1 -11
    -15 -1 11
    15 -1 -10
    -15 -1 10
    15 -1 -9
    -15 -1 9
    15 -1 -8
    -15 -1 8
    15 -1 -7
    15 -1 -2
    15 -1 -1
    15 -1 0
    15 -1 1
    15 0 -12
    15 0 -11
    -15 0 11
    15 0 -10
    -15 0 10
    15 0 -9
    15 0 -8
    15 0 -7
    15 0 -6
    -15 0 5
    -15 0 4
    15 0 -3
    -15 0 3
    15 0 -2
    -15 0 2
    15 0 -1
    15 0 0
    15 0 1
    15 0 2
    15 1 -10
    15 1 -9
    15 1 -8
    15 1 -7
    15 1 -6
    -15 1 5
    -15 1 4
    15 1 -3
    -15 1 3
    15 1 -2
    -15 1 2
    15 1 -1
    -15 1 1
    15 1 0
    15 1 1
    15 1 2
    -15 2 6
    -15 2 5
    -15 2 4
    15 2 -3
    -15 2 3
    15 2 -2
    -15 2 2
    15 2 -1
    -15 2 1
    15 2 0
    -15 2 0
    15 2 1
    -15 3 6
    -15 3 5
    -15 3 4
    15 3 -3
    -15 3 3
    15 3 -2
    -15 3 2
    15 3 -1
    -15 3 1
    15 3 0
    -15 3 0
    15 3 1
    -15 4 6
    -15 4 5
    -15 4 4
    -15 4 3
    -15 4 2
    15 4 -1
    -15 4 1
    -15 4 0
    -15 5 6
    -15 5 5
    -15 5 4
    -15 5 3
    -15 5 2
    -15 5 1
    -15 6 6
    -15 6 5
    -15 6 4
    -15 6 3
    -15 6 2
    16 -4 -9
    16 -4 -8
    16 -4 -7
    16 -3 -10
    16 -3 -9
    16 -3 -8
    16 -3 -7
    16 -2 -10
    16 -2 -9
    16 -2 -8
    16 -2 -7
    16 -1 -9
    16 -1 -8
    16 -1 -7
    16 -1 -6
    -16 2 5
    -16 2 4
    -16 3 6
    -16 3 5
    -16 3 4
    -16 3 3
    -16 4 6
    -16 4 5
    -16 4 4
_diffrn_reflns_number     15118
_diffrn_reflns_av_R_equivalents     0.0304
_diffrn_reflns_av_unetI/netI     0.0491
_diffrn_reflns_theta_min     1.822
_diffrn_reflns_theta_max     32.932
_diffrn_reflns_theta_full     25.242
_diffrn_measured_fraction_theta_max     0.965
_diffrn_measured_fraction_theta_full     1.000
_diffrn_reflns_limit_h_min     -16
_diffrn_reflns_limit_h_max     16
_diffrn_reflns_limit_k_min     -12
_diffrn_reflns_limit_k_max     13
_diffrn_reflns_limit_l_min     -18
_diffrn_reflns_limit_l_max     17
_diffrn_radiation_probe     x-ray
_refine_special_details     ?
_reflns_number_total     7531
_reflns_number_gt     5890
_reflns_threshold_expression     'I > 2\s(I)'
_refine_ls_structure_factor_coef     Fsqd
_refine_ls_matrix_type     full
_refine_ls_R_factor_all     0.0615
_refine_ls_R_factor_gt     0.0405
_refine_ls_wR_factor_gt     0.0777
_refine_ls_wR_factor_ref     0.0844
_refine_ls_goodness_of_fit_ref     1.012
_refine_ls_restrained_S_all     1.012
_refine_ls_number_reflns     7531
_refine_ls_number_parameters     274
_refine_ls_number_restraints     1
_refine_ls_hydrogen_treatment     mixed
_refine_ls_weighting_scheme     calc
_refine_ls_weighting_details
              'w=1/[\s^2^(Fo^2^)+(0.0383P)^2^+0.0838P] where P=(Fo^2^+2Fc^2^)/3'
_atom_sites_solution_hydrogens     mixed
_atom_sites_solution_primary     dual
_atom_sites_solution_secondary     ?
_refine_ls_shift/su_max     0.001
_refine_ls_shift/su_mean     0.000
_refine_diff_density_max     0.538
_refine_diff_density_min     -0.287
_refine_ls_extinction_method     none
_refine_ls_extinction_coef     .
_refine_ls_abs_structure_details
;
Flack <i>x</i> determined using 2185 quotients
[(<i>I</i>^+^)-(<i>I</i>^-^)]/[(<i>I</i>^+^)+(<i>I</i>^-^)]
(Parsons et al., 2013)
;
_refine_ls_abs_structure_Flack     -0.011(5)
loop_
    _atom_type_symbol
    _atom_type_description
    _atom_type_scat_dispersion_real
    _atom_type_scat_dispersion_imag
    _atom_type_scat_source
    'C' 'C' 0.0033 0.0016
                         'International Tables Vol C Tables 4.2.6.8 and 6.1.1.4'
    'H' 'H' 0.0000 0.0000
                         'International Tables Vol C Tables 4.2.6.8 and 6.1.1.4'
    'Br' 'Br' -0.2901 2.4595
                         'International Tables Vol C Tables 4.2.6.8 and 6.1.1.4'
    'N' 'N' 0.0061 0.0033
                         'International Tables Vol C Tables 4.2.6.8 and 6.1.1.4'
    'O' 'O' 0.0106 0.0060
                         'International Tables Vol C Tables 4.2.6.8 and 6.1.1.4'
_computing_data_collection
;
CrysAlisPro (Rigaku OD, 2020)
;
_computing_cell_refinement
;
CrysAlisPro (Rigaku OD, 2020)
;
_computing_data_reduction
;
CrysAlisPro (Rigaku OD, 2020)
;
_computing_structure_solution
;
<i>SHELXT2018/2</i> (Sheldrick, 2015a)
;
_computing_structure_refinement
;
<i>SHELXL2018/3</i> (Sheldrick, 2015b)
;
_computing_molecular_graphics
;
<i>OLEX2</i> (Dolomanov <i>et al.</i>,  2009)
;
_computing_publication_material
;
<i>OLEX2</i> (Dolomanov <i>et al.</i>,  2009)
;
loop_
    _atom_site_type_symbol
    _atom_site_label
    _atom_site_fract_x
    _atom_site_fract_y
    _atom_site_fract_z
    _atom_site_U_iso_or_equiv
    _atom_site_adp_type
    _atom_site_calc_flag
    _atom_site_occupancy
    _atom_site_disorder_assembly
    _atom_site_disorder_group
    Br Br1 0.75057(3) 0.27380(4) 0.57880(3) 0.03605(9) Uani d 1 . .
    O O1 0.5115(2) 0.2121(3) 0.6521(3) 0.0362(6) Uani d 1 . .
    H H1 0.572(5) 0.209(5) 0.642(4) 0.054 Uiso d 1 . .
    N N1 0.2489(2) 0.3098(2) 0.5310(2) 0.0221(5) Uani d 1 . .
    C C15 0.4907(4) 0.6939(4) 0.7102(3) 0.0306(8) Uani d 1 . .
    H H15 0.445324 0.659535 0.633537 0.037 Uiso calc 1 . .
    C C14 0.5537(3) 0.5893(4) 0.7985(3) 0.0284(6) Uani d 1 . .
    C C19 0.6229(4) 0.6432(5) 0.9122(3) 0.0403(8) Uani d 1 . .
    N N2 0.6882(3) 0.5531(4) 1.0046(3) 0.0514(9) Uani d 1 . .
    C C12 0.6235(3) 0.3448(4) 0.8711(3) 0.0412(8) Uani d 1 . .
    H H12 0.628646 0.241104 0.860850 0.049 Uiso calc 1 . .
    C C6 0.3120(3) 0.3024(4) 0.7490(3) 0.0296(7) Uani d 1 . .
    H H6A 0.369452 0.219011 0.781731 0.035 Uiso calc 1 . .
    H H6B 0.323150 0.376529 0.811878 0.035 Uiso calc 1 . .
    C C2 0.0924(3) 0.3675(4) 0.6283(3) 0.0352(7) Uani d 1 . .
    H H2 0.005740 0.328351 0.603565 0.042 Uiso calc 1 . .
    C C3 0.1782(3) 0.2461(4) 0.7058(3) 0.0336(9) Uani d 1 . .
    H H3 0.151610 0.221515 0.773899 0.040 Uiso calc 1 . .
    C C1 0.1254(3) 0.3847(4) 0.5157(3) 0.0270(6) Uani d 1 . .
    H H1A 0.059424 0.339538 0.448607 0.032 Uiso calc 1 . .
    H H1B 0.130621 0.491206 0.498492 0.032 Uiso calc 1 . .
    C C21 0.1927(3) 0.3134(3) 0.3070(3) 0.0299(7) Uani d 1 . .
    C C13 0.5546(3) 0.4325(3) 0.7787(3) 0.0280(6) Uani d 1 . .
    C C26 0.1140(3) 0.4260(4) 0.2454(3) 0.0372(7) Uani d 1 . .
    H H26 0.120294 0.522060 0.278633 0.045 Uiso calc 1 . .
    C C22 0.1858(3) 0.1739(4) 0.2559(3) 0.0347(7) Uani d 1 . .
    H H22 0.240605 0.097563 0.296478 0.042 Uiso calc 1 . .
    C C5 0.2326(3) 0.1423(4) 0.5392(3) 0.0306(6) Uani d 1 . .
    H H5A 0.314362 0.092895 0.561339 0.037 Uiso calc 1 . .
    H H5B 0.179902 0.103515 0.461868 0.037 Uiso calc 1 . .
    C C25 0.0260(4) 0.3983(5) 0.1352(3) 0.0470(9) Uani d 1 . .
    H H25 -0.029164 0.474416 0.094748 0.056 Uiso calc 1 . .
    C C4 0.1721(3) 0.1082(4) 0.6311(3) 0.0386(8) Uani d 1 . .
    H H4A 0.084569 0.078650 0.591521 0.046 Uiso calc 1 . .
    H H4B 0.216071 0.025160 0.681528 0.046 Uiso calc 1 . .
    C C24 0.0193(3) 0.2582(7) 0.0847(3) 0.0493(10) Uani d 1 . .
    H H24 -0.039309 0.239546 0.009033 0.059 Uiso calc 1 . .
    C C20 0.2904(3) 0.3471(3) 0.4266(2) 0.0263(6) Uani d 1 . .
    H H20A 0.311685 0.453674 0.429950 0.032 Uiso calc 1 . .
    H H20B 0.366413 0.290121 0.434368 0.032 Uiso calc 1 . .
    C C23 0.0985(4) 0.1463(5) 0.1450(3) 0.0449(9) Uani d 1 . .
    H H23 0.093245 0.050806 0.110940 0.054 Uiso calc 1 . .
    C C9 0.0952(3) 0.5078(5) 0.6977(3) 0.0456(9) Uani d 1 . .
    H H9 0.068495 0.496829 0.762940 0.055 Uiso calc 1 . .
    C C10 0.1296(4) 0.6435(5) 0.6806(3) 0.0477(10) Uani d 1 . .
    H H10A 0.157439 0.662902 0.616954 0.057 Uiso calc 1 . .
    H H10B 0.126306 0.721337 0.731969 0.057 Uiso calc 1 . .
    C C11 0.6868(4) 0.4112(5) 0.9821(3) 0.0505(10) Uani d 1 . .
    H H11 0.731413 0.347556 1.044541 0.061 Uiso calc 1 . .
    C C7 0.3415(3) 0.3732(3) 0.6463(2) 0.0225(5) Uani d 1 . .
    H H7 0.321988 0.481092 0.647173 0.027 Uiso calc 1 . .
    C C18 0.6270(5) 0.7994(6) 0.9329(4) 0.0593(13) Uani d 1 . .
    H H18 0.674977 0.836793 1.007814 0.071 Uiso calc 1 . .
    C C16 0.4942(5) 0.8438(5) 0.7334(4) 0.0467(11) Uani d 1 . .
    H H16 0.450616 0.911654 0.673689 0.056 Uiso calc 1 . .
    C C8 0.4806(3) 0.3632(4) 0.6601(3) 0.0262(7) Uani d 1 . .
    H H8 0.495513 0.420840 0.595927 0.031 Uiso calc 1 . .
    C C17 0.5632(6) 0.8951(5) 0.8469(5) 0.0666(14) Uani d 1 . .
    H H17 0.565128 0.998027 0.863411 0.080 Uiso calc 1 . .
loop_
    _atom_site_aniso_label
    _atom_site_aniso_U_11
    _atom_site_aniso_U_22
    _atom_site_aniso_U_33
    _atom_site_aniso_U_12
    _atom_site_aniso_U_13
    _atom_site_aniso_U_23
    Br1 0.03099(14) 0.02947(13) 0.05035(18) -0.00130(17) 0.01742(12)
                                                                    -0.00135(18)
    O1 0.0240(12) 0.0280(11) 0.0565(16) 0.0028(10) 0.0135(12) -0.0032(10)
    N1 0.0179(10) 0.0253(15) 0.0227(11) -0.0007(8) 0.0066(8) 0.0006(8)
    C15 0.0284(18) 0.031(2) 0.0341(17) -0.0009(14) 0.0123(14) 0.0020(14)
    C14 0.0234(15) 0.0352(17) 0.0298(15) -0.0040(12) 0.0132(12) -0.0003(12)
    C19 0.044(2) 0.048(2) 0.0326(18) -0.0106(17) 0.0173(16) -0.0027(16)
    N2 0.053(2) 0.064(2) 0.0288(15) -0.0178(17) 0.0041(14) 0.0011(15)
    C12 0.0271(16) 0.0372(17) 0.049(2) -0.0009(13) -0.0001(15) 0.0110(15)
    C6 0.0229(12) 0.039(2) 0.0255(13) -0.0011(12) 0.0070(10) 0.0034(12)
    C2 0.0208(14) 0.054(2) 0.0326(16) -0.0013(14) 0.0121(13) 0.0024(15)
    C3 0.0282(14) 0.048(3) 0.0263(14) -0.0076(14) 0.0113(11) 0.0053(13)
    C1 0.0177(13) 0.0355(16) 0.0262(14) 0.0008(11) 0.0055(11) 0.0019(12)
    C21 0.0299(14) 0.038(2) 0.0239(14) -0.0055(12) 0.0118(12) -0.0017(11)
    C13 0.0181(13) 0.0314(15) 0.0339(16) -0.0016(11) 0.0080(12) 0.0022(12)
    C26 0.0406(19) 0.0417(19) 0.0284(16) -0.0056(15) 0.0108(14) 0.0032(14)
    C22 0.0297(17) 0.045(2) 0.0332(17) -0.0022(14) 0.0159(14) -0.0032(14)
    C5 0.0283(16) 0.0277(16) 0.0336(16) -0.0049(12) 0.0076(13) -0.0008(12)
    C25 0.042(2) 0.064(3) 0.0294(18) -0.0018(19) 0.0049(16) 0.0106(17)
    C4 0.0350(18) 0.0391(17) 0.0407(18) -0.0134(14) 0.0118(15) 0.0053(14)
    C24 0.0456(18) 0.075(3) 0.0235(14) -0.015(2) 0.0069(13) -0.004(2)
    C20 0.0255(14) 0.0305(15) 0.0243(14) -0.0024(11) 0.0105(11) 0.0001(11)
    C23 0.049(2) 0.055(2) 0.0354(19) -0.0148(19) 0.0204(18) -0.0161(17)
    C9 0.0385(19) 0.067(3) 0.0357(19) 0.0168(19) 0.0185(15) 0.0017(17)
    C10 0.044(2) 0.057(2) 0.040(2) 0.0177(19) 0.0119(17) -0.0095(17)
    C11 0.037(2) 0.062(3) 0.038(2) -0.0084(18) -0.0051(16) 0.0168(18)
    C7 0.0172(12) 0.0271(14) 0.0218(13) -0.0016(10) 0.0047(10) -0.0019(11)
    C18 0.086(3) 0.056(3) 0.0393(19) -0.021(2) 0.026(2) -0.023(2)
    C16 0.055(3) 0.034(2) 0.056(3) 0.0037(19) 0.026(2) 0.0030(19)
    C8 0.0188(15) 0.0255(16) 0.0340(16) -0.0011(11) 0.0088(12) 0.0008(12)
    C17 0.104(4) 0.036(2) 0.067(3) -0.012(3) 0.040(3) -0.019(2)
_geom_special_details
;
 All esds (except the esd in the dihedral angle between two l.s. planes)
 are estimated using the full covariance matrix.  The cell esds are taken
 into account individually in the estimation of esds in distances, angles
 and torsion angles; correlations between esds in cell parameters are only
 used when they are defined by crystal symmetry.  An approximate (isotropic)
 treatment of cell esds is used for estimating esds involving l.s. planes.
;
loop_
    _geom_bond_atom_site_label_1
    _geom_bond_atom_site_label_2
    _geom_bond_site_symmetry_2
    _geom_bond_distance
    _geom_bond_publ_flag
    O1 H1 . 0.73(5) ?
    O1 C8 . 1.392(4) ?
    N1 C1 . 1.494(4) ?
    N1 C5 . 1.500(4) ?
    N1 C20 . 1.506(4) ?
    N1 C7 . 1.517(3) ?
    C15 H15 . 0.9300 ?
    C15 C14 . 1.397(5) ?
    C15 C16 . 1.353(5) ?
    C14 C19 . 1.393(5) ?
    C14 C13 . 1.407(4) ?
    C19 N2 . 1.352(5) ?
    C19 C18 . 1.401(6) ?
    N2 C11 . 1.282(6) yes
    C12 H12 . 0.9300 ?
    C12 C13 . 1.351(4) ?
    C12 C11 . 1.397(5) ?
    C6 H6A . 0.9700 ?
    C6 H6B . 0.9700 ?
    C6 C3 . 1.499(4) ?
    C6 C7 . 1.510(4) yes
    C2 H2 . 0.9800 ?
    C2 C3 . 1.524(5) ?
    C2 C1 . 1.517(4) ?
    C2 C9 . 1.485(5) ?
    C3 H3 . 0.9800 ?
    C3 C4 . 1.497(5) ?
    C1 H1A . 0.9700 ?
    C1 H1B . 0.9700 ?
    C21 C26 . 1.366(5) ?
    C21 C22 . 1.366(5) ?
    C21 C20 . 1.500(4) ?
    C13 C8 . 1.501(4) ?
    C26 H26 . 0.9300 ?
    C26 C25 . 1.366(5) ?
    C22 H22 . 0.9300 ?
    C22 C23 . 1.369(5) ?
    C5 H5A . 0.9700 ?
    C5 H5B . 0.9700 ?
    C5 C4 . 1.505(5) ?
    C25 H25 . 0.9300 ?
    C25 C24 . 1.368(7) ?
    C4 H4A . 0.9700 ?
    C4 H4B . 0.9700 ?
    C24 H24 . 0.9300 ?
    C24 C23 . 1.360(6) ?
    C20 H20A . 0.9700 ?
    C20 H20B . 0.9700 ?
    C23 H23 . 0.9300 ?
    C9 H9 . 0.9300 ?
    C9 C10 . 1.299(6) ?
    C10 H10A . 0.9300 ?
    C10 H10B . 0.9300 ?
    C11 H11 . 0.9300 ?
    C7 H7 . 0.9800 ?
    C7 C8 . 1.519(4) ?
    C18 H18 . 0.9300 ?
    C18 C17 . 1.332(7) ?
    C16 H16 . 0.9300 ?
    C16 C17 . 1.383(7) ?
    C8 H8 . 0.9800 ?
    C17 H17 . 0.9300 ?
loop_
    _geom_angle_atom_site_label_1
    _geom_angle_atom_site_label_2
    _geom_angle_atom_site_label_3
    _geom_angle_site_symmetry_1
    _geom_angle_site_symmetry_3
    _geom_angle
    _geom_angle_publ_flag
    C8 O1 H1 . . 108(4) ?
    C1 N1 C5 . . 108.4(2) ?
    C1 N1 C20 . . 110.0(2) ?
    C1 N1 C7 . . 105.5(2) ?
    C5 N1 C20 . . 110.4(2) ?
    C5 N1 C7 . . 111.6(2) ?
    C20 N1 C7 . . 110.7(2) ?
    C14 C15 H15 . . 119.2 ?
    C16 C15 H15 . . 119.2 ?
    C16 C15 C14 . . 121.6(4) ?
    C15 C14 C13 . . 123.9(3) ?
    C19 C14 C15 . . 118.3(3) ?
    C19 C14 C13 . . 117.8(3) ?
    C14 C19 C18 . . 118.8(4) ?
    N2 C19 C14 . . 123.6(4) ?
    N2 C19 C18 . . 117.5(3) ?
    C11 N2 C19 . . 116.3(3) ?
    C13 C12 H12 . . 120.3 ?
    C13 C12 C11 . . 119.5(4) ?
    C11 C12 H12 . . 120.3 ?
    H6A C6 H6B . . 108.2 ?
    C3 C6 H6A . . 109.7 ?
    C3 C6 H6B . . 109.7 ?
    C3 C6 C7 . . 109.6(2) ?
    C7 C6 H6A . . 109.7 ?
    C7 C6 H6B . . 109.7 ?
    C3 C2 H2 . . 106.9 ?
    C1 C2 H2 . . 106.9 ?
    C1 C2 C3 . . 108.0(3) ?
    C9 C2 H2 . . 106.9 ?
    C9 C2 C3 . . 111.4(3) ?
    C9 C2 C1 . . 116.3(3) ?
    C6 C3 C2 . . 109.0(3) ?
    C6 C3 H3 . . 110.3 ?
    C2 C3 H3 . . 110.3 ?
    C4 C3 C6 . . 108.1(3) ?
    C4 C3 C2 . . 108.9(3) ?
    C4 C3 H3 . . 110.3 ?
    N1 C1 C2 . . 110.4(2) ?
    N1 C1 H1A . . 109.6 ?
    N1 C1 H1B . . 109.6 ?
    C2 C1 H1A . . 109.6 ?
    C2 C1 H1B . . 109.6 ?
    H1A C1 H1B . . 108.1 ?
    C26 C21 C20 . . 119.6(3) ?
    C22 C21 C26 . . 119.5(3) ?
    C22 C21 C20 . . 120.8(3) ?
    C14 C13 C8 . . 121.8(3) ?
    C12 C13 C14 . . 117.6(3) ?
    C12 C13 C8 . . 120.5(3) ?
    C21 C26 H26 . . 119.8 ?
    C25 C26 C21 . . 120.5(4) ?
    C25 C26 H26 . . 119.8 ?
    C21 C22 H22 . . 119.9 ?
    C21 C22 C23 . . 120.1(4) ?
    C23 C22 H22 . . 119.9 ?
    N1 C5 H5A . . 109.7 ?
    N1 C5 H5B . . 109.7 ?
    N1 C5 C4 . . 110.0(3) ?
    H5A C5 H5B . . 108.2 ?
    C4 C5 H5A . . 109.7 ?
    C4 C5 H5B . . 109.7 ?
    C26 C25 H25 . . 120.1 ?
    C26 C25 C24 . . 119.7(4) ?
    C24 C25 H25 . . 120.1 ?
    C3 C4 C5 . . 109.2(3) ?
    C3 C4 H4A . . 109.8 ?
    C3 C4 H4B . . 109.8 ?
    C5 C4 H4A . . 109.8 ?
    C5 C4 H4B . . 109.8 ?
    H4A C4 H4B . . 108.3 ?
    C25 C24 H24 . . 120.0 ?
    C23 C24 C25 . . 120.0(3) ?
    C23 C24 H24 . . 120.0 ?
    N1 C20 H20A . . 108.8 ?
    N1 C20 H20B . . 108.8 ?
    C21 C20 N1 . . 113.9(2) ?
    C21 C20 H20A . . 108.8 ?
    C21 C20 H20B . . 108.8 ?
    H20A C20 H20B . . 107.7 ?
    C22 C23 H23 . . 119.9 ?
    C24 C23 C22 . . 120.1(4) ?
    C24 C23 H23 . . 119.9 ?
    C2 C9 H9 . . 115.2 ?
    C10 C9 C2 . . 129.5(4) ?
    C10 C9 H9 . . 115.2 ?
    C9 C10 H10A . . 120.0 ?
    C9 C10 H10B . . 120.0 ?
    H10A C10 H10B . . 120.0 ?
    N2 C11 C12 . . 125.1(3) ?
    N2 C11 H11 . . 117.5 ?
    C12 C11 H11 . . 117.5 ?
    N1 C7 H7 . . 106.4 ?
    N1 C7 C8 . . 116.0(2) ?
    C6 C7 N1 . . 107.8(2) ?
    C6 C7 H7 . . 106.4 ?
    C6 C7 C8 . . 113.2(2) ?
    C8 C7 H7 . . 106.4 ?
    C19 C18 H18 . . 119.5 ?
    C17 C18 C19 . . 121.0(4) ?
    C17 C18 H18 . . 119.5 ?
    C15 C16 H16 . . 120.4 ?
    C15 C16 C17 . . 119.2(5) ?
    C17 C16 H16 . . 120.4 ?
    O1 C8 C13 . . 112.7(3) ?
    O1 C8 C7 . . 108.8(3) ?
    O1 C8 H8 . . 109.4 ?
    C13 C8 C7 . . 107.2(3) ?
    C13 C8 H8 . . 109.4 ?
    C7 C8 H8 . . 109.4 ?
    C18 C17 C16 . . 121.0(4) ?
    C18 C17 H17 . . 119.5 ?
    C16 C17 H17 . . 119.5 ?
loop_
    _geom_torsion_atom_site_label_1
    _geom_torsion_atom_site_label_2
    _geom_torsion_atom_site_label_3
    _geom_torsion_atom_site_label_4
    _geom_torsion_site_symmetry_1
    _geom_torsion_site_symmetry_2
    _geom_torsion_site_symmetry_3
    _geom_torsion_site_symmetry_4
    _geom_torsion
    _geom_torsion_publ_flag
    N1 C5 C4 C3 . . . . -14.4(4) ?
    N1 C7 C8 O1 . . . . -58.3(4) ?
    N1 C7 C8 C13 . . . . 179.6(2) ?
    C15 C14 C19 N2 . . . . -179.6(3) ?
    C15 C14 C19 C18 . . . . -0.4(5) ?
    C15 C14 C13 C12 . . . . 177.5(3) ?
    C15 C14 C13 C8 . . . . -3.4(5) ?
    C15 C16 C17 C18 . . . . 0.6(8) ?
    C14 C15 C16 C17 . . . . 1.0(8) ?
    C14 C19 N2 C11 . . . . 1.8(6) ?
    C14 C19 C18 C17 . . . . 1.9(7) ?
    C14 C13 C8 O1 . . . . 169.2(3) ?
    C14 C13 C8 C7 . . . . -71.2(4) ?
    C19 C14 C13 C12 . . . . -0.5(5) ?
    C19 C14 C13 C8 . . . . 178.6(3) ?
    C19 N2 C11 C12 . . . . -0.1(6) ?
    C19 C18 C17 C16 . . . . -2.1(8) ?
    N2 C19 C18 C17 . . . . -178.8(5) ?
    C12 C13 C8 O1 . . . . -11.7(4) yes
    C12 C13 C8 C7 . . . . 107.9(3) yes
    C6 C3 C4 C5 . . . . -50.4(4) ?
    C6 C7 C8 O1 . . . . 67.1(3) ?
    C6 C7 C8 C13 . . . . -55.1(3) ?
    C2 C3 C4 C5 . . . . 67.9(3) ?
    C3 C6 C7 N1 . . . . -21.9(3) ?
    C3 C6 C7 C8 . . . . -151.6(3) ?
    C3 C2 C1 N1 . . . . -14.5(4) ?
    C3 C2 C9 C10 . . . . 119.5(4) ?
    C1 N1 C5 C4 . . . . -50.6(3) ?
    C1 N1 C20 C21 . . . . -53.2(3) ?
    C1 N1 C7 C6 . . . . 73.9(3) ?
    C1 N1 C7 C8 . . . . -158.0(2) ?
    C1 C2 C3 C6 . . . . 66.9(3) ?
    C1 C2 C3 C4 . . . . -50.8(3) ?
    C1 C2 C9 C10 . . . . -4.8(6) ?
    C21 C26 C25 C24 . . . . -2.0(6) ?
    C21 C22 C23 C24 . . . . 0.9(5) ?
    C13 C14 C19 N2 . . . . -1.5(5) ?
    C13 C14 C19 C18 . . . . 177.8(4) ?
    C13 C12 C11 N2 . . . . -1.8(6) ?
    C26 C21 C22 C23 . . . . -1.6(5) ?
    C26 C21 C20 N1 . . . . 95.4(3) ?
    C26 C25 C24 C23 . . . . 1.3(6) ?
    C22 C21 C26 C25 . . . . 2.2(5) ?
    C22 C21 C20 N1 . . . . -88.2(4) ?
    C5 N1 C1 C2 . . . . 67.6(3) ?
    C5 N1 C20 C21 . . . . 66.4(3) ?
    C5 N1 C7 C6 . . . . -43.7(3) ?
    C5 N1 C7 C8 . . . . 84.4(3) ?
    C25 C24 C23 C22 . . . . -0.7(6) ?
    C20 N1 C1 C2 . . . . -171.6(2) ?
    C20 N1 C5 C4 . . . . -171.2(2) ?
    C20 N1 C7 C6 . . . . -167.1(2) ?
    C20 N1 C7 C8 . . . . -39.0(3) yes
    C20 C21 C26 C25 . . . . 178.7(3) ?
    C20 C21 C22 C23 . . . . -178.1(3) ?
    C9 C2 C3 C6 . . . . -61.9(3) ?
    C9 C2 C3 C4 . . . . -179.6(3) ?
    C9 C2 C1 N1 . . . . 111.5(3) ?
    C11 C12 C13 C14 . . . . 2.0(5) ?
    C11 C12 C13 C8 . . . . -177.1(3) ?
    C7 N1 C1 C2 . . . . -52.1(3) ?
    C7 N1 C5 C4 . . . . 65.2(3) ?
    C7 N1 C20 C21 . . . . -169.5(2) ?
    C7 C6 C3 C2 . . . . -45.7(3) ?
    C7 C6 C3 C4 . . . . 72.5(3) ?
    C18 C19 N2 C11 . . . . -177.5(4) ?
    C16 C15 C14 C19 . . . . -1.1(6) ?
    C16 C15 C14 C13 . . . . -179.1(4) ?
loop_
    _geom_hbond_atom_site_label_D
    _geom_hbond_atom_site_label_H
    _geom_hbond_atom_site_label_A
    _geom_hbond_site_symmetry_A
    _geom_hbond_distance_DH
    _geom_hbond_distance_HA
    _geom_hbond_distance_DA
    _geom_hbond_angle_DHA
    _geom_hbond_publ_flag
    O1 H1 Br1 . 0.73(5) 2.45(5) 3.149(3) 162(5) yes
    C15 H15 Br1 2_656 0.93 2.90 3.644(4) 137.4 yes
    C12 H12 O1 . 0.93 2.39 2.739(5) 101.8 yes
    C6 H6A O1 . 0.97 2.58 2.967(4) 104.1 yes
    C2 H2 Br1 1_455 0.98 2.83 3.779(3) 164.3 yes
    C26 H26 Br1 2_656 0.93 2.87 3.738(4) 155.4 yes
    C5 H5A O1 . 0.97 2.36 3.024(4) 125.4 yes
    C20 H20A Br1 2_656 0.97 2.91 3.800(3) 153.0 yes
    C20 H20B O1 . 0.97 2.64 3.198(4) 117.2 yes
    C10 H10A Br1 2_656 0.93 3.02 3.943(4) 171.6 yes
_shelx_space_group_comment
;
The symmetry employed for this shelxl refinement is uniquely defined
by the following loop, which should always be used as a source of
symmetry information in preference to the above space-group names.
They are only intended as comments.
;
_shelx_estimated_absorpt_T_min     ?
_shelx_estimated_absorpt_T_max     ?
_iucr_refine_instructions_details
;
TITL bzcinch2mnbr4_a.res in P2(1)
    bzcinch2mnbr4.res
    created by SHELXL-2018/3 at 12:57:13 on 06-Apr-2022
REM Old TITL Bzcinch2MnBr4 in P21 #4
REM SHELXT solution in P2(1): R1 0.096, Rweak 0.032, Alpha 0.035
REM <I/s> 2.882 for 6 systematic absences, Orientation as input
REM Flack x = -0.003 ( 0.004 ) from 1850 Parsons' quotients
REM Formula found by SHELXT: C25 N2 O2 Br
CELL 0.71073 11.2574 8.8445 11.9039 90 110.126 90
ZERR 2 0.0007 0.0005 0.0009 0 0.008 0
LATT -1
SYMM -X,0.5+Y,-Z
SFAC C H Br N O
UNIT 52 58 2 4 2
EQIV $1 -1+X,+Y,+Z
EQIV $2 1-X,0.5+Y,1-Z
EQIV $3 1-X,-0.5+Y,1-Z
L.S. 10
PLAN  4
CONF
HTAB O1 Br1
HTAB C2 Br1_$1
HTAB C1 Br1_$2
HTAB C5 O1
HTAB C5 Br1_$3
HTAB C20 Br1_$2
HTAB C20 O1
BOND
list 4
HTAB
MORE -1
BOND $H
fmap 2 53
acta
REM <olex2.extras>
REM <HklSrc "%.\\Bzcinch2MnBr4.hkl">
REM </olex2.extras>
WGHT    0.038300    0.083800
FVAR       0.51319
BR1   3    0.750571    0.273800    0.578801    11.00000    0.03099    0.02947 =
         0.05035   -0.00135    0.01742   -0.00130
O1    5    0.511549    0.212109    0.652071    11.00000    0.02396    0.02799 =
         0.05655   -0.00323    0.01354    0.00282
H1    2    0.571802    0.209434    0.642309    11.00000   -1.50000
N1    4    0.248938    0.309820    0.531021    11.00000    0.01791    0.02526 =
         0.02271    0.00057    0.00657   -0.00067
C15   1    0.490715    0.693857    0.710184    11.00000    0.02844    0.03059 =
         0.03412    0.00198    0.01231   -0.00092
AFIX  43
H15   2    0.445324    0.659535    0.633537    11.00000   -1.20000
AFIX   0
C14   1    0.553656    0.589275    0.798529    11.00000    0.02342    0.03521 =
         0.02975   -0.00031    0.01319   -0.00397
C19   1    0.622858    0.643224    0.912222    11.00000    0.04359    0.04799 =
         0.03261   -0.00270    0.01728   -0.01056
N2    4    0.688205    0.553145    1.004577    11.00000    0.05317    0.06445 =
         0.02885    0.00112    0.00406   -0.01780
C12   1    0.623455    0.344838    0.871081    11.00000    0.02713    0.03718 =
         0.04899    0.01100   -0.00005   -0.00086
AFIX  43
H12   2    0.628646    0.241104    0.860850    11.00000   -1.20000
AFIX   0
C6    1    0.311952    0.302383    0.749020    11.00000    0.02293    0.03930 =
         0.02547    0.00345    0.00704   -0.00106
AFIX  23
H6A   2    0.369452    0.219011    0.781731    11.00000   -1.20000
H6B   2    0.323150    0.376529    0.811878    11.00000   -1.20000
AFIX   0
C2    1    0.092397    0.367474    0.628312    11.00000    0.02080    0.05438 =
         0.03260    0.00237    0.01207   -0.00135
AFIX  13
H2    2    0.005740    0.328351    0.603565    11.00000   -1.20000
AFIX   0
C3    1    0.178191    0.246059    0.705815    11.00000    0.02824    0.04788 =
         0.02626    0.00528    0.01131   -0.00759
AFIX  13
H3    2    0.151610    0.221515    0.773899    11.00000   -1.20000
AFIX   0
C1    1    0.125413    0.384704    0.515692    11.00000    0.01768    0.03551 =
         0.02623    0.00194    0.00546    0.00084
AFIX  23
H1A   2    0.059424    0.339538    0.448607    11.00000   -1.20000
H1B   2    0.130621    0.491206    0.498492    11.00000   -1.20000
AFIX   0
C21   1    0.192673    0.313444    0.306972    11.00000    0.02994    0.03786 =
         0.02386   -0.00167    0.01179   -0.00548
C13   1    0.554571    0.432524    0.778665    11.00000    0.01810    0.03138 =
         0.03392    0.00223    0.00801   -0.00161
C26   1    0.113952    0.425964    0.245358    11.00000    0.04057    0.04166 =
         0.02844    0.00318    0.01080   -0.00560
AFIX  43
H26   2    0.120294    0.522060    0.278633    11.00000   -1.20000
AFIX   0
C22   1    0.185828    0.173931    0.255887    11.00000    0.02966    0.04529 =
         0.03323   -0.00317    0.01586   -0.00224
AFIX  43
H22   2    0.240605    0.097563    0.296478    11.00000   -1.20000
AFIX   0
C5    1    0.232593    0.142320    0.539178    11.00000    0.02827    0.02766 =
         0.03360   -0.00085    0.00757   -0.00492
AFIX  23
H5A   2    0.314362    0.092895    0.561339    11.00000   -1.20000
H5B   2    0.179902    0.103515    0.461868    11.00000   -1.20000
AFIX   0
C25   1    0.025992    0.398308    0.135221    11.00000    0.04155    0.06429 =
         0.02942    0.01059    0.00491   -0.00178
AFIX  43
H25   2   -0.029164    0.474416    0.094748    11.00000   -1.20000
AFIX   0
C4    1    0.172060    0.108200    0.631068    11.00000    0.03498    0.03909 =
         0.04066    0.00527    0.01182   -0.01341
AFIX  23
H4A   2    0.084569    0.078650    0.591521    11.00000   -1.20000
H4B   2    0.216071    0.025160    0.681528    11.00000   -1.20000
AFIX   0
C24   1    0.019340    0.258226    0.084677    11.00000    0.04559    0.07496 =
         0.02353   -0.00399    0.00692   -0.01498
AFIX  43
H24   2   -0.039309    0.239546    0.009033    11.00000   -1.20000
AFIX   0
C20   1    0.290384    0.347108    0.426645    11.00000    0.02553    0.03050 =
         0.02430    0.00010    0.01051   -0.00237
AFIX  23
H20A  2    0.311685    0.453674    0.429950    11.00000   -1.20000
H20B  2    0.366413    0.290121    0.434368    11.00000   -1.20000
AFIX   0
C23   1    0.098466    0.146295    0.145020    11.00000    0.04928    0.05463 =
         0.03540   -0.01610    0.02044   -0.01480
AFIX  43
H23   2    0.093245    0.050806    0.110940    11.00000   -1.20000
AFIX   0
C9    1    0.095241    0.507770    0.697660    11.00000    0.03849    0.06704 =
         0.03572    0.00173    0.01848    0.01682
AFIX  43
H9    2    0.068495    0.496829    0.762940    11.00000   -1.20000
AFIX   0
C10   1    0.129577    0.643511    0.680578    11.00000    0.04400    0.05697 =
         0.04011   -0.00951    0.01192    0.01766
AFIX  93
H10A  2    0.157439    0.662902    0.616954    11.00000   -1.20000
H10B  2    0.126306    0.721337    0.731969    11.00000   -1.20000
AFIX   0
C11   1    0.686800    0.411214    0.982094    11.00000    0.03681    0.06238 =
         0.03824    0.01678   -0.00509   -0.00841
AFIX  43
H11   2    0.731413    0.347556    1.044541    11.00000   -1.20000
AFIX   0
C7    1    0.341537    0.373218    0.646305    11.00000    0.01717    0.02708 =
         0.02177   -0.00186    0.00472   -0.00163
AFIX  13
H7    2    0.321988    0.481092    0.647173    11.00000   -1.20000
AFIX   0
C18   1    0.626990    0.799380    0.932909    11.00000    0.08631    0.05567 =
         0.03927   -0.02339    0.02609   -0.02141
AFIX  43
H18   2    0.674977    0.836793    1.007814    11.00000   -1.20000
AFIX   0
C16   1    0.494151    0.843840    0.733359    11.00000    0.05505    0.03418 =
         0.05605    0.00298    0.02586    0.00366
AFIX  43
H16   2    0.450616    0.911654    0.673689    11.00000   -1.20000
AFIX   0
C8    1    0.480593    0.363166    0.660107    11.00000    0.01881    0.02547 =
         0.03401    0.00082    0.00881   -0.00113
AFIX  13
H8    2    0.495513    0.420840    0.595927    11.00000   -1.20000
AFIX   0
C17   1    0.563196    0.895107    0.846872    11.00000    0.10431    0.03611 =
         0.06710   -0.01949    0.03953   -0.01205
AFIX  43
H17   2    0.565128    0.998027    0.863411    11.00000   -1.20000
AFIX   0
HKLF 4
REM  bzcinch2mnbr4_a.res in P2(1)
REM wR2 = 0.0844, GooF = S = 1.012, Restrained GooF = 1.012 for all data
REM R1 = 0.0405 for 5890 Fo > 4sig(Fo) and 0.0615 for all 7531 data
REM 274 parameters refined using 1 restraints
END
WGHT      0.0383      0.0838
REM Instructions for potential hydrogen bonds
HTAB O1 Br1
HTAB C2 Br1_$1
HTAB C1 Br1_$2
HTAB C5 O1
HTAB C5 Br1_$3
HTAB C20 Br1_$2
HTAB C20 O1
REM Highest difference peak  0.538,  deepest hole -0.287,  1-sigma level  0.061
Q1    1   0.7758  0.2793  0.6608  11.00000  0.05    0.51
Q2    1   0.7998  0.2252  0.6420  11.00000  0.05    0.47
Q3    1   0.8031  0.3223  0.6433  11.00000  0.05    0.43
Q4    1   0.7007  0.3288  0.4997  11.00000  0.05    0.35
  REM The information below was added by Olex2.
  REM
  REM R1 = 0.0405 for 5890 Fo > 4sig(Fo) and 0.0615 for all 15134 data
  REM 274 parameters refined using n/a restraints
  REM Highest difference peak 0.54, deepest hole -0.29
  REM Mean Shift 0, Max Shift 0.001.
  REM +++ Tabular Listing of Refinement Information +++
  REM R1_all = 0.0615
  REM R1_gt = 0.0405
  REM wR_ref = 0.0844
  REM GOOF = 1.012
  REM Shift_max = 0.001
  REM Shift_mean = 0
  REM Reflections_all = 15134
  REM Reflections_gt = 5890
  REM Parameters = 274
  REM Hole = -0.29
  REM Peak = 0.54
  REM Flack = -0.011(5)
;
data_II
_audit_creation_method
;
Olex2 1.5
(compiled 2022.04.07 svn.rca3783a0 for OlexSys, GUI svn.r6498)
;
_journal_date_recd_electronic     2022-04-29
_journal_date_accepted     2022-05-11
_journal_name_full     'Acta Crystallographica, Section E'
_journal_year     2022
_journal_volume     78
_journal_issue      6
_journal_page_first     0
_journal_page_last     0
_journal_paper_category     GO
_journal_paper_doi     10.1107/S2056989022005096
_journal_coeditor_code     PK2664
_chemical_name_systematic
;\
(<i>R</i>)-[(2<i>S</i>,4<i>S</i>,5<i>R</i>)-1-Benzyl-5-ethenyl-1-\
azoniabicyclo[2.2.2]octan-2-yl](quinolin-4-yl)methanol bromide
sesquihydrate
;
_chemical_name_common
;
<i>N</i>-Benzylcinchonidinium bromide sesquihydrate
;
_chemical_formula_moiety     '2(C26 H29 N2 O +), 2(Br -), 3(H2 O)'
_chemical_formula_sum     'C52 H64 Br2 N4 O5'
_chemical_formula_iupac     '2C26 H29 N2 O +, 2Br -, 3H2 O1'
_chemical_formula_weight     984.89
_chemical_melting_point     ?
_chemical_absolute_configuration     ad
_space_group_crystal_system     tetragonal
_space_group_name_H-M_alt     'P 41 21 2'
_space_group_name_Hall     'P 4abw 2nw'
loop_
    _space_group_symop_operation_xyz
    'x, y, z'
    '-x, -y, z+1/2'
    '-y+1/2, x+1/2, z+1/4'
    'y+1/2, -x+1/2, z+3/4'
    '-x+1/2, y+1/2, -z+1/4'
    'x+1/2, -y+1/2, -z+3/4'
    'y, x, -z'
    '-y, -x, -z+1/2'
_cell_length_a     9.9254(2)
_cell_length_b     9.9254(2)
_cell_length_c     47.1267(14)
_cell_angle_alpha     90
_cell_angle_beta     90
_cell_angle_gamma     90
_cell_volume     4642.6(2)
_cell_formula_units_Z     4
_cell_measurement_reflns_used     19124
_cell_measurement_theta_min     1.7220
_cell_measurement_theta_max     28.5610
_cell_measurement_temperature     173.00
_exptl_crystal_description     block
_exptl_crystal_colour     colorless
_exptl_crystal_size_max     0.52
_exptl_crystal_size_mid     0.36
_exptl_crystal_size_min     0.36
_exptl_crystal_density_diffrn     1.409
_exptl_crystal_density_meas     ?
_exptl_crystal_density_method     ?
_exptl_crystal_F_000     2056
_exptl_absorpt_coefficient_mu     1.799
_exptl_absorpt_correction_type     multi-scan
_exptl_absorpt_process_details
;
(CrysAlisPro; Rigaku OD, 2020)
;
_exptl_absorpt_correction_T_min     0.28133
_exptl_absorpt_correction_T_max     1.00000
_diffrn_ambient_temperature     173.00
_diffrn_source     ?
_diffrn_radiation_type     MoK\a
_diffrn_radiation_wavelength     0.71073
_diffrn_measurement_device_type     XtaLABmini
_diffrn_measurement_method     '\w scans'
_diffrn_detector_area_resol_mean     ?
loop_
    _diffrn_refln_index_h
    _diffrn_refln_index_k
    _diffrn_refln_index_l
    0 0 -4
    0 0 4
    0 0 -5
    0 0 -5
    0 0 6
    0 0 -6
    0 0 -6
    0 0 -6
    0 0 6
    0 0 7
    0 0 -7
    0 0 -7
    0 0 -7
    0 0 -8
    0 0 8
    0 0 -8
    0 0 8
    0 0 9
    0 0 -9
    0 0 10
    0 0 -10
    0 0 11
    0 0 -11
    0 0 12
    0 0 12
    0 0 -12
    0 0 13
    0 0 -13
    0 0 14
    0 0 -14
    0 0 14
    0 0 15
    0 0 15
    0 0 16
    0 0 -16
    0 0 17
    0 0 -17
    0 0 18
    0 0 -18
    0 0 19
    0 0 -19
    0 0 20
    0 0 20
    0 0 -20
    0 0 21
    0 0 -21
    0 0 22
    0 0 -22
    0 0 23
    0 0 23
    0 0 -23
    0 0 24
    0 0 24
    0 0 -24
    0 0 25
    0 0 -25
    0 0 26
    0 0 -26
    0 0 26
    0 0 27
    0 0 27
    0 0 -27
    0 0 28
    0 0 28
    0 0 -28
    0 0 29
    0 0 29
    0 0 -29
    0 0 30
    0 0 30
    0 0 -30
    0 0 31
    0 0 31
    0 0 -31
    0 0 32
    0 0 32
    0 0 -32
    0 0 33
    0 0 33
    0 0 -33
    0 0 34
    0 0 34
    0 0 -34
    0 0 35
    0 0 35
    0 0 -35
    0 0 36
    0 0 -36
    0 0 37
    0 0 -37
    0 0 38
    0 0 -38
    0 0 39
    0 0 39
    0 0 40
    0 0 40
    0 0 -40
    0 0 41
    0 0 41
    0 0 -41
    0 0 42
    0 0 42
    0 0 -42
    0 0 43
    0 0 -43
    0 0 44
    0 0 -44
    0 0 45
    0 0 -45
    0 0 46
    0 0 -46
    0 0 47
    0 0 -47
    0 0 47
    0 0 48
    0 0 -48
    0 0 49
    0 0 -49
    0 0 50
    0 0 -50
    0 0 51
    0 0 -51
    0 0 52
    0 0 -52
    0 0 53
    0 0 -53
    0 0 54
    0 0 -54
    0 0 -55
    0 0 56
    0 0 -56
    1 0 0
    -1 0 0
    0 -1 0
    1 0 0
    0 -1 0
    0 1 0
    0 1 1
    -1 0 1
    1 0 1
    0 1 -1
    1 0 1
    -1 0 -1
    0 -1 1
    1 0 -1
    -1 0 1
    -1 0 -1
    1 0 1
    0 1 1
    0 1 -1
    1 0 -1
    0 1 2
    1 0 2
    0 -1 2
    0 1 -2
    -1 0 2
    0 1 -2
    -1 0 -2
    0 -1 2
    1 0 2
    0 -1 -2
    0 1 -2
    0 1 2
    1 0 3
    0 1 3
    0 1 -3
    0 -1 3
    -1 0 3
    0 1 -3
    0 -1 3
    -1 0 -3
    1 0 3
    0 1 -3
    1 0 -3
    0 -1 -3
    0 -1 -3
    0 1 3
    1 0 4
    0 1 4
    0 1 -4
    -1 0 -4
    -1 0 4
    0 1 -4
    1 0 4
    0 -1 4
    0 -1 -4
    -1 0 -4
    0 -1 -4
    -1 0 4
    1 0 -4
    0 1 4
    0 1 4
    0 1 -4
    0 1 5
    1 0 5
    -1 0 -5
    1 0 5
    0 1 -5
    -1 0 5
    0 -1 5
    -1 0 -5
    0 1 -5
    0 -1 -5
    1 0 -5
    0 1 5
    0 -1 -5
    0 1 -5
    0 1 5
    1 0 6
    -1 0 -6
    1 0 6
    0 -1 6
    0 1 -6
    -1 0 6
    -1 0 -6
    0 -1 -6
    0 1 -6
    1 0 -6
    0 1 6
    0 -1 -6
    0 1 -6
    1 0 7
    -1 0 -7
    0 1 7
    1 0 7
    0 1 -7
    0 -1 7
    -1 0 7
    1 0 -7
    -1 0 -7
    0 -1 -7
    0 1 -7
    0 -1 -7
    0 1 -7
    0 1 7
    1 0 8
    0 1 8
    0 -1 8
    -1 0 8
    1 0 -8
    0 1 -8
    -1 0 -8
    0 1 8
    0 -1 -8
    0 1 9
    1 0 9
    0 -1 9
    0 -1 9
    -1 0 9
    0 1 -9
    0 -1 -9
    -1 0 -9
    1 0 -9
    0 1 9
    1 0 10
    0 1 10
    0 -1 10
    0 -1 10
    -1 0 10
    -1 0 -10
    1 0 -10
    0 1 -10
    0 -1 -10
    0 1 10
    0 -1 11
    1 0 11
    -1 0 11
    0 1 11
    0 -1 11
    -1 0 11
    0 -1 -11
    0 1 -11
    -1 0 -11
    0 1 11
    -1 0 11
    1 0 12
    0 1 12
    -1 0 12
    0 -1 12
    0 -1 12
    -1 0 12
    0 1 -12
    -1 0 -12
    1 0 -12
    0 1 12
    -1 0 12
    0 -1 13
    1 0 13
    1 0 13
    0 1 13
    -1 0 13
    0 -1 13
    -1 0 13
    1 0 -13
    0 1 -13
    -1 0 -13
    0 -1 -13
    0 1 13
    -1 0 14
    0 -1 14
    0 1 14
    1 0 14
    1 0 14
    0 -1 14
    -1 0 14
    1 0 -14
    0 1 -14
    -1 0 -14
    0 1 14
    1 0 15
    -1 0 15
    1 0 15
    0 1 15
    0 -1 15
    0 -1 15
    -1 0 15
    1 0 -15
    0 -1 -15
    -1 0 -15
    0 1 -15
    0 1 15
    0 1 16
    0 -1 16
    1 0 16
    -1 0 16
    1 0 16
    0 -1 16
    -1 0 16
    -1 0 -16
    0 -1 -16
    1 0 -16
    0 1 -16
    0 1 16
    0 1 17
    1 0 17
    0 -1 17
    -1 0 17
    1 0 17
    -1 0 17
    0 -1 17
    0 1 -17
    -1 0 -17
    0 -1 -17
    1 0 -17
    0 1 17
    0 1 18
    0 -1 18
    1 0 18
    1 0 18
    -1 0 18
    0 -1 18
    -1 0 18
    0 -1 -18
    1 0 -18
    -1 0 -18
    0 1 -18
    0 1 18
    1 0 19
    1 0 19
    -1 0 19
    0 1 19
    0 -1 19
    -1 0 19
    0 -1 19
    0 1 -19
    -1 0 -19
    1 0 -19
    0 -1 -19
    0 1 19
    0 1 20
    0 -1 20
    1 0 20
    -1 0 20
    1 0 20
    -1 0 20
    0 -1 20
    0 1 -20
    -1 0 -20
    1 0 -20
    0 1 20
    1 0 21
    0 1 21
    1 0 21
    0 -1 21
    -1 0 21
    -1 0 21
    0 -1 21
    0 -1 -21
    0 1 -21
    1 0 -21
    -1 0 -21
    0 1 21
    -1 0 22
    0 1 22
    1 0 22
    1 0 22
    0 -1 22
    -1 0 22
    0 -1 22
    1 0 -22
    0 1 -22
    0 -1 -22
    -1 0 -22
    0 1 22
    1 0 23
    0 1 23
    0 -1 23
    -1 0 23
    1 0 23
    -1 0 23
    0 -1 23
    -1 0 -23
    0 -1 -23
    1 0 -23
    0 1 -23
    0 1 23
    0 -1 24
    1 0 24
    1 0 24
    -1 0 24
    0 1 24
    -1 0 24
    0 -1 24
    -1 0 -24
    0 1 -24
    0 -1 -24
    1 0 -24
    0 1 24
    0 1 25
    0 -1 25
    1 0 25
    1 0 25
    -1 0 25
    -1 0 25
    0 -1 25
    0 1 -25
    1 0 -25
    0 -1 -25
    -1 0 -25
    0 1 25
    0 -1 26
    -1 0 26
    1 0 26
    -1 0 26
    0 1 26
    0 -1 26
    1 0 26
    0 -1 -26
    0 1 -26
    -1 0 -26
    1 0 -26
    0 1 26
    -1 0 27
    1 0 27
    0 1 27
    -1 0 27
    1 0 27
    -1 0 -27
    0 -1 -27
    0 1 -27
    0 1 27
    0 -1 28
    1 0 28
    0 -1 28
    1 0 28
    0 1 28
    -1 0 28
    -1 0 28
    -1 0 -28
    0 1 -28
    1 0 -28
    0 -1 -28
    0 1 28
    0 -1 29
    -1 0 29
    -1 0 29
    1 0 29
    0 1 29
    1 0 29
    0 1 -29
    0 -1 -29
    -1 0 -29
    1 0 -29
    0 1 29
    1 0 30
    -1 0 30
    0 -1 30
    0 -1 30
    -1 0 30
    1 0 30
    0 1 30
    0 1 -30
    -1 0 -30
    0 -1 -30
    1 0 -30
    0 1 30
    0 -1 31
    0 1 31
    -1 0 31
    1 0 31
    -1 0 31
    0 -1 31
    1 0 31
    0 -1 -31
    0 1 -31
    -1 0 -31
    1 0 -31
    0 1 31
    1 0 32
    0 1 32
    0 -1 32
    -1 0 32
    0 -1 32
    -1 0 32
    1 0 32
    1 0 -32
    0 1 -32
    0 -1 -32
    -1 0 -32
    0 1 32
    1 0 33
    1 0 33
    0 -1 33
    -1 0 33
    0 -1 33
    0 1 33
    -1 0 33
    0 -1 -33
    -1 0 -33
    1 0 -33
    0 1 -33
    0 1 33
    0 -1 34
    1 0 34
    0 1 34
    0 -1 34
    -1 0 34
    -1 0 34
    1 0 34
    -1 0 -34
    0 1 -34
    0 -1 -34
    1 0 -34
    0 1 34
    0 -1 35
    0 -1 35
    1 0 35
    -1 0 35
    0 1 35
    1 0 35
    -1 0 35
    1 0 -35
    0 -1 -35
    0 1 -35
    -1 0 -35
    0 1 35
    1 0 36
    -1 0 36
    1 0 36
    -1 0 36
    0 -1 36
    0 -1 36
    0 1 36
    1 0 -36
    0 -1 -36
    0 1 -36
    -1 0 -36
    0 1 36
    -1 0 37
    1 0 37
    -1 0 37
    0 -1 37
    0 -1 37
    1 0 37
    0 1 37
    -1 0 -37
    1 0 -37
    0 -1 -37
    0 1 -37
    0 1 37
    0 -1 38
    0 1 38
    -1 0 38
    1 0 38
    0 1 38
    0 -1 38
    -1 0 38
    1 0 38
    0 1 -38
    0 -1 -38
    -1 0 -38
    1 0 -38
    0 -1 39
    1 0 39
    0 -1 39
    -1 0 39
    -1 0 39
    1 0 39
    0 1 39
    -1 0 -39
    1 0 -39
    0 1 -39
    0 -1 -39
    0 1 39
    1 0 40
    0 -1 40
    1 0 40
    0 -1 40
    0 1 40
    -1 0 40
    -1 0 40
    0 -1 -40
    0 1 -40
    1 0 -40
    -1 0 -40
    0 1 40
    0 -1 41
    1 0 41
    1 0 41
    0 -1 41
    0 1 41
    -1 0 41
    -1 0 41
    0 -1 -41
    -1 0 -41
    0 1 -41
    1 0 -41
    0 1 41
    0 -1 42
    -1 0 42
    0 -1 42
    1 0 42
    1 0 42
    -1 0 42
    0 1 42
    0 1 -42
    0 -1 -42
    -1 0 -42
    1 0 -42
    0 1 42
    1 0 43
    -1 0 43
    0 1 43
    0 -1 43
    0 -1 43
    -1 0 -43
    1 0 -43
    0 -1 -43
    0 1 -43
    0 1 43
    -1 0 44
    1 0 44
    0 -1 44
    0 1 44
    0 -1 44
    0 -1 -44
    1 0 -44
    0 1 -44
    -1 0 -44
    0 1 44
    0 -1 45
    1 0 45
    0 1 45
    0 -1 45
    -1 0 45
    0 -1 -45
    -1 0 -45
    1 0 -45
    0 1 -45
    0 1 45
    1 0 46
    1 0 46
    0 -1 46
    -1 0 46
    0 1 46
    0 -1 46
    0 1 -46
    1 0 -46
    0 -1 -46
    -1 0 -46
    0 -1 47
    1 0 47
    -1 0 47
    0 -1 47
    0 1 47
    1 0 47
    1 0 -47
    0 -1 -47
    0 1 -47
    -1 0 -47
    1 0 48
    0 1 48
    -1 0 48
    0 -1 48
    0 -1 48
    -1 0 -48
    1 0 -48
    0 -1 -48
    0 1 -48
    1 0 48
    1 0 49
    1 0 49
    -1 0 49
    0 -1 49
    0 -1 49
    0 -1 -49
    0 1 -49
    1 0 -49
    -1 0 -49
    -1 0 50
    1 0 50
    0 -1 50
    -1 0 -50
    0 -1 -50
    0 1 -50
    1 0 -50
    1 0 50
    -1 0 51
    1 0 51
    0 -1 51
    0 1 51
    0 -1 -51
    1 0 -51
    0 1 -51
    -1 0 -51
    0 1 52
    -1 0 52
    1 0 52
    0 -1 52
    0 1 -52
    0 -1 -52
    1 0 -52
    -1 0 -52
    0 -1 53
    -1 0 53
    0 1 53
    1 0 53
    1 0 -53
    -1 0 -53
    0 1 -53
    0 -1 -53
    0 1 54
    -1 0 54
    0 -1 54
    1 0 54
    0 1 -54
    1 0 -54
    0 -1 -54
    -1 0 -54
    0 1 55
    1 0 55
    0 -1 55
    -1 0 55
    0 -1 -55
    1 0 -55
    0 1 -55
    -1 0 -55
    0 1 56
    -1 0 56
    1 0 56
    0 -1 56
    0 -1 -56
    1 0 -56
    0 1 -56
    -1 0 -56
    -1 -1 0
    1 -1 0
    -1 1 0
    1 -1 0
    -1 1 0
    1 1 0
    -1 1 1
    1 -1 1
    1 -1 -1
    -1 -1 1
    -1 -1 -1
    -1 1 -1
    1 1 1
    1 1 -1
    1 -1 2
    -1 1 2
    1 -1 -2
    -1 -1 2
    -1 -1 -2
    1 -1 -2
    -1 1 -2
    1 -1 -2
    1 1 -2
    1 1 2
    1 -1 -3
    1 -1 3
    -1 1 3
    -1 -1 -3
    -1 -1 3
    -1 -1 3
    -1 1 -3
    1 1 -3
    1 1 -3
    1 1 3
    1 -1 4
    -1 1 4
    -1 -1 4
    -1 -1 -4
    1 1 -4
    -1 -1 4
    -1 1 -4
    1 1 -4
    1 1 4
    -1 1 5
    1 -1 5
    -1 -1 5
    -1 1 -5
    1 1 -5
    1 1 5
    -1 -1 -5
    1 1 -5
    1 -1 6
    1 1 6
    -1 -1 6
    -1 -1 -6
    1 1 -6
    -1 1 -6
    1 1 6
    1 -1 -6
    1 1 6
    1 1 -6
    1 -1 7
    1 1 7
    -1 1 7
    -1 -1 7
    -1 -1 -7
    -1 1 -7
    1 1 -7
    1 1 7
    1 1 -7
    1 -1 -7
    1 1 8
    1 -1 8
    -1 -1 8
    -1 1 -8
    -1 -1 -8
    1 1 8
    1 -1 -8
    1 1 -8
    1 -1 9
    -1 1 9
    1 1 9
    -1 -1 9
    1 1 -9
    -1 1 -9
    1 -1 -9
    -1 -1 -9
    1 1 -9
    1 1 9
    1 1 10
    1 -1 10
    1 -1 10
    -1 1 10
    -1 -1 10
    -1 1 -10
    -1 -1 -10
    1 1 -10
    -1 1 -10
    1 -1 -10
    1 1 -10
    1 1 10
    1 -1 11
    1 1 11
    -1 -1 11
    1 1 -11
    -1 1 -11
    -1 -1 -11
    1 -1 -11
    1 1 11
    1 -1 12
    1 -1 12
    -1 1 12
    1 1 12
    -1 -1 12
    -1 1 -12
    1 1 -12
    -1 -1 -12
    1 -1 -12
    1 1 -12
    1 1 12
    -1 1 13
    1 -1 13
    1 -1 13
    1 1 13
    -1 -1 13
    1 1 -13
    1 -1 -13
    -1 1 -13
    -1 -1 -13
    1 1 13
    1 -1 14
    1 1 14
    -1 -1 14
    -1 -1 -14
    1 1 -14
    1 -1 -14
    -1 1 -14
    1 1 14
    1 1 -14
    1 1 15
    1 -1 15
    1 1 15
    -1 1 15
    1 -1 15
    -1 -1 15
    -1 -1 -15
    -1 1 -15
    1 -1 -15
    1 1 -15
    -1 1 15
    1 1 16
    1 -1 16
    -1 1 16
    1 1 16
    -1 -1 16
    -1 1 -16
    1 -1 -16
    -1 -1 -16
    1 1 -16
    1 1 17
    1 -1 17
    -1 1 17
    -1 -1 17
    1 -1 17
    -1 -1 17
    1 -1 -17
    -1 1 -17
    -1 -1 -17
    1 1 -17
    -1 1 17
    1 1 17
    -1 -1 18
    1 -1 18
    1 1 18
    -1 -1 18
    -1 -1 -18
    1 1 -18
    -1 1 -18
    1 -1 -18
    -1 1 18
    1 1 18
    1 1 19
    1 -1 19
    -1 -1 19
    1 -1 19
    -1 1 19
    -1 -1 19
    -1 1 -19
    1 1 -19
    1 -1 -19
    -1 -1 -19
    1 1 19
    -1 1 19
    -1 1 20
    -1 -1 20
    1 -1 20
    1 -1 20
    1 1 20
    -1 -1 20
    -1 -1 -20
    1 1 -20
    -1 1 -20
    1 -1 -20
    -1 1 20
    1 1 20
    -1 -1 21
    1 1 21
    -1 1 21
    1 -1 21
    1 -1 21
    -1 -1 21
    -1 1 -21
    1 -1 -21
    1 1 -21
    -1 -1 -21
    1 1 21
    1 -1 22
    1 -1 22
    -1 -1 22
    1 1 22
    -1 1 22
    -1 -1 22
    1 1 -22
    1 -1 -22
    -1 1 -22
    -1 -1 -22
    -1 1 22
    1 1 22
    1 -1 23
    -1 1 23
    -1 -1 23
    1 -1 23
    1 1 23
    -1 -1 23
    1 1 -23
    -1 1 -23
    -1 -1 -23
    1 -1 -23
    -1 1 23
    1 1 23
    -1 1 24
    1 1 24
    1 -1 24
    1 -1 24
    -1 1 -24
    1 1 -24
    -1 -1 -24
    1 1 24
    1 1 25
    -1 -1 25
    -1 1 25
    1 -1 25
    1 -1 25
    -1 -1 25
    -1 -1 -25
    -1 1 -25
    1 1 -25
    1 -1 -25
    1 1 25
    -1 1 25
    -1 -1 26
    1 -1 26
    -1 1 26
    1 1 26
    1 -1 26
    -1 -1 26
    1 1 -26
    -1 1 -26
    -1 -1 -26
    1 -1 -26
    1 1 26
    -1 1 26
    -1 -1 27
    1 -1 27
    1 -1 27
    -1 1 27
    1 1 27
    -1 -1 27
    -1 -1 -27
    1 1 -27
    1 -1 -27
    -1 1 -27
    1 1 27
    -1 1 27
    1 1 28
    1 -1 28
    1 -1 28
    -1 1 28
    -1 -1 28
    -1 -1 28
    1 -1 -28
    1 1 -28
    -1 -1 -28
    -1 1 -28
    1 1 28
    -1 1 28
    -1 1 29
    1 -1 29
    1 1 29
    1 -1 29
    -1 -1 29
    -1 -1 29
    -1 1 -29
    -1 -1 -29
    1 -1 -29
    1 1 -29
    -1 1 29
    1 1 29
    -1 1 30
    1 -1 30
    1 -1 30
    1 1 30
    -1 -1 30
    -1 1 -30
    -1 -1 -30
    1 1 -30
    1 -1 -30
    1 1 30
    -1 1 30
    1 -1 31
    -1 -1 31
    -1 1 31
    1 1 31
    1 -1 31
    -1 -1 31
    1 1 -31
    -1 -1 -31
    1 -1 -31
    -1 1 -31
    -1 1 31
    1 1 31
    -1 -1 32
    1 1 32
    -1 1 32
    1 -1 32
    1 -1 32
    -1 -1 32
    1 -1 -32
    -1 -1 -32
    1 1 -32
    -1 1 -32
    -1 1 32
    1 1 32
    1 1 33
    1 -1 33
    1 -1 33
    -1 1 33
    -1 -1 33
    -1 1 -33
    1 1 -33
    -1 -1 -33
    1 -1 -33
    -1 1 33
    1 1 33
    -1 -1 34
    -1 1 34
    1 -1 34
    1 -1 34
    -1 -1 34
    1 1 34
    1 -1 -34
    -1 -1 -34
    -1 1 -34
    1 1 -34
    -1 1 34
    1 1 34
    1 -1 35
    -1 1 35
    -1 -1 35
    1 -1 35
    1 1 35
    -1 -1 35
    1 -1 -35
    -1 -1 -35
    1 1 -35
    -1 1 -35
    -1 1 35
    1 1 35
    1 1 36
    1 -1 36
    -1 1 36
    -1 -1 36
    1 -1 36
    -1 -1 36
    1 1 -36
    -1 1 -36
    -1 -1 -36
    1 -1 -36
    1 1 36
    -1 1 36
    -1 1 37
    1 1 37
    1 -1 37
    -1 -1 37
    1 -1 37
    -1 -1 37
    -1 1 -37
    -1 -1 -37
    1 -1 -37
    1 1 -37
    1 1 37
    -1 1 37
    -1 -1 38
    1 -1 38
    1 1 38
    -1 1 38
    1 -1 38
    -1 -1 38
    -1 -1 -38
    1 -1 -38
    1 1 -38
    -1 1 -38
    -1 1 38
    1 1 38
    1 -1 39
    -1 -1 39
    1 -1 39
    -1 1 39
    1 1 39
    -1 -1 39
    -1 -1 -39
    1 1 -39
    1 -1 -39
    -1 1 -39
    1 1 39
    1 -1 40
    -1 1 40
    -1 -1 40
    1 1 40
    -1 -1 40
    1 -1 40
    1 1 -40
    1 -1 -40
    -1 -1 -40
    -1 1 -40
    1 1 40
    1 -1 41
    -1 1 41
    1 1 41
    1 -1 41
    -1 -1 41
    -1 -1 41
    1 -1 -41
    -1 -1 -41
    1 1 -41
    -1 1 -41
    1 1 41
    1 1 42
    -1 1 42
    1 -1 42
    1 -1 42
    -1 -1 42
    -1 -1 42
    1 -1 -42
    -1 -1 -42
    1 1 -42
    -1 1 -42
    1 1 42
    -1 -1 43
    1 1 43
    1 -1 43
    1 -1 43
    -1 1 43
    -1 -1 43
    1 -1 -43
    1 1 -43
    -1 -1 -43
    -1 1 -43
    1 1 43
    1 -1 44
    -1 -1 44
    1 -1 44
    1 1 44
    -1 1 44
    -1 -1 44
    1 1 -44
    -1 -1 -44
    1 -1 -44
    -1 1 -44
    1 1 44
    -1 1 45
    -1 -1 45
    1 -1 45
    1 1 45
    1 1 45
    1 -1 45
    -1 -1 45
    1 1 -45
    1 -1 -45
    -1 1 -45
    -1 -1 -45
    1 1 46
    1 -1 46
    -1 1 46
    1 -1 46
    -1 -1 46
    -1 1 -46
    1 -1 -46
    -1 -1 -46
    1 1 -46
    1 1 46
    1 -1 47
    1 -1 47
    -1 1 47
    -1 -1 47
    1 1 47
    -1 1 -47
    -1 -1 -47
    1 -1 -47
    1 1 -47
    1 1 47
    1 -1 48
    -1 -1 48
    1 1 48
    -1 1 48
    1 -1 48
    1 1 -48
    -1 1 -48
    1 -1 -48
    -1 -1 -48
    1 1 48
    -1 -1 49
    -1 1 49
    1 -1 49
    1 -1 49
    1 1 49
    1 1 -49
    -1 -1 -49
    1 -1 -49
    -1 1 -49
    1 1 49
    1 1 50
    -1 1 50
    -1 -1 50
    1 -1 50
    -1 -1 -50
    1 1 -50
    1 -1 -50
    -1 1 -50
    1 -1 51
    1 1 51
    -1 1 51
    1 -1 51
    -1 -1 51
    -1 -1 -51
    -1 1 -51
    1 -1 -51
    1 1 -51
    1 -1 52
    -1 -1 52
    -1 1 52
    1 1 52
    1 -1 52
    1 -1 -52
    -1 -1 -52
    -1 1 -52
    1 1 -52
    1 1 53
    -1 1 53
    1 -1 53
    -1 -1 53
    1 1 -53
    -1 -1 -53
    1 -1 -53
    -1 1 -53
    -1 -1 54
    1 -1 54
    -1 1 54
    1 1 54
    -1 -1 -54
    1 1 -54
    1 -1 -54
    -1 1 -54
    1 1 55
    -1 1 55
    -1 -1 55
    1 -1 55
    1 1 -55
    -1 -1 -55
    -1 1 -55
    1 -1 -55
    -2 0 0
    0 -2 0
    0 2 0
    0 2 0
    2 0 1
    -2 0 1
    0 -2 1
    -2 0 -1
    0 2 -1
    2 0 -1
    0 2 -1
    0 2 1
    0 2 2
    2 0 2
    0 -2 2
    -2 0 2
    -2 0 -2
    0 2 -2
    -2 0 -2
    0 2 -2
    2 0 -2
    0 2 2
    0 2 3
    2 0 3
    0 -2 3
    -2 0 3
    -2 0 -3
    0 2 -3
    -2 0 -3
    0 2 -3
    0 2 3
    2 0 -3
    0 2 4
    2 0 4
    -2 0 -4
    -2 0 4
    0 -2 4
    0 2 -4
    -2 0 -4
    0 2 4
    0 2 -4
    2 0 -4
    0 2 5
    2 0 5
    -2 0 -5
    0 -2 5
    -2 0 5
    -2 0 -5
    0 2 -5
    0 -2 -5
    2 0 -5
    0 2 5
    0 2 -5
    2 0 -5
    0 2 6
    2 0 6
    -2 0 6
    -2 0 -6
    0 -2 6
    0 2 -6
    -2 0 -6
    2 0 -6
    0 2 6
    2 0 -6
    0 2 -6
    0 -2 -6
    2 0 7
    0 2 7
    -2 0 -7
    -2 0 7
    0 -2 7
    -2 0 -7
    0 -2 -7
    0 2 -7
    2 0 -7
    0 2 -7
    0 2 7
    2 0 8
    0 2 8
    0 -2 8
    -2 0 8
    -2 0 -8
    0 -2 -8
    2 0 -8
    -2 0 -8
    0 2 -8
    -2 0 8
    2 0 -8
    0 2 8
    0 2 -8
    2 0 9
    0 2 9
    0 -2 9
    -2 0 -9
    -2 0 9
    -2 0 -9
    0 -2 -9
    0 2 -9
    2 0 -9
    0 2 9
    0 2 -9
    2 0 -9
    -2 0 9
    0 2 10
    2 0 10
    -2 0 10
    -2 0 -10
    0 -2 10
    0 -2 -10
    -2 0 -10
    2 0 -10
    0 2 -10
    2 0 -10
    0 2 10
    0 2 11
    2 0 11
    0 -2 11
    -2 0 11
    2 0 -11
    0 2 -11
    0 -2 -11
    -2 0 -11
    0 2 -11
    0 2 11
    2 0 -11
    0 2 12
    2 0 12
    -2 0 12
    0 -2 12
    0 2 -12
    2 0 -12
    -2 0 -12
    0 -2 -12
    0 2 -12
    2 0 -12
    0 2 12
    0 2 13
    2 0 13
    2 0 13
    -2 0 13
    0 -2 13
    -2 0 -13
    0 -2 -13
    0 2 -13
    2 0 -13
    0 2 13
    2 0 -13
    0 2 14
    2 0 14
    -2 0 14
    0 -2 14
    2 0 -14
    0 -2 -14
    -2 0 -14
    0 2 -14
    0 2 14
    2 0 15
    0 2 15
    2 0 15
    0 -2 15
    0 -2 15
    -2 0 15
    2 0 -15
    0 -2 -15
    0 2 -15
    -2 0 -15
    2 0 -15
    0 2 15
    0 -2 16
    2 0 16
    -2 0 16
    0 -2 16
    0 -2 -16
    0 2 -16
    2 0 -16
    -2 0 -16
    0 2 16
    0 -2 17
    -2 0 17
    2 0 17
    2 0 17
    0 -2 17
    -2 0 17
    0 -2 -17
    -2 0 -17
    2 0 -17
    0 2 -17
    0 2 17
    0 -2 18
    2 0 18
    -2 0 18
    -2 0 18
    0 -2 18
    0 -2 -18
    0 2 -18
    -2 0 -18
    2 0 -18
    0 2 18
    2 0 19
    0 2 19
    -2 0 19
    2 0 19
    0 -2 19
    0 -2 19
    -2 0 19
    2 0 -19
    0 2 -19
    -2 0 -19
    0 2 19
    0 2 20
    2 0 20
    2 0 20
    0 -2 20
    -2 0 20
    -2 0 20
    0 -2 20
    0 2 -20
    2 0 -20
    -2 0 -20
    0 -2 -20
    0 2 20
    2 0 21
    0 -2 21
    -2 0 21
    0 2 21
    0 -2 21
    -2 0 21
    0 -2 -21
    2 0 -21
    0 2 -21
    -2 0 -21
    0 2 21
    -2 0 22
    0 2 22
    2 0 22
    2 0 22
    0 -2 22
    -2 0 22
    0 -2 22
    0 -2 -22
    -2 0 -22
    0 2 -22
    2 0 -22
    0 2 22
    -2 0 23
    0 2 23
    0 -2 23
    2 0 23
    2 0 23
    -2 0 23
    0 -2 23
    2 0 -23
    -2 0 -23
    0 -2 -23
    0 2 -23
    0 2 23
    -2 0 24
    0 2 24
    2 0 24
    0 -2 24
    2 0 24
    0 -2 24
    -2 0 24
    0 -2 -24
    -2 0 -24
    2 0 -24
    0 2 -24
    0 2 24
    -2 0 25
    0 -2 25
    2 0 25
    0 2 25
    2 0 25
    0 -2 25
    -2 0 25
    0 2 -25
    2 0 -25
    -2 0 -25
    0 -2 -25
    0 2 25
    2 0 26
    0 2 26
    0 -2 26
    -2 0 26
    -2 0 26
    0 -2 26
    -2 0 -26
    2 0 -26
    0 -2 -26
    0 2 -26
    0 2 26
    0 -2 27
    2 0 27
    -2 0 27
    0 2 27
    2 0 27
    -2 0 27
    0 -2 27
    2 0 -27
    0 -2 -27
    -2 0 -27
    0 2 -27
    0 2 27
    0 2 28
    2 0 28
    0 -2 28
    -2 0 28
    2 0 28
    -2 0 28
    0 -2 28
    2 0 -28
    -2 0 -28
    0 2 -28
    0 -2 -28
    0 2 28
    2 0 29
    -2 0 29
    0 2 29
    2 0 29
    0 -2 29
    0 -2 29
    -2 0 29
    0 2 -29
    2 0 -29
    0 -2 -29
    -2 0 -29
    0 2 29
    2 0 30
    2 0 30
    0 -2 30
    -2 0 30
    0 2 30
    2 0 -30
    -2 0 -30
    0 2 -30
    0 -2 -30
    -2 0 30
    0 -2 30
    0 2 31
    2 0 31
    -2 0 31
    0 -2 31
    2 0 31
    -2 0 -31
    0 2 -31
    2 0 -31
    0 -2 -31
    0 -2 31
    -2 0 31
    2 0 32
    -2 0 32
    0 2 32
    2 0 32
    0 -2 32
    -2 0 -32
    0 -2 -32
    0 2 -32
    2 0 -32
    0 -2 32
    -2 0 32
    2 0 33
    -2 0 33
    -2 0 33
    0 -2 33
    2 0 33
    0 -2 33
    0 2 33
    -2 0 -33
    2 0 -33
    0 2 -33
    0 -2 -33
    2 0 34
    0 -2 34
    -2 0 34
    2 0 34
    0 2 34
    -2 0 -34
    2 0 -34
    0 -2 -34
    0 2 -34
    0 -2 34
    -2 0 34
    2 0 35
    0 -2 35
    -2 0 35
    0 2 35
    2 0 35
    0 -2 -35
    -2 0 -35
    0 2 -35
    2 0 -35
    -2 0 35
    0 -2 35
    -2 0 36
    0 2 36
    2 0 36
    0 -2 36
    2 0 36
    0 -2 36
    -2 0 -36
    0 2 -36
    0 -2 -36
    2 0 -36
    0 -2 37
    2 0 37
    0 -2 37
    -2 0 37
    2 0 37
    -2 0 -37
    2 0 -37
    0 2 -37
    0 -2 -37
    0 2 37
    -2 0 38
    2 0 38
    0 -2 38
    2 0 38
    0 -2 38
    2 0 -38
    -2 0 -38
    0 2 -38
    0 -2 -38
    0 2 38
    0 -2 39
    2 0 39
    2 0 39
    0 -2 39
    -2 0 39
    2 0 -39
    0 2 -39
    -2 0 -39
    0 -2 -39
    0 2 39
    2 0 40
    0 -2 40
    0 -2 40
    2 0 40
    -2 0 40
    -2 0 -40
    0 2 -40
    2 0 -40
    0 -2 -40
    0 2 40
    2 0 41
    -2 0 41
    0 -2 41
    2 0 41
    0 2 41
    0 -2 41
    2 0 -41
    0 2 -41
    0 -2 -41
    -2 0 -41
    0 2 41
    2 0 42
    -2 0 42
    0 -2 42
    0 2 42
    2 0 42
    0 -2 42
    -2 0 -42
    2 0 -42
    0 2 -42
    0 -2 -42
    0 2 42
    0 2 43
    -2 0 43
    0 -2 43
    2 0 43
    0 -2 43
    2 0 43
    2 0 -43
    0 -2 -43
    0 2 -43
    -2 0 -43
    0 -2 44
    0 -2 44
    2 0 44
    0 2 44
    2 0 44
    2 0 -44
    0 2 -44
    0 -2 -44
    -2 0 -44
    -2 0 44
    0 -2 45
    0 -2 45
    2 0 45
    0 2 45
    2 0 45
    -2 0 -45
    0 2 -45
    0 -2 -45
    2 0 -45
    -2 0 45
    0 -2 46
    2 0 46
    2 0 46
    0 2 46
    -2 0 46
    0 -2 46
    2 0 -46
    0 -2 -46
    0 2 -46
    -2 0 -46
    0 -2 47
    2 0 47
    -2 0 47
    2 0 47
    0 -2 47
    0 2 47
    -2 0 -47
    2 0 -47
    0 -2 -47
    0 2 -47
    0 2 48
    0 -2 48
    0 -2 48
    -2 0 48
    2 0 48
    2 0 48
    2 0 -48
    0 -2 -48
    0 2 -48
    -2 0 -48
    0 2 49
    2 0 49
    0 -2 49
    -2 0 49
    0 -2 49
    2 0 -49
    -2 0 -49
    0 -2 -49
    0 2 -49
    2 0 49
    -2 0 50
    0 2 50
    2 0 50
    0 -2 50
    0 -2 50
    -2 0 -50
    0 2 -50
    0 -2 -50
    2 0 -50
    2 0 50
    0 -2 51
    -2 0 51
    0 2 51
    2 0 51
    2 0 -51
    0 2 -51
    -2 0 -51
    0 -2 -51
    2 0 51
    0 -2 52
    -2 0 52
    0 2 52
    2 0 52
    0 2 -52
    -2 0 -52
    2 0 -52
    0 -2 -52
    2 0 52
    0 2 53
    2 0 53
    0 -2 53
    -2 0 53
    0 2 -53
    -2 0 -53
    0 -2 -53
    2 0 -53
    2 0 53
    -2 0 54
    0 -2 54
    0 2 54
    2 0 54
    -2 0 -54
    0 2 -54
    0 -2 -54
    2 0 -54
    -2 0 55
    0 2 55
    0 -2 55
    0 2 -55
    0 -2 -55
    -2 0 -55
    2 0 -55
    -2 1 55
    -1 -2 55
    1 2 55
    -2 -1 -55
    2 1 -55
    1 -2 -55
    -1 2 -55
    1 2 54
    2 -1 54
    -1 -2 54
    -2 1 54
    -1 2 -54
    -2 -1 -54
    1 -2 -54
    2 1 -54
    -2 1 53
    -1 -2 53
    1 2 53
    2 -1 53
    1 -2 -53
    -1 2 -53
    -2 -1 -53
    2 1 -53
    -1 -2 52
    2 -1 52
    -2 1 52
    1 2 52
    -2 -1 -52
    2 1 -52
    1 -2 -52
    -1 2 -52
    2 -1 51
    2 -1 51
    1 2 51
    -1 -2 51
    -2 1 51
    2 1 -51
    1 -2 -51
    -2 -1 -51
    -1 2 -51
    -2 1 50
    2 -1 50
    -1 -2 50
    2 -1 50
    1 2 50
    -1 2 -50
    2 1 -50
    -2 -1 -50
    1 -2 -50
    1 2 49
    2 -1 49
    2 -1 49
    -2 1 49
    -1 2 -49
    1 -2 -49
    -2 -1 -49
    2 1 -49
    -1 -2 49
    2 -1 48
    -1 -2 48
    2 -1 48
    -2 1 48
    1 2 48
    -1 2 -48
    -2 -1 -48
    1 -2 -48
    2 1 -48
    -2 1 47
    2 -1 47
    1 2 47
    2 -1 47
    -1 -2 47
    -1 -2 47
    1 -2 -47
    -1 2 -47
    2 1 -47
    -2 -1 -47
    -1 -2 46
    2 -1 46
    -1 -2 46
    1 2 46
    2 -1 46
    -2 1 46
    1 -2 -46
    -2 -1 -46
    -1 2 -46
    2 1 -46
    1 2 46
    1 2 45
    2 -1 45
    -1 -2 45
    -1 -2 45
    2 -1 45
    -2 -1 -45
    2 1 -45
    1 -2 -45
    -1 2 -45
    -1 -2 44
    2 -1 44
    -1 -2 44
    1 2 44
    2 -1 44
    -2 1 44
    1 -2 -44
    -2 -1 -44
    -1 2 -44
    2 1 -44
    2 -1 43
    2 -1 43
    1 2 43
    -2 1 43
    -1 -2 43
    -1 -2 43
    1 -2 -43
    2 1 -43
    -1 2 -43
    -2 -1 -43
    1 2 43
    1 2 42
    2 -1 42
    -1 -2 42
    2 -1 42
    -2 1 42
    -1 -2 42
    1 -2 -42
    -2 -1 -42
    -1 2 -42
    2 1 -42
    1 2 42
    2 -1 41
    -1 -2 41
    1 2 41
    -1 -2 41
    2 -1 41
    -2 1 41
    -1 2 -41
    2 1 -41
    -2 -1 -41
    1 -2 -41
    1 2 41
    1 2 40
    -1 -2 40
    2 -1 40
    -2 1 40
    2 -1 40
    -1 -2 40
    -1 2 -40
    2 1 -40
    1 -2 -40
    -2 -1 -40
    1 2 40
    2 -1 39
    1 2 39
    -1 -2 39
    -2 1 39
    2 -1 39
    -1 -2 39
    -2 -1 -39
    -1 2 -39
    1 -2 -39
    2 1 -39
    1 2 39
    -2 1 38
    1 2 38
    2 -1 38
    -1 -2 38
    2 -1 38
    -1 -2 38
    1 -2 -38
    2 1 -38
    -2 -1 -38
    -1 2 -38
    1 2 38
    -2 1 37
    -1 -2 37
    2 -1 37
    1 2 37
    2 -1 37
    -1 -2 37
    1 -2 -37
    -1 2 -37
    2 1 -37
    -2 -1 -37
    1 2 37
    2 -1 36
    2 -1 36
    1 2 36
    -2 1 36
    -1 -2 36
    -2 -1 -36
    -1 2 -36
    1 -2 -36
    2 1 -36
    1 2 36
    2 -1 35
    2 -1 35
    1 2 35
    -1 -2 35
    -2 1 35
    -1 -2 35
    1 -2 -35
    -2 -1 -35
    -1 2 -35
    2 1 -35
    1 2 35
    -1 -2 34
    2 -1 34
    -2 1 34
    1 2 34
    2 -1 34
    -1 -2 34
    -2 -1 -34
    2 1 -34
    -1 2 -34
    1 -2 -34
    1 2 34
    -2 1 33
    1 2 33
    -1 -2 33
    2 -1 33
    2 -1 33
    -1 -2 33
    2 1 -33
    1 -2 -33
    -2 -1 -33
    -1 2 -33
    1 2 33
    2 -1 32
    1 2 32
    -1 -2 32
    2 -1 32
    -1 -2 32
    -2 1 32
    -1 2 -32
    1 -2 -32
    -2 -1 -32
    2 1 -32
    1 2 32
    2 -1 31
    2 -1 31
    -1 -2 31
    -2 1 31
    1 2 31
    -1 -2 31
    2 1 -31
    -1 2 -31
    -2 -1 -31
    1 -2 -31
    1 2 31
    -1 -2 30
    2 -1 30
    1 2 30
    -2 1 30
    2 -1 30
    -1 -2 30
    -2 -1 -30
    2 1 -30
    -1 2 -30
    1 -2 -30
    1 2 30
    1 2 29
    -2 1 29
    2 -1 29
    -1 -2 29
    2 -1 29
    -1 -2 29
    1 -2 -29
    -1 2 -29
    2 1 -29
    -2 -1 -29
    1 2 29
    2 -1 28
    -2 1 28
    1 2 28
    2 -1 28
    2 1 -28
    1 -2 -28
    -2 -1 -28
    -1 2 -28
    1 2 28
    -2 1 27
    2 -1 27
    1 2 27
    2 -1 27
    -1 -2 27
    -1 -2 27
    -2 -1 -27
    -1 2 -27
    1 -2 -27
    2 1 -27
    1 2 27
    2 -1 26
    -2 1 26
    1 2 26
    -1 -2 26
    2 -1 26
    -1 -2 26
    2 1 -26
    -1 2 -26
    -2 -1 -26
    1 -2 -26
    1 2 26
    -2 1 25
    -1 -2 25
    2 -1 25
    1 2 25
    2 -1 25
    -1 -2 25
    -2 -1 -25
    -1 2 -25
    1 -2 -25
    2 1 -25
    1 2 25
    1 2 24
    -2 1 24
    -1 -2 24
    2 -1 24
    -1 -2 24
    -2 -1 -24
    -1 2 -24
    1 -2 -24
    2 1 -24
    1 2 24
    2 -1 23
    2 -1 23
    -1 -2 23
    -2 1 23
    1 2 23
    -1 -2 23
    2 1 -23
    -1 2 -23
    -2 -1 -23
    1 -2 -23
    1 2 23
    2 -1 22
    -1 -2 22
    2 -1 22
    1 2 22
    -1 -2 22
    -2 1 22
    -2 -1 -22
    2 1 -22
    -1 2 -22
    1 2 22
    2 -1 21
    -1 -2 21
    1 2 21
    2 -1 21
    -1 -2 21
    -2 1 21
    2 1 -21
    -2 -1 -21
    -1 2 -21
    1 -2 -21
    1 2 21
    2 -1 20
    1 2 20
    2 -1 20
    -2 1 20
    -1 -2 20
    -2 -1 -20
    2 1 -20
    1 -2 -20
    -1 2 -20
    1 2 20
    2 1 -20
    1 2 19
    2 -1 19
    -2 1 19
    -1 -2 19
    1 -2 -19
    -1 2 -19
    2 1 -19
    -2 -1 -19
    2 -1 18
    1 2 18
    2 -1 18
    -2 1 18
    -1 -2 18
    1 -2 -18
    2 1 -18
    -2 -1 -18
    -1 2 -18
    2 1 -18
    2 -1 17
    2 -1 17
    1 2 17
    -1 -2 17
    -2 1 17
    2 1 -17
    -1 2 -17
    -2 -1 -17
    1 -2 -17
    1 2 17
    1 2 16
    2 -1 16
    -1 -2 16
    1 -2 -16
    -2 -1 -16
    -1 2 -16
    2 1 -16
    2 1 -16
    1 2 16
    2 -1 15
    1 2 15
    2 -1 15
    -1 -2 15
    -2 1 15
    -1 2 -15
    -2 -1 -15
    2 1 -15
    1 -2 -15
    2 1 -15
    1 2 15
    2 -1 14
    2 -1 14
    1 2 14
    -2 1 14
    -1 -2 14
    -1 2 -14
    -2 -1 -14
    2 1 -14
    1 -2 -14
    2 1 -14
    1 2 14
    1 2 13
    2 -1 13
    2 -1 13
    -1 -2 13
    -2 1 13
    2 1 -13
    -2 -1 -13
    1 -2 -13
    -1 2 -13
    1 2 13
    2 1 -13
    2 -1 12
    1 2 12
    -2 1 12
    -1 -2 12
    -1 2 -12
    -2 -1 -12
    1 -2 -12
    2 1 -12
    2 1 -12
    1 2 12
    2 -1 11
    -2 1 11
    -1 -2 11
    -1 2 -11
    1 -2 -11
    -2 -1 -11
    2 1 -11
    1 2 11
    2 1 -11
    2 -1 10
    1 2 10
    -1 -2 10
    -2 -1 -10
    -2 1 10
    -1 2 -10
    2 1 -10
    -2 -1 -10
    1 2 10
    2 1 -10
    1 -2 -10
    2 -1 9
    1 2 9
    -1 -2 9
    -2 1 9
    -2 -1 -9
    -1 2 -9
    2 1 -9
    -2 -1 -9
    1 -2 -9
    1 2 9
    2 1 -9
    -2 1 8
    1 2 8
    -1 2 -8
    -2 -1 -8
    -1 -2 8
    -2 1 8
    -1 2 -8
    2 1 -8
    -2 -1 -8
    1 2 8
    2 1 -8
    1 -2 -8
    -2 1 7
    1 2 7
    2 -1 7
    -2 -1 -7
    -1 -2 7
    -2 1 7
    -1 2 -7
    2 1 -7
    -2 -1 -7
    1 2 7
    2 1 -7
    2 -1 6
    -2 1 6
    -1 -2 6
    -2 -1 -6
    -2 -1 -6
    2 1 -6
    -1 2 -6
    1 2 6
    2 1 -6
    2 -1 5
    -1 -2 5
    -2 -1 -5
    -2 1 5
    -1 2 -5
    -2 -1 -5
    2 1 -5
    1 2 5
    2 1 -5
    -1 -2 4
    -2 -1 -4
    2 -1 4
    -2 1 4
    -2 -1 -4
    2 1 -4
    1 2 4
    2 1 -4
    2 -1 3
    -2 -1 -3
    -1 -2 3
    -2 1 3
    -1 2 -3
    -2 -1 -3
    2 1 -3
    -1 2 -3
    1 2 3
    -1 2 -2
    -1 -2 2
    -2 1 2
    -2 -1 -2
    -1 2 -2
    -1 -2 2
    -1 2 -2
    2 1 -2
    1 2 2
    2 1 -2
    2 -1 1
    -1 2 -1
    -1 -2 1
    -2 1 1
    -2 -1 -1
    -1 2 -1
    1 2 1
    2 1 -1
    -1 2 -1
    -2 -1 0
    -1 -2 0
    -2 1 0
    2 -1 0
    -1 2 0
    -1 2 0
    2 1 0
    1 2 0
    2 -1 -1
    -1 2 1
    -2 -1 1
    -2 1 -1
    -1 -2 -1
    2 1 1
    2 1 1
    1 2 -1
    -1 2 1
    -1 2 2
    2 -1 -2
    -2 1 -2
    -2 -1 2
    -1 -2 -2
    2 1 2
    1 2 -2
    -2 1 -2
    1 2 -2
    -1 2 3
    2 -1 -3
    -1 -2 -3
    -2 -1 3
    -2 1 -3
    -2 1 -3
    1 2 -3
    1 2 -3
    2 1 3
    -1 2 4
    2 -1 -4
    1 -2 4
    -2 1 -4
    1 -2 4
    -1 -2 -4
    -2 -1 4
    -2 1 -4
    1 2 -4
    1 2 -4
    2 1 4
    -1 2 4
    -1 2 5
    2 -1 -5
    1 -2 5
    -1 -2 -5
    -2 -1 5
    1 -2 5
    -1 -2 -5
    1 2 -5
    -2 1 -5
    -1 2 5
    1 2 -5
    2 1 5
    -1 2 6
    2 -1 -6
    1 -2 6
    1 -2 6
    -2 -1 6
    1 2 -6
    -2 1 -6
    2 1 6
    1 2 -6
    -1 2 6
    -1 2 7
    2 -1 -7
    -2 -1 7
    1 -2 7
    1 2 -7
    -1 -2 -7
    -2 1 -7
    1 2 -7
    2 1 7
    -1 2 7
    2 -1 -8
    1 -2 8
    -1 2 8
    -2 -1 8
    1 -2 8
    -2 1 -8
    1 2 -8
    -1 2 8
    2 1 8
    2 -1 -8
    1 2 -8
    1 -2 9
    -1 2 9
    1 -2 9
    -2 -1 9
    1 2 -9
    -2 1 -9
    -1 -2 -9
    2 1 9
    -1 2 9
    1 2 -9
    2 -1 -9
    -1 2 10
    -2 1 -10
    1 -2 10
    -2 1 -10
    1 -2 10
    -2 -1 10
    -2 1 -10
    -1 -2 -10
    1 2 -10
    2 1 10
    -1 2 10
    1 2 -10
    2 -1 -10
    1 -2 11
    -1 2 11
    -2 -1 11
    1 -2 11
    -2 1 -11
    2 -1 -11
    -1 -2 -11
    1 2 -11
    1 2 -11
    -1 2 11
    2 1 11
    -1 2 12
    1 -2 12
    2 1 12
    -2 -1 12
    1 -2 12
    -2 1 -12
    -1 -2 -12
    1 2 -12
    2 -1 -12
    1 2 -12
    -1 2 12
    2 1 12
    -1 2 13
    2 1 13
    1 -2 13
    -2 -1 13
    1 -2 13
    -1 -2 -13
    2 -1 -13
    1 2 -13
    -2 1 -13
    2 1 13
    1 2 -13
    -1 2 13
    -1 2 14
    1 -2 14
    2 1 14
    -2 -1 14
    1 -2 14
    2 -1 -14
    -2 1 -14
    -1 -2 -14
    1 2 -14
    -1 2 14
    2 1 14
    1 -2 15
    2 1 15
    -1 2 15
    -2 -1 15
    1 -2 15
    -2 1 -15
    2 -1 -15
    -1 -2 -15
    1 2 -15
    -1 2 15
    1 2 -15
    2 1 15
    2 1 16
    -1 2 16
    1 -2 16
    1 -2 16
    -2 -1 16
    2 -1 -16
    -1 -2 -16
    -2 1 -16
    -1 2 16
    1 2 -16
    2 1 16
    2 1 17
    1 -2 17
    -1 2 17
    1 -2 17
    -2 -1 17
    -2 1 -17
    2 -1 -17
    1 2 -17
    -1 -2 -17
    2 1 17
    1 2 -17
    -1 2 17
    1 -2 18
    -1 2 18
    2 1 18
    1 -2 18
    -2 -1 18
    1 2 -18
    -1 -2 -18
    -2 1 -18
    2 -1 -18
    1 2 -18
    -1 2 18
    2 1 18
    1 -2 19
    -1 2 19
    2 1 19
    -2 -1 19
    1 -2 19
    -2 1 -19
    1 2 -19
    -1 -2 -19
    2 -1 -19
    -1 2 19
    2 1 19
    1 -2 20
    -1 2 20
    2 1 20
    -2 -1 20
    1 -2 20
    -2 1 -20
    2 -1 -20
    1 2 -20
    -1 -2 -20
    2 1 20
    -1 2 20
    1 -2 21
    2 1 21
    -1 2 21
    1 -2 21
    -2 -1 21
    -2 1 -21
    1 2 -21
    2 -1 -21
    -1 -2 -21
    -1 2 21
    2 1 21
    -2 -1 22
    2 1 22
    1 -2 22
    -1 2 22
    -2 -1 22
    1 -2 22
    2 -1 -22
    -1 -2 -22
    1 2 -22
    -2 1 -22
    -1 2 22
    2 1 22
    -2 -1 23
    1 -2 23
    1 -2 23
    -1 2 23
    2 1 23
    -2 -1 23
    -2 1 -23
    -1 -2 -23
    2 -1 -23
    1 2 -23
    -1 2 23
    2 1 23
    1 -2 24
    -2 -1 24
    1 -2 24
    2 1 24
    -1 2 24
    -2 -1 24
    2 -1 -24
    -2 1 -24
    1 2 -24
    -1 -2 -24
    -1 2 24
    2 1 24
    1 -2 25
    1 -2 25
    2 1 25
    -2 -1 25
    -2 -1 25
    2 -1 -25
    1 2 -25
    -2 1 -25
    -1 -2 -25
    -1 2 25
    -2 -1 26
    1 -2 26
    1 -2 26
    2 1 26
    -1 2 26
    -2 -1 26
    -2 1 -26
    2 -1 -26
    -1 -2 -26
    1 2 -26
    2 1 26
    -1 2 26
    1 -2 27
    -2 -1 27
    2 1 27
    1 -2 27
    -1 2 27
    -2 -1 27
    -1 -2 -27
    -2 1 -27
    2 -1 -27
    1 2 -27
    2 1 27
    -1 2 27
    1 -2 28
    1 -2 28
    -1 2 28
    2 1 28
    -2 -1 28
    -1 -2 -28
    -2 1 -28
    2 -1 -28
    1 2 -28
    2 1 28
    -2 -1 29
    -1 2 29
    2 1 29
    1 -2 29
    1 -2 29
    -2 -1 29
    -2 1 -29
    2 -1 -29
    1 2 -29
    -1 -2 -29
    2 1 29
    -1 2 29
    -1 2 30
    2 1 30
    1 -2 30
    -2 -1 30
    1 -2 30
    -2 -1 30
    -1 -2 -30
    1 2 -30
    2 -1 -30
    -2 1 -30
    2 1 30
    -1 2 30
    2 1 31
    1 -2 31
    -1 2 31
    -2 -1 31
    1 -2 31
    -2 -1 31
    -2 1 -31
    2 -1 -31
    1 2 -31
    -1 -2 -31
    2 1 31
    -1 2 31
    2 1 32
    -2 -1 32
    -1 2 32
    1 -2 32
    1 -2 32
    -2 -1 32
    -1 -2 -32
    2 -1 -32
    -2 1 -32
    1 2 -32
    2 1 32
    -1 2 32
    2 1 33
    1 -2 33
    1 -2 33
    -2 -1 33
    -1 2 33
    -2 -1 33
    -2 1 -33
    -1 -2 -33
    1 2 -33
    2 -1 -33
    2 1 33
    -1 2 33
    -2 -1 34
    2 1 34
    1 -2 34
    1 -2 34
    -1 2 34
    -2 -1 34
    -1 -2 -34
    1 2 -34
    2 -1 -34
    -2 1 -34
    2 1 34
    -1 2 34
    -2 -1 35
    1 -2 35
    -1 2 35
    2 1 35
    1 -2 35
    -2 -1 35
    -1 -2 -35
    -2 1 -35
    2 -1 -35
    1 2 -35
    2 1 35
    -1 2 35
    -2 -1 36
    -1 2 36
    1 -2 36
    2 1 36
    1 -2 36
    -2 -1 36
    -2 1 -36
    1 2 -36
    -1 -2 -36
    2 -1 -36
    -1 2 36
    2 1 36
    1 -2 37
    -1 2 37
    2 1 37
    1 -2 37
    -2 -1 37
    -2 -1 37
    1 2 -37
    -2 1 -37
    2 -1 -37
    -1 -2 -37
    2 1 37
    -1 2 38
    1 -2 38
    2 1 38
    1 -2 38
    -2 -1 38
    -2 -1 38
    2 -1 -38
    1 2 -38
    -2 1 -38
    -1 -2 -38
    2 1 38
    1 -2 39
    -1 2 39
    1 -2 39
    2 1 39
    -2 -1 39
    -2 -1 39
    -2 1 -39
    2 -1 -39
    1 2 -39
    -1 -2 -39
    2 1 39
    -2 -1 40
    -2 -1 40
    -1 2 40
    1 -2 40
    1 -2 40
    2 1 40
    -1 -2 -40
    2 -1 -40
    1 2 -40
    -2 1 -40
    2 1 40
    -1 2 41
    -2 -1 41
    1 -2 41
    1 -2 41
    2 1 41
    -1 -2 -41
    2 -1 -41
    1 2 -41
    -2 1 -41
    2 1 41
    1 -2 42
    -1 2 42
    2 1 42
    -2 -1 42
    1 -2 42
    -2 1 -42
    1 2 -42
    2 -1 -42
    -1 -2 -42
    2 1 42
    -1 2 43
    2 1 43
    1 -2 43
    1 -2 43
    -2 -1 43
    2 -1 -43
    -1 -2 -43
    -2 1 -43
    1 2 -43
    2 1 43
    2 1 44
    -1 2 44
    1 -2 44
    -2 -1 44
    1 -2 44
    -1 -2 -44
    -2 1 -44
    1 2 -44
    2 -1 -44
    2 1 44
    2 1 45
    1 -2 45
    -1 2 45
    1 -2 45
    -2 -1 45
    2 -1 -45
    -2 1 -45
    -1 -2 -45
    1 2 -45
    2 1 45
    -1 2 46
    2 1 46
    1 -2 46
    1 -2 46
    -2 -1 46
    2 -1 -46
    -2 1 -46
    1 2 -46
    -1 -2 -46
    2 1 46
    2 1 47
    -2 -1 47
    1 -2 47
    -1 2 47
    1 -2 47
    -2 1 -47
    -1 -2 -47
    1 2 -47
    2 -1 -47
    2 1 47
    1 -2 48
    -2 -1 48
    2 1 48
    -1 2 48
    1 -2 48
    -2 1 -48
    1 2 -48
    -1 -2 -48
    2 -1 -48
    2 1 48
    2 1 49
    -1 2 49
    1 -2 49
    1 -2 49
    -2 -1 49
    2 -1 -49
    -1 -2 -49
    1 2 -49
    -2 1 -49
    2 1 49
    -2 -1 50
    1 -2 50
    1 -2 50
    2 1 50
    -1 2 50
    2 -1 -50
    -2 1 -50
    1 2 -50
    -1 -2 -50
    2 1 50
    -2 -1 51
    2 1 51
    1 -2 51
    1 -2 51
    -2 1 -51
    2 -1 -51
    -1 -2 -51
    1 2 -51
    2 1 51
    1 -2 52
    1 -2 52
    2 1 52
    -2 -1 52
    -2 1 -52
    1 2 -52
    -1 -2 -52
    2 -1 -52
    2 1 52
    2 1 53
    -2 -1 53
    1 -2 53
    -1 -2 -53
    -2 1 -53
    2 -1 -53
    1 2 -53
    -2 -1 54
    -1 2 54
    2 1 54
    -1 -2 -54
    2 -1 -54
    1 2 -54
    -2 1 -54
    2 1 55
    -1 2 55
    -2 -1 55
    -2 1 -55
    -1 -2 -55
    1 2 -55
    2 -1 -55
    -2 -2 0
    2 -2 0
    2 2 0
    -2 -2 -1
    -2 -2 1
    -2 2 1
    -2 2 -1
    2 -2 -1
    2 -2 1
    2 2 -1
    2 2 1
    2 -2 -2
    -2 2 -2
    -2 2 2
    2 -2 2
    -2 -2 -2
    -2 -2 2
    2 2 -2
    -2 2 -2
    2 2 2
    2 2 -2
    -2 2 -3
    2 -2 -3
    2 -2 3
    -2 2 3
    -2 -2 -3
    -2 -2 3
    2 2 -3
    -2 2 -3
    2 2 -3
    2 2 3
    2 -2 4
    -2 2 4
    2 -2 -4
    -2 -2 4
    -2 -2 -4
    -2 2 -4
    2 2 -4
    2 2 4
    2 2 -4
    -2 2 5
    2 -2 5
    2 -2 -5
    -2 -2 -5
    -2 -2 5
    -2 2 -5
    2 2 -5
    2 2 5
    -2 -2 -5
    2 2 -5
    2 2 5
    2 -2 -6
    -2 2 6
    2 -2 6
    -2 -2 -6
    -2 -2 -6
    -2 2 -6
    2 2 -6
    2 2 6
    2 2 -6
    2 -2 7
    -2 2 7
    2 -2 -7
    -2 -2 7
    -2 -2 -7
    2 2 -7
    -2 2 -7
    -2 -2 -7
    2 2 -7
    2 2 7
    2 -2 8
    -2 2 8
    2 -2 -8
    -2 -2 -8
    -2 -2 8
    -2 2 -8
    -2 -2 -8
    2 2 -8
    2 2 -8
    2 2 8
    2 -2 9
    -2 2 9
    2 -2 -9
    -2 -2 -9
    -2 -2 9
    -2 -2 -9
    -2 2 -9
    2 2 -9
    2 2 9
    2 2 -9
    2 -2 -10
    -2 2 10
    2 -2 10
    -2 -2 -10
    -2 -2 10
    2 2 -10
    -2 2 -10
    -2 -2 -10
    2 2 10
    2 2 -10
    2 -2 -10
    2 -2 11
    -2 2 11
    2 -2 -11
    -2 -2 11
    -2 2 -11
    2 2 -11
    -2 -2 -11
    2 -2 -11
    2 2 11
    2 2 -11
    2 -2 12
    2 -2 -12
    -2 2 12
    -2 -2 12
    -2 -2 -12
    2 2 -12
    -2 2 -12
    2 -2 -12
    2 2 -12
    2 2 12
    2 -2 13
    -2 2 13
    2 -2 -13
    -2 -2 13
    2 2 -13
    -2 -2 -13
    -2 2 -13
    2 -2 -13
    2 2 13
    2 2 -13
    -2 2 14
    2 2 14
    2 -2 14
    -2 -2 14
    -2 2 -14
    -2 -2 -14
    2 2 -14
    2 -2 -14
    2 2 -14
    2 2 15
    2 -2 15
    2 -2 15
    -2 2 15
    -2 -2 15
    2 -2 -15
    -2 -2 -15
    -2 2 -15
    2 2 -15
    2 2 -15
    2 2 15
    2 -2 16
    2 2 16
    2 -2 16
    -2 -2 16
    2 -2 -16
    -2 2 -16
    -2 -2 -16
    2 2 -16
    2 2 16
    2 2 -16
    2 -2 17
    2 -2 17
    2 2 17
    -2 2 17
    -2 -2 17
    -2 -2 -17
    -2 2 -17
    2 -2 -17
    2 2 -17
    2 2 17
    2 2 -17
    2 -2 18
    -2 2 18
    2 -2 18
    2 2 18
    -2 -2 18
    -2 -2 -18
    -2 2 -18
    2 2 -18
    2 -2 -18
    2 2 18
    2 2 -18
    2 -2 19
    2 -2 19
    -2 2 19
    2 2 19
    -2 -2 19
    2 -2 -19
    -2 2 -19
    -2 -2 -19
    2 2 -19
    2 2 19
    2 2 -19
    2 2 20
    2 -2 20
    -2 2 20
    2 -2 20
    -2 -2 20
    -2 2 -20
    2 -2 -20
    2 2 -20
    -2 -2 -20
    2 2 20
    2 2 -20
    2 -2 21
    2 2 21
    -2 2 21
    2 -2 21
    -2 -2 21
    2 2 -21
    -2 2 -21
    -2 -2 -21
    2 -2 -21
    2 2 21
    2 2 -21
    2 -2 22
    2 2 22
    2 -2 22
    -2 2 22
    -2 -2 22
    -2 2 -22
    2 2 -22
    2 -2 -22
    -2 -2 -22
    2 2 -22
    2 2 22
    2 2 23
    2 -2 23
    2 -2 23
    -2 2 23
    -2 -2 23
    -2 2 -23
    2 -2 -23
    -2 -2 -23
    2 2 -23
    2 2 23
    2 2 -23
    2 -2 24
    2 2 24
    -2 2 24
    2 -2 24
    -2 -2 24
    -2 -2 -24
    2 -2 -24
    2 2 -24
    -2 2 -24
    2 2 24
    -2 2 25
    2 -2 25
    2 -2 25
    2 2 25
    -2 -2 25
    -2 2 -25
    2 2 -25
    -2 -2 -25
    2 -2 -25
    2 2 25
    2 -2 26
    2 2 26
    -2 2 26
    2 -2 26
    -2 -2 26
    -2 -2 26
    -2 2 -26
    2 2 -26
    -2 -2 -26
    2 -2 -26
    2 2 26
    2 -2 27
    -2 -2 27
    -2 2 27
    2 2 27
    2 -2 27
    -2 -2 27
    -2 2 -27
    2 2 -27
    -2 -2 -27
    2 -2 -27
    2 2 27
    -2 2 28
    2 -2 28
    2 -2 28
    -2 -2 28
    2 2 28
    -2 -2 28
    2 -2 -28
    2 2 -28
    -2 2 -28
    -2 -2 -28
    2 2 28
    -2 -2 29
    2 -2 29
    2 -2 29
    2 2 29
    -2 2 29
    -2 -2 29
    -2 -2 -29
    2 2 -29
    2 -2 -29
    -2 2 -29
    2 2 29
    -2 2 30
    2 2 30
    2 -2 30
    -2 -2 30
    2 -2 30
    -2 -2 30
    2 -2 -30
    -2 2 -30
    -2 -2 -30
    2 2 -30
    2 2 30
    2 -2 31
    2 -2 31
    -2 2 31
    2 2 31
    -2 -2 31
    -2 -2 31
    2 -2 -31
    -2 2 -31
    -2 -2 -31
    2 2 -31
    2 2 31
    2 2 32
    2 -2 32
    -2 -2 32
    2 -2 32
    -2 2 32
    -2 -2 32
    2 2 -32
    2 -2 -32
    -2 -2 -32
    -2 2 -32
    2 2 32
    2 -2 33
    -2 2 33
    -2 -2 33
    2 2 33
    2 -2 33
    -2 -2 33
    -2 2 -33
    2 2 -33
    2 -2 -33
    -2 -2 -33
    2 2 33
    2 -2 34
    2 2 34
    -2 -2 34
    2 -2 34
    -2 2 34
    -2 -2 34
    2 2 -34
    -2 2 -34
    -2 -2 -34
    2 -2 -34
    2 2 34
    -2 -2 35
    2 2 35
    -2 2 35
    2 -2 35
    2 -2 35
    -2 -2 35
    2 2 -35
    -2 2 -35
    2 -2 -35
    -2 -2 -35
    2 2 35
    -2 -2 36
    2 -2 36
    2 2 36
    2 -2 36
    -2 2 36
    -2 -2 36
    -2 2 -36
    -2 -2 -36
    2 -2 -36
    2 2 -36
    2 2 36
    -2 -2 37
    2 -2 37
    2 -2 37
    2 2 37
    -2 2 37
    -2 -2 37
    -2 -2 -37
    2 -2 -37
    2 2 -37
    -2 2 -37
    2 2 37
    -2 -2 38
    2 -2 38
    -2 2 38
    2 2 38
    2 -2 38
    -2 -2 38
    2 -2 -38
    -2 2 -38
    -2 -2 -38
    2 2 -38
    2 2 38
    2 -2 39
    -2 -2 39
    -2 2 39
    2 -2 39
    2 2 39
    -2 -2 39
    2 -2 -39
    -2 -2 -39
    -2 2 -39
    2 2 -39
    2 2 39
    -2 -2 40
    2 -2 40
    -2 2 40
    2 2 40
    -2 -2 40
    -2 2 -40
    2 -2 -40
    -2 -2 -40
    2 2 -40
    2 2 40
    -2 -2 41
    -2 2 41
    2 -2 41
    2 2 41
    2 -2 41
    -2 -2 41
    -2 -2 -41
    2 2 -41
    -2 2 -41
    2 -2 -41
    2 2 41
    -2 -2 42
    2 2 42
    -2 2 42
    2 -2 42
    -2 -2 42
    2 2 -42
    -2 -2 -42
    -2 2 -42
    2 -2 -42
    2 2 42
    2 2 43
    2 -2 43
    2 -2 43
    -2 2 43
    -2 -2 43
    -2 -2 43
    -2 2 -43
    2 -2 -43
    -2 -2 -43
    2 2 -43
    2 2 43
    -2 2 44
    2 2 44
    2 -2 44
    2 -2 44
    -2 -2 44
    -2 2 -44
    2 2 -44
    2 -2 -44
    -2 -2 -44
    2 2 44
    2 -2 45
    -2 2 45
    2 2 45
    -2 -2 45
    2 -2 45
    -2 2 -45
    -2 -2 -45
    2 -2 -45
    2 2 -45
    2 2 45
    -2 -2 46
    2 2 46
    2 -2 46
    -2 2 46
    2 -2 46
    2 2 -46
    -2 2 -46
    -2 -2 -46
    2 -2 -46
    2 2 46
    2 2 47
    -2 -2 47
    2 -2 47
    2 -2 47
    -2 2 47
    -2 2 -47
    2 2 -47
    -2 -2 -47
    2 -2 -47
    2 2 47
    2 2 48
    -2 2 48
    2 -2 48
    -2 -2 48
    -2 2 -48
    -2 -2 -48
    2 2 -48
    2 -2 -48
    2 2 48
    -2 2 49
    2 2 49
    -2 -2 49
    2 -2 49
    -2 2 -49
    2 2 -49
    -2 -2 -49
    2 -2 -49
    2 2 49
    -2 -2 50
    2 -2 50
    -2 2 50
    2 2 50
    -2 2 -50
    2 2 -50
    2 -2 -50
    -2 -2 -50
    2 2 50
    -2 2 51
    2 2 51
    2 -2 51
    -2 2 -51
    2 2 -51
    2 -2 -51
    -2 -2 -51
    -2 -2 51
    2 -2 52
    2 2 52
    -2 2 52
    2 -2 -52
    -2 2 -52
    2 2 -52
    -2 -2 -52
    -2 -2 52
    2 -2 53
    -2 2 53
    2 2 53
    -2 2 -53
    -2 -2 -53
    2 2 -53
    2 -2 -53
    -2 -2 53
    2 2 54
    2 -2 54
    -2 2 54
    -2 -2 54
    -2 2 -54
    2 -2 -54
    2 2 -54
    -2 -2 -54
    0 -3 0
    -3 0 0
    3 0 0
    0 3 0
    -3 0 1
    0 -3 -1
    0 -3 1
    -3 0 -1
    0 3 -1
    0 3 1
    3 0 1
    0 3 -1
    3 0 -1
    3 0 2
    -3 0 -2
    0 -3 2
    -3 0 2
    0 3 -2
    0 3 -2
    3 0 -2
    0 3 2
    3 0 3
    0 3 3
    -3 0 3
    0 -3 3
    0 3 -3
    3 0 -3
    0 3 -3
    0 3 3
    0 3 4
    3 0 4
    -3 0 4
    0 -3 4
    -3 0 -4
    -3 0 -4
    0 3 -4
    0 3 -4
    0 3 4
    3 0 -4
    0 3 5
    3 0 5
    0 -3 5
    -3 0 5
    -3 0 -5
    0 3 -5
    -3 0 -5
    0 3 5
    0 3 -5
    3 0 -5
    0 3 6
    3 0 6
    -3 0 -6
    -3 0 6
    0 -3 6
    0 3 -6
    -3 0 -6
    0 3 -6
    0 3 6
    3 0 -6
    3 0 7
    0 3 7
    -3 0 -7
    0 -3 7
    -3 0 7
    -3 0 -7
    0 3 -7
    0 3 7
    3 0 -7
    0 -3 -7
    0 3 -7
    0 3 8
    3 0 8
    0 -3 8
    -3 0 8
    -3 0 -8
    0 3 -8
    -3 0 -8
    0 3 8
    3 0 -8
    0 3 -8
    0 -3 -8
    3 0 -8
    0 3 9
    -3 0 -9
    0 -3 9
    -3 0 9
    0 -3 -9
    -3 0 -9
    0 3 -9
    0 3 9
    0 3 -9
    3 0 -9
    3 0 -9
    3 0 10
    0 3 10
    -3 0 -10
    -3 0 10
    -3 0 -10
    3 0 -10
    0 -3 -10
    0 3 -10
    0 3 10
    3 0 -10
    0 3 -10
    0 3 11
    3 0 11
    0 -3 11
    -3 0 -11
    -3 0 11
    3 0 -11
    0 -3 -11
    -3 0 -11
    0 3 -11
    3 0 -11
    0 3 -11
    0 3 11
    0 3 12
    -3 0 12
    0 -3 12
    -3 0 -12
    0 -3 -12
    3 0 -12
    -3 0 -12
    0 3 -12
    0 3 12
    3 0 -12
    0 3 -12
    0 3 13
    -3 0 13
    -3 0 -13
    0 -3 13
    0 -3 -13
    -3 0 -13
    3 0 -13
    0 3 -13
    3 0 -13
    0 3 13
    3 0 14
    0 3 14
    0 -3 14
    -3 0 14
    -3 0 -14
    3 0 -14
    -3 0 -14
    0 3 -14
    0 -3 -14
    0 3 -14
    0 3 14
    3 0 -14
    3 0 15
    0 3 15
    0 -3 15
    -3 0 15
    -3 0 -15
    -3 0 -15
    0 3 -15
    0 -3 -15
    3 0 -15
    3 0 -15
    0 3 -15
    0 3 15
    0 3 16
    0 -3 16
    -3 0 -16
    -3 0 16
    -3 0 -16
    3 0 -16
    0 -3 -16
    0 3 -16
    0 3 -16
    3 0 -16
    0 3 16
    0 3 17
    -3 0 -17
    -3 0 17
    0 -3 17
    0 -3 -17
    -3 0 -17
    0 3 -17
    3 0 -17
    3 0 -17
    0 3 17
    0 3 18
    -3 0 18
    0 -3 18
    0 3 -18
    -3 0 -18
    0 -3 -18
    3 0 -18
    0 3 18
    3 0 -18
    0 -3 19
    3 0 19
    0 3 19
    -3 0 19
    0 -3 19
    0 3 -19
    3 0 -19
    -3 0 -19
    0 -3 -19
    3 0 -19
    0 3 19
    0 -3 20
    0 3 20
    3 0 20
    -3 0 20
    0 -3 20
    0 3 -20
    3 0 -20
    0 -3 -20
    -3 0 -20
    0 3 20
    3 0 -20
    0 3 21
    0 -3 21
    3 0 21
    0 -3 21
    -3 0 21
    0 3 -21
    -3 0 -21
    3 0 -21
    0 -3 -21
    0 3 21
    3 0 22
    -3 0 22
    0 3 22
    0 -3 22
    -3 0 22
    0 -3 22
    -3 0 -22
    0 -3 -22
    3 0 -22
    0 3 -22
    0 3 22
    0 -3 23
    3 0 23
    -3 0 23
    0 3 23
    3 0 23
    0 -3 23
    -3 0 23
    3 0 -23
    0 3 -23
    -3 0 -23
    0 -3 -23
    0 3 23
    0 -3 24
    3 0 24
    -3 0 24
    0 -3 24
    -3 0 24
    0 -3 -24
    -3 0 -24
    3 0 -24
    0 3 24
    3 0 25
    0 3 25
    3 0 25
    0 -3 25
    -3 0 25
    -3 0 25
    0 -3 25
    3 0 -25
    -3 0 -25
    0 -3 -25
    0 3 -25
    0 3 25
    0 -3 26
    3 0 26
    -3 0 26
    0 3 26
    3 0 26
    -3 0 26
    0 -3 26
    -3 0 -26
    0 3 -26
    0 -3 -26
    3 0 -26
    0 3 26
    3 0 27
    0 -3 27
    0 -3 27
    -3 0 27
    -3 0 -27
    3 0 -27
    0 3 -27
    0 -3 -27
    0 3 27
    0 3 28
    3 0 28
    3 0 28
    0 -3 28
    -3 0 28
    0 -3 28
    0 3 -28
    -3 0 -28
    0 -3 -28
    3 0 -28
    0 3 28
    0 3 29
    0 -3 29
    3 0 29
    3 0 29
    0 -3 29
    -3 0 29
    0 -3 -29
    3 0 -29
    0 3 -29
    -3 0 -29
    0 3 29
    0 3 30
    0 -3 30
    3 0 30
    3 0 30
    0 -3 30
    -3 0 30
    0 -3 -30
    3 0 -30
    -3 0 -30
    0 3 -30
    0 3 30
    0 -3 31
    3 0 31
    0 3 31
    3 0 31
    -3 0 31
    0 -3 31
    0 -3 -31
    0 3 -31
    -3 0 -31
    3 0 -31
    0 3 31
    3 0 32
    3 0 32
    0 -3 32
    0 3 32
    0 -3 32
    -3 0 32
    0 -3 -32
    0 3 -32
    3 0 -32
    -3 0 -32
    0 3 32
    3 0 33
    0 -3 33
    0 3 33
    3 0 33
    0 -3 33
    -3 0 33
    0 -3 -33
    -3 0 -33
    0 3 -33
    3 0 -33
    0 3 33
    3 0 34
    0 -3 34
    0 3 34
    3 0 34
    -3 0 34
    0 -3 34
    0 -3 -34
    -3 0 -34
    0 3 -34
    3 0 -34
    0 3 34
    3 0 35
    0 -3 35
    0 3 35
    3 0 35
    -3 0 35
    0 -3 35
    3 0 -35
    0 3 -35
    0 -3 -35
    -3 0 -35
    0 3 35
    3 0 36
    3 0 36
    0 -3 36
    0 3 36
    0 -3 36
    -3 0 36
    -3 0 -36
    3 0 -36
    0 -3 -36
    0 3 -36
    0 3 36
    3 0 37
    0 -3 37
    3 0 37
    0 3 37
    -3 0 37
    0 -3 37
    3 0 -37
    0 3 -37
    -3 0 -37
    0 -3 -37
    0 3 37
    3 0 38
    0 -3 38
    3 0 38
    -3 0 38
    0 3 38
    0 -3 38
    0 -3 -38
    -3 0 -38
    0 3 -38
    3 0 -38
    0 3 38
    3 0 39
    0 -3 39
    0 3 39
    3 0 39
    -3 0 39
    0 -3 39
    3 0 -39
    0 3 -39
    -3 0 -39
    0 -3 -39
    0 3 39
    0 -3 40
    3 0 40
    3 0 40
    0 -3 40
    0 3 40
    -3 0 40
    0 -3 -40
    0 3 -40
    -3 0 -40
    3 0 -40
    0 3 40
    0 -3 41
    3 0 41
    3 0 41
    0 3 41
    0 -3 41
    -3 0 41
    3 0 -41
    0 -3 -41
    0 3 -41
    -3 0 -41
    0 3 41
    3 0 42
    0 -3 42
    3 0 42
    0 3 42
    0 -3 42
    -3 0 42
    -3 0 -42
    0 3 -42
    3 0 -42
    0 -3 -42
    3 0 43
    0 -3 43
    3 0 43
    0 3 43
    0 -3 43
    -3 0 43
    0 3 -43
    -3 0 -43
    3 0 -43
    0 -3 -43
    3 0 44
    3 0 44
    0 -3 44
    0 3 44
    -3 0 -44
    0 3 -44
    0 -3 -44
    3 0 -44
    0 -3 44
    -3 0 44
    0 3 45
    3 0 45
    0 -3 45
    3 0 45
    -3 0 45
    0 -3 45
    0 -3 -45
    3 0 -45
    -3 0 -45
    0 3 -45
    3 0 46
    0 -3 46
    0 3 46
    0 -3 46
    -3 0 46
    3 0 -46
    0 -3 -46
    0 3 -46
    -3 0 -46
    3 0 46
    3 0 47
    0 3 47
    3 0 47
    0 -3 47
    0 3 -47
    0 -3 -47
    3 0 -47
    -3 0 -47
    -3 0 47
    0 -3 47
    0 -3 48
    3 0 48
    0 3 48
    0 -3 48
    3 0 48
    0 3 -48
    0 -3 -48
    -3 0 -48
    3 0 -48
    -3 0 48
    0 3 49
    0 -3 49
    0 -3 49
    3 0 49
    3 0 49
    0 -3 -49
    3 0 -49
    0 3 -49
    -3 0 -49
    -3 0 49
    0 -3 50
    3 0 50
    3 0 50
    0 -3 50
    0 3 50
    0 -3 -50
    3 0 -50
    0 3 -50
    -3 0 -50
    -3 0 50
    3 0 51
    3 0 51
    -3 0 51
    0 -3 51
    0 3 51
    0 -3 51
    0 -3 -51
    -3 0 -51
    0 3 -51
    3 0 -51
    0 -3 52
    0 3 52
    3 0 52
    0 -3 52
    -3 0 52
    3 0 -52
    0 -3 -52
    -3 0 -52
    0 3 -52
    0 3 53
    -3 0 53
    3 0 53
    0 -3 -53
    -3 0 -53
    0 3 -53
    3 0 -53
    -3 0 54
    0 3 54
    3 0 54
    0 -3 -54
    0 3 -54
    3 0 -54
    -3 0 -54
    3 -1 54
    -3 1 54
    -1 -3 54
    1 3 54
    1 -3 -54
    3 1 -54
    -3 -1 -54
    -1 3 -54
    1 3 53
    -3 1 53
    3 -1 53
    1 -3 -53
    -3 -1 -53
    3 1 -53
    -1 3 -53
    -1 -3 53
    -3 1 52
    3 -1 52
    1 3 52
    -1 -3 52
    1 -3 -52
    -3 -1 -52
    -1 3 -52
    3 1 -52
    1 3 51
    3 -1 51
    -1 -3 51
    -3 1 51
    1 -3 -51
    3 1 -51
    -3 -1 -51
    -1 3 -51
    3 -1 50
    1 3 50
    -3 1 50
    -1 -3 50
    1 -3 -50
    -3 -1 -50
    -1 3 -50
    3 1 -50
    -1 -3 49
    -1 -3 49
    1 3 49
    -3 1 49
    3 -1 49
    -3 -1 -49
    1 -3 -49
    3 1 -49
    -1 3 -49
    -1 -3 48
    3 -1 48
    1 3 48
    -3 1 48
    -3 -1 -48
    1 -3 -48
    3 1 -48
    -1 3 -48
    -1 -3 48
    3 -1 47
    -1 -3 47
    -3 1 47
    1 3 47
    -1 3 -47
    3 1 -47
    -3 -1 -47
    1 -3 -47
    -1 -3 47
    3 -1 46
    -1 -3 46
    -1 -3 46
    1 3 46
    3 -1 46
    -3 1 46
    3 1 -46
    -1 3 -46
    1 -3 -46
    -3 -1 -46
    -3 1 45
    1 3 45
    -1 -3 45
    3 -1 45
    -1 -3 45
    3 -1 45
    -3 -1 -45
    -1 3 -45
    3 1 -45
    1 -3 -45
    1 3 45
    3 -1 44
    -1 -3 44
    -3 1 44
    1 3 44
    3 -1 44
    -1 -3 44
    1 -3 -44
    3 1 -44
    -3 -1 -44
    -1 3 -44
    1 3 44
    -1 -3 43
    -3 1 43
    1 3 43
    3 -1 43
    3 -1 43
    -1 -3 43
    1 -3 -43
    3 1 -43
    -1 3 -43
    -3 -1 -43
    1 3 43
    1 3 42
    -1 -3 42
    3 -1 42
    -3 1 42
    3 -1 42
    -1 -3 42
    -1 3 -42
    1 -3 -42
    3 1 -42
    -3 -1 -42
    1 3 42
    3 -1 41
    -1 -3 41
    1 3 41
    -3 1 41
    3 -1 41
    -1 -3 41
    -3 -1 -41
    3 1 -41
    1 -3 -41
    -1 3 -41
    1 3 41
    -1 -3 40
    3 -1 40
    -3 1 40
    3 -1 40
    1 3 40
    -1 -3 40
    -3 -1 -40
    3 1 -40
    -1 3 -40
    1 -3 -40
    1 3 40
    3 -1 39
    -1 -3 39
    1 3 39
    3 -1 39
    -3 1 39
    -1 -3 39
    1 -3 -39
    -3 -1 -39
    3 1 -39
    -1 3 -39
    1 3 39
    -3 1 38
    3 -1 38
    1 3 38
    3 -1 38
    -1 -3 38
    -1 -3 38
    -3 -1 -38
    3 1 -38
    -1 3 -38
    1 -3 -38
    1 3 38
    3 -1 37
    -1 -3 37
    3 -1 37
    -3 1 37
    1 3 37
    -1 -3 37
    3 1 -37
    -3 -1 -37
    1 -3 -37
    -1 3 -37
    1 3 37
    1 3 36
    -3 1 36
    -1 -3 36
    3 -1 36
    3 -1 36
    -1 -3 36
    1 -3 -36
    3 1 -36
    -3 -1 -36
    -1 3 -36
    1 3 36
    1 3 35
    -1 -3 35
    -3 1 35
    3 -1 35
    3 -1 35
    -1 -3 35
    3 1 -35
    1 -3 -35
    -1 3 -35
    -3 -1 -35
    1 3 35
    1 3 34
    3 -1 34
    -3 1 34
    3 -1 34
    -1 -3 34
    -1 -3 34
    3 1 -34
    -1 3 -34
    -3 -1 -34
    1 -3 -34
    1 3 34
    3 -1 33
    3 -1 33
    1 3 33
    -1 -3 33
    -3 1 33
    -1 -3 33
    1 -3 -33
    -3 -1 -33
    -1 3 -33
    3 1 -33
    1 3 33
    3 -1 32
    3 -1 32
    -1 -3 32
    1 3 32
    -3 1 32
    -1 -3 32
    3 1 -32
    -3 -1 -32
    1 -3 -32
    -1 3 -32
    1 3 32
    3 -1 31
    3 -1 31
    1 3 31
    -1 -3 31
    -3 1 31
    -1 -3 31
    -1 3 -31
    -3 -1 -31
    1 -3 -31
    3 1 -31
    1 3 31
    -1 -3 30
    1 3 30
    3 -1 30
    -3 1 30
    3 -1 30
    -1 -3 30
    -3 -1 -30
    -1 3 -30
    3 1 -30
    1 -3 -30
    1 3 30
    -1 -3 29
    3 -1 29
    1 3 29
    -1 -3 29
    -3 1 29
    1 -3 -29
    -1 3 -29
    -3 -1 -29
    3 1 -29
    1 3 29
    3 -1 28
    -1 -3 28
    3 -1 28
    1 3 28
    -1 -3 28
    -3 1 28
    -3 -1 -28
    3 1 -28
    1 -3 -28
    -1 3 -28
    1 3 28
    3 -1 27
    3 -1 27
    1 3 27
    -1 -3 27
    -3 1 27
    -1 -3 27
    -1 3 -27
    -3 -1 -27
    1 -3 -27
    3 1 -27
    1 3 27
    1 3 26
    3 -1 26
    -1 -3 26
    3 -1 26
    -3 1 26
    -1 -3 26
    1 -3 -26
    3 1 -26
    -3 -1 -26
    -1 3 -26
    1 3 26
    -1 -3 25
    1 3 25
    3 -1 25
    3 -1 25
    -1 -3 25
    -3 1 25
    -3 -1 -25
    -1 3 -25
    3 1 -25
    1 -3 -25
    1 3 25
    3 -1 24
    1 3 24
    3 -1 24
    -3 1 24
    -1 -3 24
    -1 3 -24
    3 1 -24
    -3 -1 -24
    1 -3 -24
    1 3 24
    3 1 -24
    3 -1 23
    3 -1 23
    1 3 23
    -1 -3 23
    -3 1 23
    3 1 -23
    -3 -1 -23
    -1 3 -23
    1 -3 -23
    1 3 23
    3 -1 22
    3 -1 22
    1 3 22
    -1 -3 22
    -3 1 22
    1 -3 -22
    -3 -1 -22
    -1 3 -22
    3 1 -22
    3 1 -22
    1 3 22
    3 -1 21
    1 3 21
    3 -1 21
    -3 1 21
    -1 -3 21
    -3 -1 -21
    3 1 -21
    -1 3 -21
    1 -3 -21
    1 3 21
    1 3 20
    3 -1 20
    -3 1 20
    -1 -3 20
    1 -3 -20
    -1 3 -20
    -3 -1 -20
    3 1 -20
    1 3 20
    3 1 -20
    1 3 19
    3 -1 19
    -1 -3 19
    -3 1 19
    1 -3 -19
    -1 3 -19
    -3 -1 -19
    3 1 -19
    3 1 -19
    1 3 19
    3 -1 18
    1 3 18
    -1 -3 18
    -3 1 18
    -3 -1 -18
    1 -3 -18
    3 1 -18
    -1 3 -18
    3 1 -18
    1 3 18
    1 3 17
    -3 -1 -17
    -1 -3 17
    -3 1 17
    3 1 -17
    -3 -1 -17
    -1 3 -17
    1 -3 -17
    1 3 17
    3 1 -17
    3 -1 16
    1 3 16
    -3 -1 -16
    -1 -3 16
    -3 1 16
    3 1 -16
    -1 3 -16
    -3 -1 -16
    1 -3 -16
    1 3 16
    3 1 -16
    1 3 15
    -3 -1 -15
    -1 -3 15
    -3 1 15
    -3 -1 -15
    -1 3 -15
    3 1 -15
    1 -3 -15
    3 1 -15
    1 3 15
    1 3 14
    3 -1 14
    -1 -3 14
    -3 1 14
    -3 -1 -14
    -1 3 -14
    -3 -1 -14
    1 -3 -14
    3 1 -14
    3 1 -14
    1 3 14
    3 -1 13
    1 3 13
    -1 -3 13
    -3 1 13
    -3 -1 -13
    -3 -1 -13
    3 1 -13
    1 -3 -13
    -1 3 -13
    3 1 -13
    1 3 13
    3 -1 12
    1 3 12
    -3 1 12
    -3 -1 -12
    -1 -3 12
    -1 3 -12
    -3 -1 -12
    3 1 -12
    3 1 -12
    1 3 12
    1 -3 -12
    1 3 11
    3 -1 11
    -3 1 11
    -3 -1 -11
    -1 -3 11
    -1 3 -11
    3 1 -11
    -3 -1 -11
    1 3 11
    1 -3 -11
    3 1 -11
    1 3 10
    3 -1 10
    -3 1 10
    -3 -1 -10
    -1 -3 10
    -3 -1 -10
    3 1 -10
    -1 3 -10
    3 1 -10
    1 3 10
    1 -3 -10
    1 3 9
    -1 -3 9
    -3 -1 -9
    -3 1 9
    -1 3 -9
    3 1 -9
    -3 -1 -9
    3 1 -9
    1 3 9
    1 -3 -9
    3 -1 8
    -1 -3 8
    -3 -1 -8
    -3 1 8
    3 1 -8
    -1 3 -8
    -3 -1 -8
    -1 3 -8
    3 1 -8
    1 3 8
    3 -1 7
    -1 -3 7
    -3 -1 -7
    -3 1 7
    -1 3 -7
    3 1 -7
    -3 -1 -7
    1 3 7
    3 1 -7
    -1 3 -7
    3 -1 6
    -3 1 6
    -3 -1 -6
    -1 -3 6
    -3 -1 -6
    -1 3 -6
    3 1 -6
    1 3 6
    -1 3 -6
    3 1 -6
    3 -1 5
    -1 -3 5
    -3 -1 -5
    -3 1 5
    -1 3 -5
    -3 -1 -5
    -1 3 -5
    3 1 -5
    1 3 5
    3 1 -5
    -1 -3 4
    -3 1 4
    -3 -1 -4
    -3 -1 -4
    -1 3 -4
    1 3 4
    3 1 -4
    3 1 -4
    -1 3 -4
    -3 1 3
    -1 -3 3
    -3 -1 -3
    -1 3 -3
    1 3 3
    3 1 -3
    -1 3 -3
    3 -1 2
    -3 1 2
    -1 -3 2
    -3 -1 -2
    -1 3 -2
    1 3 2
    3 1 -2
    -1 3 -2
    -3 -1 -1
    -1 -3 1
    -3 1 1
    -1 3 -1
    3 -1 1
    3 1 -1
    1 3 1
    -3 -1 0
    -3 1 0
    -1 -3 0
    3 -1 0
    -1 3 0
    -1 3 0
    1 3 0
    3 1 0
    3 -1 -1
    -1 3 1
    -3 1 -1
    -1 -3 -1
    1 3 -1
    -1 3 1
    1 3 -1
    3 1 1
    3 -1 -2
    -1 3 2
    -3 1 -2
    -1 -3 -2
    -3 -1 2
    1 3 -2
    3 1 2
    -1 3 2
    1 3 -2
    -1 3 3
    3 -1 -3
    1 -3 3
    -3 -1 3
    -3 1 -3
    -1 -3 -3
    1 3 -3
    1 3 -3
    -1 3 3
    3 1 3
    -1 3 4
    3 -1 -4
    -3 1 -4
    -3 -1 4
    1 -3 4
    -1 -3 -4
    1 3 -4
    -3 1 -4
    -1 3 4
    -1 -3 -4
    1 3 -4
    3 1 4
    -1 3 5
    3 -1 -5
    -3 1 -5
    1 -3 5
    -3 -1 5
    -1 -3 -5
    -3 1 -5
    -1 3 5
    1 3 -5
    3 1 5
    3 -1 -6
    -1 3 6
    -3 1 -6
    -3 -1 6
    1 -3 6
    -1 -3 -6
    1 3 -6
    -1 -3 -6
    -3 1 -6
    -1 3 6
    3 1 6
    1 3 -6
    3 -1 -7
    -1 3 7
    -3 1 -7
    1 -3 7
    -3 -1 7
    1 3 -7
    -1 3 7
    1 3 -7
    3 1 7
    3 -1 -8
    -1 3 8
    -3 -1 8
    1 -3 8
    -3 1 -8
    1 3 -8
    -1 -3 -8
    -3 1 -8
    3 1 8
    -1 3 8
    1 3 -8
    -1 3 9
    -3 -1 9
    -3 1 -9
    1 -3 9
    1 3 -9
    -3 1 -9
    -1 -3 -9
    -1 3 9
    3 -1 -9
    1 3 -9
    3 1 9
    3 -1 -9
    -1 3 10
    -3 -1 10
    -3 1 -10
    1 3 -10
    -3 1 -10
    3 -1 -10
    3 1 10
    3 -1 -10
    1 3 -10
    -1 3 10
    1 -3 11
    -1 3 11
    1 -3 11
    -3 1 -11
    -3 -1 11
    -3 1 -11
    -1 -3 -11
    1 3 -11
    3 -1 -11
    3 -1 -11
    -1 3 11
    3 1 11
    1 3 -11
    -1 3 12
    1 -3 12
    -3 1 -12
    1 -3 12
    -3 -1 12
    1 3 -12
    -1 -3 -12
    -3 1 -12
    -1 3 12
    3 1 12
    3 -1 -12
    1 3 -12
    3 -1 -12
    1 -3 13
    -1 3 13
    -3 1 -13
    -3 -1 13
    1 -3 13
    3 -1 -13
    1 3 -13
    -3 1 -13
    -1 -3 -13
    3 -1 -13
    3 1 13
    1 3 -13
    -1 3 13
    1 -3 14
    -3 -1 14
    -3 1 -14
    1 -3 14
    3 -1 -14
    1 3 -14
    -3 1 -14
    -1 -3 -14
    -1 3 14
    3 1 14
    1 3 -14
    -1 3 15
    1 -3 15
    -3 -1 15
    -3 1 -15
    1 -3 15
    -3 1 -15
    3 -1 -15
    1 3 -15
    3 1 15
    -1 3 15
    -1 3 16
    1 -3 16
    -3 -1 16
    1 -3 16
    -3 1 -16
    3 -1 -16
    1 3 -16
    -3 1 -16
    -1 -3 -16
    3 1 16
    -1 3 16
    -1 3 17
    1 -3 17
    -3 -1 17
    1 -3 17
    -3 1 -17
    1 3 -17
    -3 1 -17
    3 -1 -17
    -1 -3 -17
    1 3 -17
    -1 3 17
    -1 3 18
    1 -3 18
    1 -3 18
    -3 -1 18
    1 3 -18
    -3 1 -18
    -1 -3 -18
    3 -1 -18
    -1 3 18
    1 3 -18
    3 1 18
    1 -3 19
    1 -3 19
    -3 -1 19
    -1 -3 -19
    -3 1 -19
    3 -1 -19
    -1 3 19
    1 -3 20
    -1 3 20
    1 -3 20
    -3 -1 20
    -1 -3 -20
    3 -1 -20
    -3 1 -20
    1 3 -20
    -1 3 20
    1 3 -20
    -1 3 21
    1 -3 21
    3 1 21
    -3 -1 21
    1 -3 21
    -3 1 -21
    -1 -3 -21
    3 -1 -21
    1 3 -21
    1 3 -21
    -1 3 21
    3 1 21
    3 1 22
    1 -3 22
    -1 3 22
    -3 -1 22
    1 -3 22
    -3 1 -22
    1 3 -22
    -1 -3 -22
    3 -1 -22
    3 1 22
    -1 3 22
    -1 3 23
    1 -3 23
    3 1 23
    -3 -1 23
    1 -3 23
    1 3 -23
    -1 -3 -23
    3 -1 -23
    -3 1 -23
    3 1 23
    -1 3 23
    3 1 24
    1 -3 24
    -1 3 24
    -3 -1 24
    1 -3 24
    1 3 -24
    -1 -3 -24
    3 -1 -24
    -3 1 -24
    -1 3 24
    -1 3 25
    3 1 25
    1 -3 25
    -3 -1 25
    1 -3 25
    3 -1 -25
    -1 -3 -25
    -3 1 -25
    1 3 -25
    -1 3 25
    3 1 25
    3 1 26
    -1 3 26
    1 -3 26
    -3 -1 26
    1 -3 26
    -3 -1 26
    -3 1 -26
    3 -1 -26
    1 3 -26
    -1 -3 -26
    3 1 26
    -1 3 26
    3 1 27
    1 -3 27
    -3 -1 27
    -1 3 27
    1 -3 27
    -3 -1 27
    -3 1 -27
    -1 -3 -27
    3 -1 -27
    1 3 -27
    -1 3 27
    3 1 27
    1 -3 28
    -3 -1 28
    3 1 28
    -1 3 28
    -3 -1 28
    1 -3 28
    1 3 -28
    -3 1 -28
    -1 -3 -28
    3 -1 -28
    3 1 28
    -1 3 28
    1 -3 29
    -3 -1 29
    -1 3 29
    3 1 29
    -3 -1 29
    1 -3 29
    1 3 -29
    -3 1 -29
    -1 -3 -29
    3 -1 -29
    -1 3 29
    1 -3 30
    -3 -1 30
    3 1 30
    -1 3 30
    1 -3 30
    -3 -1 30
    3 -1 -30
    -1 -3 -30
    1 3 -30
    -3 1 -30
    3 1 30
    -1 3 30
    3 1 31
    1 -3 31
    -3 -1 31
    -1 3 31
    1 -3 31
    -3 -1 31
    3 -1 -31
    -3 1 -31
    -1 -3 -31
    1 3 -31
    3 1 31
    -1 3 31
    -1 3 32
    1 -3 32
    3 1 32
    1 -3 32
    -3 -1 32
    -3 -1 32
    -1 -3 -32
    -3 1 -32
    1 3 -32
    3 -1 -32
    -1 3 32
    3 1 32
    3 1 33
    1 -3 33
    -3 -1 33
    -1 3 33
    1 -3 33
    -3 -1 33
    -1 -3 -33
    1 3 -33
    -3 1 -33
    3 -1 -33
    -1 3 33
    3 1 33
    -1 3 34
    -3 -1 34
    1 -3 34
    1 -3 34
    3 1 34
    -3 -1 34
    -3 1 -34
    1 3 -34
    3 -1 -34
    -1 -3 -34
    -1 3 34
    3 1 34
    1 -3 35
    3 1 35
    -3 -1 35
    1 -3 35
    -1 3 35
    -3 -1 35
    1 3 -35
    3 -1 -35
    -1 -3 -35
    -3 1 -35
    3 1 35
    -1 3 36
    1 -3 36
    3 1 36
    1 -3 36
    -3 -1 36
    -1 -3 -36
    1 3 -36
    3 -1 -36
    -3 1 -36
    3 1 36
    1 -3 37
    -1 3 37
    1 -3 37
    3 1 37
    -3 -1 37
    -1 -3 -37
    -3 1 -37
    3 -1 -37
    1 3 -37
    3 1 37
    3 1 38
    1 -3 38
    -1 3 38
    1 -3 38
    -3 -1 38
    -1 -3 -38
    1 3 -38
    -3 1 -38
    3 -1 -38
    3 1 38
    1 -3 39
    3 1 39
    1 -3 39
    -1 3 39
    -3 -1 39
    -1 -3 -39
    1 3 -39
    -3 1 -39
    3 -1 -39
    3 1 39
    1 -3 40
    1 -3 40
    3 1 40
    -3 -1 40
    -3 1 -40
    -1 -3 -40
    1 3 -40
    3 -1 -40
    3 1 40
    3 1 41
    1 -3 41
    1 -3 41
    -3 -1 41
    -1 -3 -41
    -3 1 -41
    1 3 -41
    3 -1 -41
    3 1 41
    3 1 42
    1 -3 42
    -3 -1 42
    1 3 -42
    3 -1 -42
    -3 1 -42
    -1 -3 -42
    3 1 42
    1 -3 43
    1 -3 43
    3 1 43
    -3 -1 43
    -3 1 -43
    1 3 -43
    -1 -3 -43
    3 -1 -43
    3 1 43
    1 -3 44
    -1 3 44
    1 -3 44
    3 1 44
    -3 -1 44
    3 -1 -44
    -1 -3 -44
    -3 1 -44
    1 3 -44
    3 1 44
    1 -3 45
    3 1 45
    -3 -1 45
    -1 3 45
    1 -3 45
    -1 -3 -45
    3 -1 -45
    -3 1 -45
    1 3 -45
    3 1 45
    3 1 46
    -3 -1 46
    1 -3 46
    1 -3 46
    -1 3 46
    3 -1 -46
    -1 -3 -46
    -3 1 -46
    1 3 -46
    3 1 46
    -1 3 47
    1 -3 47
    1 -3 47
    3 1 47
    3 1 47
    -3 -1 47
    -3 1 -47
    -1 -3 -47
    3 -1 -47
    1 3 -47
    -1 3 48
    1 -3 48
    3 1 48
    -3 -1 48
    -1 -3 -48
    3 -1 -48
    -3 1 -48
    1 3 -48
    3 1 48
    1 -3 49
    3 1 49
    -1 3 49
    -3 -1 49
    -3 1 -49
    -1 -3 -49
    3 -1 -49
    1 3 -49
    3 1 49
    3 1 50
    -1 3 50
    -3 -1 50
    1 -3 50
    1 3 -50
    -1 -3 -50
    -3 1 -50
    3 -1 -50
    3 1 50
    1 -3 51
    -1 3 51
    -3 -1 51
    3 1 51
    -3 1 -51
    3 -1 -51
    1 3 -51
    -1 -3 -51
    3 1 51
    -1 3 52
    1 -3 52
    3 1 52
    -3 -1 52
    -3 1 -52
    3 -1 -52
    1 3 -52
    -1 -3 -52
    3 1 52
    3 1 53
    -1 3 53
    1 -3 53
    -3 -1 53
    1 3 -53
    -3 1 -53
    -1 -3 -53
    3 -1 -53
    3 1 53
    1 -3 54
    3 1 54
    -1 3 54
    -3 -1 54
    -1 -3 -54
    -3 1 -54
    3 -1 -54
    1 3 -54
    3 1 54
    2 3 53
    -3 2 53
    3 -2 53
    -2 -3 53
    -3 -2 -53
    -2 3 -53
    2 -3 -53
    3 2 -53
    -3 2 52
    3 -2 52
    2 3 52
    -2 -3 52
    -2 3 -52
    2 -3 -52
    3 2 -52
    -3 -2 -52
    3 -2 51
    -2 -3 51
    2 3 51
    -3 2 51
    2 -3 -51
    3 2 -51
    -3 -2 -51
    -2 3 -51
    3 -2 50
    2 3 50
    -3 2 50
    -2 -3 50
    3 2 -50
    -3 -2 -50
    2 -3 -50
    -2 3 -50
    -3 2 49
    2 3 49
    3 -2 49
    -2 -3 49
    3 2 -49
    -3 -2 -49
    2 -3 -49
    -2 3 -49
    2 3 49
    3 -2 48
    2 3 48
    -3 2 48
    -2 -3 48
    3 2 -48
    -3 -2 -48
    -2 3 -48
    2 -3 -48
    2 3 48
    3 -2 47
    2 3 47
    -3 2 47
    -2 -3 47
    -3 -2 -47
    2 -3 -47
    3 2 -47
    -2 3 -47
    2 3 47
    3 -2 46
    -2 -3 46
    -3 2 46
    2 3 46
    -2 -3 46
    -2 3 -46
    2 -3 -46
    3 2 -46
    -3 -2 -46
    2 3 46
    -3 2 45
    -2 -3 45
    2 3 45
    3 -2 45
    -2 -3 45
    3 2 -45
    2 -3 -45
    -3 -2 -45
    -2 3 -45
    2 3 45
    -3 2 44
    -2 -3 44
    3 -2 44
    2 3 44
    -2 -3 44
    -2 3 -44
    -3 -2 -44
    3 2 -44
    2 -3 -44
    2 3 44
    3 -2 43
    -3 2 43
    -2 -3 43
    2 3 43
    -2 -3 43
    -2 3 -43
    -3 -2 -43
    2 -3 -43
    3 2 -43
    2 3 43
    3 -2 42
    -3 2 42
    2 3 42
    -2 -3 42
    -2 -3 42
    3 2 -42
    -2 3 -42
    2 -3 -42
    -3 -2 -42
    2 3 42
    3 -2 41
    -3 2 41
    2 3 41
    -2 -3 41
    -2 -3 41
    3 2 -41
    2 -3 -41
    -2 3 -41
    -3 -2 -41
    2 3 41
    2 3 40
    -2 -3 40
    3 -2 40
    -3 2 40
    -2 -3 40
    -2 3 -40
    -3 -2 -40
    2 -3 -40
    3 2 -40
    2 3 40
    -3 2 39
    3 -2 39
    -2 -3 39
    2 3 39
    3 -2 39
    -2 -3 39
    -2 3 -39
    2 -3 -39
    -3 -2 -39
    3 2 -39
    2 3 39
    2 3 38
    -3 2 38
    3 -2 38
    -2 -3 38
    3 -2 38
    -2 -3 38
    3 2 -38
    -2 3 -38
    -3 -2 -38
    2 -3 -38
    2 3 38
    3 -2 37
    3 -2 37
    -3 2 37
    2 3 37
    -2 -3 37
    -2 -3 37
    -2 3 -37
    -3 -2 -37
    2 -3 -37
    3 2 -37
    2 3 37
    3 -2 36
    3 -2 36
    -3 2 36
    -2 -3 36
    2 3 36
    -2 -3 36
    3 2 -36
    -2 3 -36
    -3 -2 -36
    2 -3 -36
    2 3 36
    2 3 35
    -2 -3 35
    -3 2 35
    3 -2 35
    3 -2 35
    -2 -3 35
    2 -3 -35
    -2 3 -35
    -3 -2 -35
    3 2 -35
    2 3 35
    2 3 34
    3 -2 34
    -3 2 34
    3 -2 34
    -2 -3 34
    -2 -3 34
    3 2 -34
    -2 3 -34
    2 -3 -34
    -3 -2 -34
    2 3 34
    3 -2 33
    2 3 33
    -3 2 33
    -2 -3 33
    3 -2 33
    -2 -3 33
    3 2 -33
    -3 -2 -33
    -2 3 -33
    2 -3 -33
    2 3 33
    2 3 32
    3 -2 32
    3 -2 32
    -3 2 32
    -2 -3 32
    -2 -3 32
    2 -3 -32
    -3 -2 -32
    3 2 -32
    -2 3 -32
    3 -2 31
    2 3 31
    -3 2 31
    -2 -3 31
    3 -2 31
    -2 -3 31
    -3 -2 -31
    -2 3 -31
    2 -3 -31
    3 2 -31
    2 3 31
    3 -2 30
    -3 2 30
    2 3 30
    3 -2 30
    -2 -3 30
    -2 -3 30
    -2 3 -30
    2 -3 -30
    3 2 -30
    -3 -2 -30
    2 3 30
    3 -2 29
    -3 2 29
    -2 -3 29
    2 3 29
    3 -2 29
    -2 -3 29
    2 -3 -29
    -3 -2 -29
    -2 3 -29
    3 2 -29
    2 3 29
    3 -2 28
    2 3 28
    -3 2 28
    3 -2 28
    -2 -3 28
    -3 -2 -28
    2 -3 -28
    3 2 -28
    -2 3 -28
    2 3 28
    3 -2 27
    -3 2 27
    3 -2 27
    2 3 27
    -2 -3 27
    -2 3 -27
    -3 -2 -27
    2 -3 -27
    3 2 -27
    3 2 -27
    2 3 27
    3 -2 26
    2 3 26
    3 -2 26
    -3 2 26
    -2 -3 26
    3 2 -26
    -2 3 -26
    -3 -2 -26
    2 -3 -26
    2 3 26
    3 -2 25
    2 3 25
    3 -2 25
    -3 2 25
    -2 -3 25
    -2 3 -25
    2 -3 -25
    3 2 -25
    -3 -2 -25
    3 2 -25
    2 3 25
    2 3 24
    3 -2 24
    -3 2 24
    3 -2 24
    -2 -3 24
    3 2 -24
    2 -3 -24
    -2 3 -24
    -3 -2 -24
    3 2 -24
    2 3 24
    2 3 23
    3 -2 23
    -3 2 23
    3 -2 23
    -2 -3 23
    -3 -2 -23
    -2 3 -23
    3 2 -23
    2 -3 -23
    2 3 23
    3 2 -23
    -3 2 22
    3 -2 22
    3 -2 22
    2 3 22
    -2 -3 22
    3 2 -22
    -3 -2 -22
    2 -3 -22
    -2 3 -22
    3 2 -22
    2 3 22
    2 3 21
    -3 2 21
    3 -2 21
    3 -2 21
    -2 -3 21
    -2 3 -21
    2 -3 -21
    -3 -2 -21
    3 2 -21
    2 3 21
    3 2 -21
    2 3 20
    3 -2 20
    -3 2 20
    -2 -3 20
    3 2 -20
    -3 -2 -20
    2 -3 -20
    -2 3 -20
    2 3 20
    3 2 -20
    2 3 19
    -2 -3 19
    2 -3 -19
    3 2 -19
    -3 -2 -19
    -2 3 -19
    2 3 19
    3 2 -19
    3 -2 18
    2 3 18
    -3 2 18
    -2 -3 18
    3 2 -18
    -3 -2 -18
    2 -3 -18
    -2 3 -18
    2 3 18
    3 2 -18
    2 3 17
    3 -2 17
    -3 2 17
    -2 -3 17
    -3 -2 -17
    -3 -2 -17
    -2 3 -17
    2 -3 -17
    3 2 -17
    2 3 17
    3 2 -17
    2 3 16
    3 -2 16
    -3 -2 -16
    -2 -3 16
    -3 2 16
    -2 3 -16
    -3 -2 -16
    2 -3 -16
    3 2 -16
    2 3 16
    3 2 -16
    2 3 15
    3 -2 15
    -3 2 15
    -2 -3 15
    -3 -2 -15
    -2 3 -15
    2 -3 -15
    -3 -2 -15
    3 2 -15
    3 2 -15
    2 3 15
    3 -2 14
    -3 -2 -14
    -3 2 14
    -2 -3 14
    -2 3 -14
    -3 -2 -14
    3 2 -14
    2 3 14
    3 2 -14
    2 -3 -14
    -2 -3 13
    -3 -2 -13
    -3 -2 -13
    3 2 -13
    -2 3 -13
    2 3 13
    3 2 -13
    2 -3 -13
    3 -2 12
    -3 -2 -12
    -2 -3 12
    -3 2 12
    -3 -2 -12
    -2 3 -12
    3 2 -12
    3 2 -12
    2 3 12
    2 -3 -12
    3 -2 11
    -3 2 11
    -2 -3 11
    -3 -2 -11
    -3 -2 -11
    -2 3 -11
    3 2 -11
    3 2 -11
    2 3 11
    2 -3 -11
    3 -2 10
    -2 -3 10
    -3 2 10
    -3 -2 -10
    3 2 -10
    -3 -2 -10
    -2 3 -10
    2 3 10
    3 2 -10
    3 -2 9
    -2 -3 9
    -3 2 9
    -3 -2 -9
    3 2 -9
    -3 -2 -9
    -2 3 -9
    2 3 9
    3 2 -9
    -2 -3 8
    -3 -2 -8
    -2 3 -8
    3 2 -8
    -3 -2 -8
    2 3 8
    3 2 -8
    3 -2 7
    -2 -3 7
    -3 2 7
    -3 -2 -7
    3 2 -7
    -2 3 -7
    -3 -2 -7
    3 2 -7
    2 3 7
    3 -2 6
    -3 2 6
    -3 -2 -6
    -2 -3 6
    -3 -2 -6
    -2 3 -6
    2 3 6
    3 2 -6
    3 -2 5
    -2 -3 5
    -3 -2 -5
    -3 2 5
    -2 3 -5
    -3 -2 -5
    3 2 -5
    2 3 5
    3 2 -5
    3 -2 4
    -2 3 -4
    -2 -3 4
    -3 -2 -4
    -3 2 4
    3 2 -4
    -2 3 -4
    2 3 4
    3 2 -4
    -2 3 -3
    3 -2 3
    -3 2 3
    -2 -3 3
    -3 -2 -3
    -2 3 -3
    2 3 3
    3 2 -3
    3 -2 2
    -2 3 -2
    -2 -3 2
    -3 -2 -2
    -3 2 2
    2 3 2
    3 2 -2
    -3 -2 -1
    -3 2 1
    -2 -3 1
    2 -3 -1
    -2 3 -1
    2 3 1
    3 2 -1
    3 2 -1
    -3 -2 0
    -2 -3 0
    -3 2 0
    3 -2 0
    2 -3 0
    -2 3 0
    3 2 0
    2 3 0
    -3 2 -1
    -3 -2 1
    -2 -3 -1
    2 -3 1
    -2 3 1
    2 3 -1
    3 2 1
    3 -2 -2
    2 -3 2
    -2 3 2
    -2 -3 -2
    -3 -2 2
    -3 2 -2
    2 3 -2
    2 3 -2
    3 2 2
    3 -2 -3
    2 -3 3
    -3 2 -3
    -3 -2 3
    -2 -3 -3
    2 3 -3
    2 3 -3
    3 2 3
    -2 3 4
    2 -3 4
    3 -2 -4
    -2 -3 -4
    -3 -2 4
    -3 2 -4
    2 3 -4
    -3 2 -4
    2 3 -4
    3 2 4
    -2 3 5
    3 -2 -5
    2 -3 5
    -3 2 -5
    -3 -2 5
    -2 -3 -5
    -3 2 -5
    2 3 -5
    -2 3 5
    2 3 -5
    3 2 5
    3 -2 -6
    -2 3 6
    2 -3 6
    -3 2 -6
    -3 -2 6
    2 -3 6
    -2 -3 -6
    -3 2 -6
    2 3 -6
    2 3 -6
    3 2 6
    -2 3 6
    3 -2 -7
    -2 3 7
    2 -3 7
    2 -3 7
    -3 -2 7
    -2 -3 -7
    -3 2 -7
    -2 -3 -7
    2 3 -7
    -3 2 -7
    -2 3 7
    3 2 7
    2 3 -7
    -2 3 8
    3 -2 -8
    2 -3 8
    2 -3 8
    -3 -2 8
    -2 -3 -8
    2 3 -8
    -3 2 -8
    -2 -3 -8
    2 3 -8
    3 2 8
    -2 3 8
    3 -2 -9
    -2 3 9
    2 -3 9
    -3 -2 9
    -2 -3 -9
    2 -3 9
    -2 -3 -9
    -3 2 -9
    2 3 -9
    2 3 -9
    3 2 9
    -2 3 10
    2 -3 10
    3 -2 -10
    -3 -2 10
    -2 -3 -10
    -3 2 -10
    -2 -3 -10
    2 3 -10
    2 3 -10
    3 2 10
    3 -2 -11
    -2 3 11
    2 -3 11
    -3 -2 11
    -2 -3 -11
    -3 2 -11
    2 3 -11
    -2 -3 -11
    3 -2 -11
    2 3 -11
    -2 3 11
    2 -3 12
    3 -2 -12
    -2 3 12
    -3 -2 12
    -2 -3 -12
    2 3 -12
    -3 2 -12
    3 -2 -12
    3 2 12
    -2 3 12
    2 3 -12
    3 -2 -13
    2 -3 13
    -3 -2 13
    2 3 -13
    -2 -3 -13
    -3 2 -13
    3 2 13
    -2 3 13
    3 -2 -13
    2 3 -13
    3 -2 -14
    2 -3 14
    -2 3 14
    -3 -2 14
    -3 2 -14
    -2 -3 -14
    2 3 -14
    -2 3 14
    3 2 14
    2 3 -14
    3 -2 -14
    2 -3 15
    -2 3 15
    3 -2 -15
    -3 -2 15
    2 3 -15
    -3 2 -15
    -2 -3 -15
    2 3 -15
    3 2 15
    -2 3 15
    3 -2 -15
    2 -3 16
    -2 3 16
    -3 -2 16
    -2 -3 -16
    2 3 -16
    3 -2 -16
    -3 2 -16
    3 2 16
    2 3 -16
    2 -3 17
    -2 3 17
    2 -3 17
    -3 -2 17
    -2 -3 -17
    3 -2 -17
    2 3 -17
    -3 2 -17
    2 3 -17
    3 2 17
    -2 3 17
    2 -3 18
    -2 3 18
    -3 -2 18
    -3 2 -18
    -2 -3 -18
    2 3 -18
    3 -2 -18
    -3 2 -18
    3 2 18
    -2 3 18
    2 3 -18
    2 -3 19
    2 -3 19
    -2 3 19
    -3 2 -19
    -3 -2 19
    3 -2 -19
    -2 -3 -19
    2 3 -19
    -3 2 -19
    -2 3 19
    3 2 19
    2 3 -19
    2 -3 20
    -2 3 20
    -3 -2 20
    3 -2 -20
    -2 -3 -20
    -3 2 -20
    2 3 -20
    3 2 20
    2 -3 21
    2 -3 21
    -2 3 21
    -3 -2 21
    2 3 -21
    -3 2 -21
    -2 -3 -21
    3 -2 -21
    -2 3 21
    3 2 21
    2 -3 22
    3 2 22
    -2 3 22
    2 -3 22
    -3 -2 22
    -3 2 -22
    3 -2 -22
    2 3 -22
    -2 -3 -22
    3 2 22
    2 3 -22
    -2 3 22
    2 -3 23
    3 2 23
    -2 3 23
    2 -3 23
    -3 -2 23
    3 -2 -23
    -2 -3 -23
    -3 2 -23
    2 3 -23
    -2 3 23
    3 2 23
    2 3 -23
    3 2 24
    2 -3 24
    -2 3 24
    2 -3 24
    -3 -2 24
    -2 -3 -24
    2 3 -24
    -3 2 -24
    3 -2 -24
    -2 3 24
    3 2 24
    2 -3 25
    2 -3 25
    -2 3 25
    3 2 25
    -3 -2 25
    -2 -3 -25
    -3 2 -25
    3 -2 -25
    2 3 -25
    3 2 25
    -2 3 25
    2 3 -25
    2 -3 26
    3 2 26
    2 -3 26
    -2 3 26
    -3 -2 26
    2 3 -26
    -3 2 -26
    3 -2 -26
    -2 -3 -26
    3 2 26
    2 3 -26
    3 2 27
    2 -3 27
    -2 3 27
    2 -3 27
    -3 -2 27
    -3 2 -27
    -2 -3 -27
    3 -2 -27
    2 3 -27
    3 2 27
    3 2 28
    -2 3 28
    2 -3 28
    2 -3 28
    -3 -2 28
    2 3 -28
    -2 -3 -28
    3 -2 -28
    -3 2 -28
    3 2 28
    -2 3 29
    2 -3 29
    2 -3 29
    3 2 29
    -3 -2 29
    2 3 -29
    3 -2 -29
    -3 2 -29
    -2 -3 -29
    3 2 29
    -2 3 30
    2 -3 30
    3 2 30
    -3 -2 30
    2 -3 30
    -3 -2 30
    2 3 -30
    -3 2 -30
    3 -2 -30
    -2 -3 -30
    3 2 30
    2 -3 31
    -2 3 31
    2 -3 31
    -3 -2 31
    3 2 31
    -3 -2 31
    3 -2 -31
    -3 2 -31
    2 3 -31
    -2 -3 -31
    3 2 31
    3 2 32
    2 -3 32
    -2 3 32
    2 -3 32
    -3 -2 32
    -3 -2 32
    2 3 -32
    -2 -3 -32
    -3 2 -32
    3 -2 -32
    3 2 32
    2 -3 33
    2 -3 33
    -3 -2 33
    3 2 33
    -2 3 33
    -3 -2 33
    3 -2 -33
    2 3 -33
    -2 -3 -33
    -3 2 -33
    3 2 33
    3 2 34
    2 -3 34
    -2 3 34
    2 -3 34
    -3 -2 34
    -3 -2 34
    -3 2 -34
    -2 -3 -34
    2 3 -34
    3 -2 -34
    3 2 34
    3 2 35
    2 -3 35
    2 -3 35
    -2 3 35
    -3 -2 35
    -3 -2 35
    -2 -3 -35
    -3 2 -35
    2 3 -35
    3 -2 -35
    3 2 35
    2 -3 36
    2 -3 36
    -2 3 36
    -3 -2 36
    3 2 36
    -3 -2 36
    2 3 -36
    -3 2 -36
    -2 -3 -36
    3 -2 -36
    3 2 36
    3 2 37
    -2 3 37
    -3 -2 37
    2 -3 37
    2 -3 37
    -3 -2 37
    -2 -3 -37
    3 -2 -37
    2 3 -37
    -3 2 -37
    3 2 37
    2 -3 38
    3 2 38
    -2 3 38
    -3 -2 38
    2 -3 38
    -3 -2 38
    2 3 -38
    3 -2 -38
    -3 2 -38
    -2 -3 -38
    3 2 38
    -3 -2 39
    2 -3 39
    2 -3 39
    3 2 39
    -2 3 39
    -3 -2 39
    -2 -3 -39
    -3 2 -39
    3 -2 -39
    2 3 -39
    3 2 39
    -2 3 40
    2 -3 40
    3 2 40
    2 -3 40
    -3 -2 40
    -3 2 -40
    2 3 -40
    3 -2 -40
    -2 -3 -40
    3 2 40
    3 2 41
    2 -3 41
    -2 3 41
    -3 -2 41
    -3 2 -41
    2 3 -41
    -2 -3 -41
    3 -2 -41
    3 2 41
    2 -3 42
    3 2 42
    -2 3 42
    -3 -2 42
    -3 2 -42
    -2 -3 -42
    3 -2 -42
    2 3 -42
    3 2 42
    2 -3 43
    -2 3 43
    3 2 43
    -3 -2 43
    -3 2 -43
    2 3 -43
    -2 -3 -43
    3 -2 -43
    3 2 43
    2 -3 44
    -2 3 44
    3 2 44
    -3 -2 44
    -2 -3 -44
    -3 2 -44
    3 -2 -44
    2 3 -44
    3 2 44
    3 2 45
    2 -3 45
    -2 3 45
    -3 -2 45
    2 3 -45
    -2 -3 -45
    -3 2 -45
    3 -2 -45
    3 2 45
    -2 3 46
    3 2 46
    2 -3 46
    -3 -2 46
    2 3 -46
    -2 -3 -46
    -3 2 -46
    3 -2 -46
    3 2 46
    -2 3 47
    3 2 47
    2 -3 47
    -3 -2 47
    2 3 -47
    -3 2 -47
    3 -2 -47
    -2 -3 -47
    3 2 47
    3 2 48
    2 -3 48
    -2 3 48
    -3 -2 48
    3 -2 -48
    -3 2 -48
    -2 -3 -48
    2 3 -48
    3 2 48
    -2 3 49
    2 -3 49
    3 2 49
    -3 -2 49
    -3 2 -49
    3 -2 -49
    -2 -3 -49
    2 3 -49
    3 2 49
    -2 3 50
    3 2 50
    2 -3 50
    -3 -2 50
    2 3 -50
    -3 2 -50
    3 -2 -50
    -2 -3 -50
    3 2 50
    2 -3 51
    3 2 51
    -2 3 51
    -3 -2 51
    2 3 -51
    3 -2 -51
    -3 2 -51
    -2 -3 -51
    3 2 51
    2 -3 52
    -3 -2 52
    3 2 52
    3 -2 -52
    -3 2 -52
    -2 -3 -52
    2 3 -52
    3 2 52
    2 -3 53
    3 2 53
    -3 -2 53
    3 -2 -53
    -3 2 -53
    -2 -3 -53
    2 3 -53
    -3 -3 0
    3 -3 0
    -3 3 0
    3 3 0
    -3 3 -1
    -3 3 1
    -3 -3 -1
    -3 -3 1
    3 3 1
    3 3 -1
    3 -3 2
    3 -3 -2
    -3 3 -2
    -3 3 2
    -3 -3 2
    -3 -3 -2
    3 3 -2
    3 3 2
    3 3 -2
    -3 3 -3
    -3 3 3
    3 -3 3
    3 -3 -3
    -3 -3 -3
    -3 -3 3
    3 3 -3
    3 3 -3
    3 3 3
    -3 3 4
    3 -3 4
    3 -3 -4
    -3 -3 4
    -3 -3 -4
    3 3 -4
    -3 3 -4
    3 3 -4
    3 3 4
    3 -3 -5
    3 -3 5
    -3 3 5
    -3 3 -5
    -3 -3 -5
    -3 -3 5
    3 3 -5
    -3 3 -5
    3 3 5
    3 3 -5
    -3 3 -6
    3 -3 6
    3 -3 -6
    -3 3 6
    -3 -3 6
    -3 -3 -6
    3 3 -6
    -3 3 -6
    3 3 -6
    3 3 6
    3 -3 -7
    3 -3 7
    -3 3 -7
    -3 3 7
    -3 -3 -7
    -3 -3 7
    -3 -3 -7
    3 3 -7
    -3 3 -7
    3 3 -7
    3 3 7
    -3 3 8
    3 -3 8
    3 -3 -8
    -3 -3 -8
    -3 -3 8
    -3 3 -8
    3 3 -8
    -3 -3 -8
    3 3 8
    3 3 -8
    3 -3 -9
    3 -3 9
    -3 3 9
    -3 -3 -9
    -3 -3 9
    -3 3 -9
    3 3 -9
    -3 -3 -9
    3 3 -9
    3 3 9
    3 -3 10
    3 -3 -10
    -3 3 10
    -3 -3 -10
    -3 -3 10
    -3 -3 -10
    3 3 -10
    -3 3 -10
    3 3 -10
    3 3 10
    3 -3 11
    3 -3 -11
    -3 3 11
    -3 -3 11
    -3 -3 -11
    -3 -3 -11
    3 3 -11
    -3 3 -11
    3 3 -11
    3 3 11
    -3 3 12
    3 -3 12
    3 -3 -12
    -3 -3 12
    -3 -3 -12
    -3 3 -12
    3 3 -12
    -3 -3 -12
    3 3 12
    3 -3 -12
    3 3 -12
    3 -3 -13
    3 -3 13
    -3 3 13
    -3 -3 13
    -3 -3 -13
    3 3 -13
    -3 -3 -13
    -3 3 -13
    3 3 13
    3 3 -13
    3 -3 -13
    -3 3 14
    3 -3 14
    3 -3 -14
    -3 -3 14
    -3 -3 -14
    -3 3 -14
    3 3 -14
    -3 -3 -14
    3 3 14
    3 3 -14
    3 -3 -14
    3 -3 15
    -3 3 15
    3 -3 -15
    -3 -3 15
    -3 -3 -15
    3 3 -15
    -3 -3 -15
    -3 3 -15
    3 3 15
    3 -3 -15
    3 3 -15
    -3 3 16
    3 -3 -16
    3 -3 16
    -3 -3 16
    -3 -3 -16
    -3 -3 -16
    -3 3 -16
    3 3 -16
    3 -3 -16
    3 3 16
    3 3 -16
    3 -3 17
    -3 3 17
    3 -3 -17
    -3 -3 -17
    -3 -3 17
    -3 3 -17
    -3 -3 -17
    3 3 -17
    3 3 17
    3 -3 -17
    3 3 -17
    3 -3 -18
    -3 3 18
    3 -3 18
    -3 -3 18
    -3 -3 -18
    -3 3 -18
    -3 -3 -18
    3 3 -18
    3 -3 -18
    3 3 -18
    3 3 18
    3 -3 -19
    3 -3 19
    -3 -3 -19
    -3 -3 19
    -3 3 -19
    -3 -3 -19
    3 -3 -19
    3 3 19
    3 3 -19
    -3 3 20
    3 -3 20
    -3 -3 20
    -3 -3 -20
    -3 3 -20
    3 -3 -20
    3 3 -20
    3 3 -20
    3 3 20
    -3 3 21
    3 -3 21
    -3 -3 21
    3 3 -21
    -3 3 -21
    -3 -3 -21
    3 -3 -21
    3 3 21
    3 3 -21
    -3 3 22
    3 -3 22
    -3 -3 22
    3 3 -22
    -3 3 -22
    -3 -3 -22
    3 -3 -22
    3 3 -22
    3 3 22
    3 -3 23
    -3 3 23
    -3 -3 23
    3 3 -23
    -3 -3 -23
    3 -3 -23
    -3 3 -23
    3 3 23
    3 3 -23
    -3 3 24
    3 -3 24
    -3 -3 24
    3 3 -24
    3 -3 -24
    -3 -3 -24
    3 3 24
    3 3 25
    -3 3 25
    3 -3 25
    -3 -3 25
    3 -3 -25
    -3 3 -25
    -3 -3 -25
    3 3 -25
    3 3 25
    3 -3 26
    -3 3 26
    3 3 26
    -3 -3 26
    3 3 -26
    -3 -3 -26
    3 -3 -26
    -3 3 -26
    3 3 26
    3 3 -26
    3 3 27
    3 -3 27
    -3 3 27
    -3 -3 27
    3 3 -27
    -3 -3 -27
    3 -3 -27
    -3 3 -27
    3 3 27
    3 3 -27
    -3 3 28
    3 3 28
    3 -3 28
    -3 -3 28
    3 3 -28
    -3 3 -28
    -3 -3 -28
    3 -3 -28
    3 3 -28
    3 3 28
    3 3 29
    3 -3 29
    -3 3 29
    -3 -3 29
    3 3 -29
    -3 3 -29
    -3 -3 -29
    3 -3 -29
    3 3 -29
    3 3 29
    3 3 30
    3 -3 30
    -3 3 30
    -3 -3 30
    3 3 -30
    -3 -3 -30
    3 -3 -30
    -3 3 -30
    3 3 30
    3 3 -30
    3 3 31
    -3 3 31
    3 -3 31
    -3 -3 31
    3 3 -31
    -3 -3 -31
    3 -3 -31
    -3 3 -31
    3 3 31
    3 -3 32
    3 3 32
    -3 3 32
    -3 -3 32
    3 -3 -32
    -3 3 -32
    -3 -3 -32
    3 3 -32
    3 3 32
    3 -3 33
    3 3 33
    -3 -3 33
    -3 3 33
    -3 -3 33
    3 3 -33
    -3 3 -33
    -3 -3 -33
    3 -3 -33
    3 3 33
    3 -3 34
    -3 -3 34
    -3 3 34
    3 3 34
    -3 -3 34
    -3 3 -34
    3 -3 -34
    3 3 -34
    -3 -3 -34
    3 3 34
    3 3 35
    -3 -3 35
    -3 3 35
    3 -3 35
    -3 -3 35
    3 -3 -35
    3 3 -35
    -3 3 -35
    -3 -3 -35
    3 3 35
    -3 3 36
    3 3 36
    -3 -3 36
    3 -3 36
    -3 -3 36
    -3 -3 -36
    -3 3 -36
    3 3 -36
    3 -3 -36
    3 3 36
    -3 -3 37
    -3 3 37
    3 3 37
    3 -3 37
    -3 -3 37
    3 3 -37
    -3 3 -37
    -3 -3 -37
    3 -3 -37
    3 3 37
    3 -3 38
    -3 -3 38
    -3 3 38
    3 3 38
    -3 -3 38
    3 -3 -38
    -3 3 -38
    -3 -3 -38
    3 3 -38
    3 3 38
    -3 -3 39
    3 3 39
    -3 3 39
    3 -3 39
    -3 -3 39
    3 -3 -39
    -3 3 -39
    -3 -3 -39
    3 3 -39
    3 3 39
    -3 3 40
    3 3 40
    3 -3 40
    -3 -3 40
    -3 -3 40
    -3 3 -40
    3 -3 -40
    -3 -3 -40
    3 3 -40
    3 3 40
    3 -3 41
    -3 -3 41
    -3 3 41
    3 3 41
    -3 -3 41
    3 3 -41
    3 -3 -41
    -3 3 -41
    -3 -3 -41
    3 3 41
    3 -3 42
    -3 -3 42
    -3 3 42
    3 3 42
    -3 -3 42
    -3 3 -42
    3 -3 -42
    -3 -3 -42
    3 3 -42
    3 3 42
    3 -3 43
    3 3 43
    -3 3 43
    -3 -3 43
    3 -3 -43
    -3 -3 -43
    -3 3 -43
    3 3 -43
    3 3 43
    -3 3 44
    3 -3 44
    3 3 44
    -3 -3 44
    -3 3 -44
    3 -3 -44
    3 3 -44
    -3 -3 -44
    3 3 44
    3 -3 45
    3 3 45
    -3 3 45
    -3 -3 45
    3 -3 -45
    -3 3 -45
    3 3 -45
    -3 -3 -45
    3 3 45
    3 -3 46
    3 3 46
    -3 3 46
    -3 -3 46
    -3 -3 -46
    3 -3 -46
    3 3 -46
    -3 3 -46
    3 3 46
    3 3 47
    3 -3 47
    -3 3 47
    -3 -3 47
    3 3 -47
    3 -3 -47
    -3 3 -47
    -3 -3 -47
    3 3 47
    3 -3 48
    3 3 48
    -3 3 48
    -3 -3 48
    -3 3 -48
    3 -3 -48
    -3 -3 -48
    3 3 -48
    3 3 48
    3 3 49
    -3 3 49
    3 -3 49
    -3 -3 49
    -3 3 -49
    3 3 -49
    -3 -3 -49
    3 -3 -49
    3 3 49
    -3 3 50
    3 3 50
    3 -3 50
    -3 -3 50
    3 -3 -50
    -3 3 -50
    3 3 -50
    -3 -3 -50
    3 3 50
    3 3 51
    3 -3 51
    -3 3 51
    -3 -3 51
    3 3 -51
    -3 3 -51
    -3 -3 -51
    3 -3 -51
    3 3 51
    3 -3 52
    -3 3 52
    3 3 52
    -3 -3 52
    -3 -3 -52
    3 3 -52
    -3 3 -52
    3 -3 -52
    0 -4 0
    -4 0 0
    4 0 0
    0 4 0
    -4 0 -1
    -4 0 1
    0 -4 1
    0 -4 -1
    4 0 -1
    0 4 -1
    4 0 1
    0 4 1
    0 -4 2
    -4 0 -2
    -4 0 2
    0 -4 -2
    0 4 -2
    0 4 -2
    0 4 2
    4 0 -2
    4 0 2
    0 -4 3
    -4 0 3
    -4 0 -3
    0 4 -3
    0 4 -3
    4 0 3
    0 4 3
    4 0 -3
    4 0 4
    -4 0 4
    -4 0 -4
    0 -4 4
    0 4 -4
    0 4 4
    4 0 -4
    0 4 -4
    0 4 5
    4 0 5
    0 -4 5
    -4 0 5
    0 4 -5
    0 4 5
    4 0 -5
    0 4 -5
    0 4 6
    4 0 6
    -4 0 -6
    -4 0 6
    0 -4 6
    -4 0 -6
    0 4 -6
    4 0 -6
    0 4 -6
    0 4 6
    0 4 7
    4 0 7
    -4 0 -7
    0 -4 7
    -4 0 7
    -4 0 -7
    0 4 -7
    0 4 7
    0 4 -7
    4 0 -7
    4 0 8
    0 4 8
    -4 0 -8
    -4 0 8
    0 -4 8
    0 4 -8
    -4 0 -8
    4 0 -8
    0 4 -8
    0 4 8
    0 -4 -8
    0 4 9
    4 0 9
    -4 0 -9
    0 -4 9
    -4 0 9
    0 4 -9
    -4 0 -9
    0 -4 -9
    0 4 -9
    0 4 9
    4 0 -9
    4 0 -9
    0 4 10
    -4 0 -10
    0 -4 10
    -4 0 10
    0 4 -10
    -4 0 -10
    4 0 -10
    4 0 -10
    0 -4 -10
    0 4 10
    0 4 -10
    0 4 11
    4 0 11
    0 -4 11
    -4 0 11
    -4 0 -11
    0 -4 -11
    0 4 -11
    4 0 -11
    0 4 11
    4 0 -11
    0 4 12
    4 0 12
    0 -4 12
    -4 0 -12
    -4 0 12
    0 4 -12
    0 -4 -12
    -4 0 -12
    0 4 12
    4 0 -12
    4 0 -12
    0 4 -12
    0 4 13
    -4 0 -13
    -4 0 13
    0 -4 13
    -4 0 -13
    0 4 -13
    0 -4 -13
    4 0 -13
    0 4 13
    4 0 -13
    0 4 -13
    0 4 14
    4 0 14
    -4 0 -14
    0 -4 14
    -4 0 14
    0 4 -14
    0 -4 -14
    4 0 -14
    -4 0 -14
    0 4 -14
    4 0 -14
    0 4 14
    0 4 15
    0 -4 15
    -4 0 -15
    -4 0 15
    4 0 -15
    0 4 -15
    0 -4 -15
    -4 0 -15
    4 0 -15
    0 4 15
    0 4 16
    4 0 16
    -4 0 -16
    0 -4 16
    -4 0 16
    -4 0 -16
    0 -4 -16
    0 4 -16
    4 0 -16
    4 0 -16
    0 4 -16
    0 4 16
    0 4 17
    -4 0 17
    -4 0 -17
    0 -4 17
    4 0 -17
    -4 0 -17
    0 4 -17
    0 -4 -17
    0 4 17
    0 4 -17
    4 0 -17
    0 4 18
    4 0 18
    0 -4 18
    -4 0 -18
    -4 0 18
    -4 0 -18
    4 0 -18
    0 4 -18
    0 -4 -18
    0 4 18
    0 4 -18
    4 0 -18
    0 4 19
    -4 0 19
    -4 0 -19
    0 -4 19
    0 -4 -19
    4 0 -19
    -4 0 -19
    0 4 -19
    0 4 19
    4 0 -19
    0 4 20
    -4 0 20
    -4 0 -20
    0 -4 20
    -4 0 -20
    4 0 -20
    0 -4 -20
    0 4 -20
    4 0 -20
    0 4 20
    4 0 21
    0 4 21
    0 -4 21
    -4 0 -21
    -4 0 21
    0 -4 -21
    0 4 -21
    4 0 -21
    -4 0 -21
    4 0 -21
    0 4 21
    0 -4 22
    -4 0 -22
    -4 0 22
    0 -4 22
    4 0 -22
    -4 0 -22
    0 -4 -22
    0 4 -22
    4 0 -22
    0 4 22
    0 -4 23
    4 0 23
    0 4 23
    -4 0 -23
    0 -4 23
    -4 0 23
    0 -4 -23
    -4 0 -23
    4 0 -23
    0 4 -23
    0 4 23
    0 -4 24
    0 4 24
    4 0 24
    -4 0 -24
    0 -4 24
    -4 0 24
    0 4 -24
    4 0 -24
    -4 0 -24
    0 -4 -24
    0 4 24
    0 4 25
    0 -4 25
    4 0 25
    -4 0 25
    -4 0 -25
    0 -4 25
    4 0 -25
    0 4 -25
    0 -4 -25
    -4 0 -25
    0 4 25
    0 4 26
    0 -4 26
    4 0 26
    -4 0 26
    -4 0 -26
    0 -4 26
    -4 0 -26
    4 0 -26
    0 4 -26
    0 -4 -26
    0 4 26
    0 4 27
    4 0 27
    0 -4 27
    0 -4 27
    -4 0 -27
    -4 0 27
    4 0 -27
    -4 0 -27
    0 4 -27
    0 -4 -27
    0 4 27
    0 -4 28
    0 4 28
    -4 0 28
    0 -4 28
    4 0 -28
    0 -4 -28
    0 4 -28
    -4 0 -28
    0 4 28
    0 -4 29
    -4 0 29
    0 -4 29
    -4 0 -29
    0 4 -29
    0 -4 -29
    4 0 -29
    0 4 29
    4 0 30
    0 4 30
    0 -4 30
    -4 0 30
    0 -4 30
    4 0 -30
    0 4 -30
    -4 0 -30
    0 -4 -30
    0 4 30
    0 -4 31
    0 4 31
    4 0 31
    0 -4 31
    -4 0 31
    0 -4 -31
    4 0 -31
    -4 0 -31
    0 4 -31
    0 4 31
    0 4 32
    4 0 32
    0 -4 32
    0 -4 32
    -4 0 32
    0 -4 -32
    4 0 -32
    0 4 -32
    -4 0 -32
    0 4 32
    0 -4 33
    0 4 33
    4 0 33
    0 -4 33
    -4 0 33
    4 0 -33
    0 -4 -33
    -4 0 -33
    0 4 -33
    0 4 33
    4 0 34
    0 4 34
    0 -4 34
    0 -4 34
    -4 0 34
    0 4 -34
    4 0 -34
    -4 0 -34
    0 -4 -34
    0 4 34
    0 -4 35
    4 0 35
    4 0 35
    0 4 35
    0 -4 35
    -4 0 35
    0 -4 -35
    0 4 -35
    -4 0 -35
    4 0 -35
    0 4 35
    4 0 36
    0 -4 36
    0 4 36
    4 0 36
    -4 0 36
    0 -4 36
    4 0 -36
    0 4 -36
    0 -4 -36
    -4 0 -36
    0 4 36
    0 4 37
    4 0 37
    4 0 37
    0 -4 37
    0 -4 37
    -4 0 37
    -4 0 -37
    0 4 -37
    0 -4 -37
    4 0 -37
    0 4 37
    4 0 38
    0 -4 38
    0 4 38
    4 0 38
    -4 0 38
    0 -4 38
    0 -4 -38
    -4 0 -38
    0 4 -38
    4 0 -38
    0 4 38
    4 0 39
    0 -4 39
    0 4 39
    4 0 39
    0 -4 39
    -4 0 39
    -4 0 -39
    0 4 -39
    4 0 -39
    0 -4 -39
    0 4 39
    0 -4 40
    4 0 40
    0 4 40
    4 0 40
    0 -4 -40
    0 4 -40
    4 0 -40
    -4 0 -40
    -4 0 40
    0 -4 40
    4 0 41
    0 -4 41
    0 4 41
    4 0 41
    -4 0 -41
    0 -4 -41
    4 0 -41
    0 4 -41
    -4 0 41
    0 -4 41
    4 0 42
    4 0 42
    0 -4 42
    0 4 42
    4 0 -42
    -4 0 -42
    0 -4 -42
    0 4 -42
    -4 0 42
    0 -4 42
    -4 0 43
    0 -4 43
    0 -4 43
    4 0 43
    0 4 43
    4 0 43
    4 0 -43
    -4 0 -43
    0 4 -43
    0 -4 -43
    0 4 44
    4 0 44
    0 -4 44
    -4 0 44
    0 -4 44
    0 -4 -44
    -4 0 -44
    0 4 -44
    4 0 -44
    4 0 44
    4 0 45
    -4 0 45
    0 -4 45
    0 4 45
    0 -4 45
    -4 0 -45
    4 0 -45
    0 4 -45
    0 -4 -45
    4 0 45
    4 0 46
    0 4 46
    0 -4 46
    4 0 46
    0 -4 46
    -4 0 46
    0 4 -46
    0 -4 -46
    -4 0 -46
    4 0 -46
    0 -4 47
    0 4 47
    -4 0 47
    0 -4 47
    -4 0 -47
    0 -4 -47
    4 0 -47
    0 4 -47
    4 0 47
    0 -4 48
    4 0 48
    0 4 48
    0 -4 48
    -4 0 48
    4 0 -48
    -4 0 -48
    0 4 -48
    0 -4 -48
    -4 0 49
    0 -4 49
    0 4 49
    0 4 -49
    -4 0 -49
    4 0 -49
    0 -4 -49
    4 0 49
    0 4 50
    0 -4 50
    -4 0 50
    4 0 -50
    -4 0 -50
    0 4 -50
    0 -4 -50
    4 0 50
    0 -4 51
    4 0 51
    0 4 51
    0 4 -51
    0 -4 -51
    -4 0 -51
    4 0 -51
    -4 0 51
    0 -4 52
    4 0 52
    0 4 52
    4 0 -52
    -4 0 -52
    0 -4 -52
    0 4 -52
    -4 0 52
    0 -4 53
    4 0 53
    0 4 -53
    4 0 -53
    -4 0 -53
    0 -4 -53
    -4 0 53
    4 -1 52
    1 4 52
    -4 1 52
    -4 -1 -52
    1 -4 -52
    -1 4 -52
    4 1 -52
    1 4 51
    -1 -4 51
    -4 1 51
    4 -1 51
    -4 -1 -51
    4 1 -51
    -1 4 -51
    1 -4 -51
    -1 -4 50
    4 -1 50
    -4 1 50
    1 4 50
    -1 4 -50
    4 1 -50
    1 -4 -50
    -4 -1 -50
    -1 -4 50
    4 -1 49
    -1 -4 49
    1 4 49
    -4 1 49
    -1 4 -49
    -4 -1 -49
    4 1 -49
    1 -4 -49
    -1 -4 49
    4 -1 48
    -1 -4 48
    1 4 48
    -4 -1 -48
    4 1 -48
    1 -4 -48
    -1 4 -48
    -1 -4 48
    -4 1 48
    -1 -4 47
    1 4 47
    4 -1 47
    4 1 -47
    -4 -1 -47
    -1 4 -47
    1 -4 -47
    -4 1 47
    -1 -4 47
    1 4 46
    -1 -4 46
    4 -1 46
    -4 1 46
    4 1 -46
    -1 4 -46
    -4 -1 -46
    1 -4 -46
    -1 -4 46
    4 -1 45
    -1 -4 45
    1 4 45
    -4 1 45
    -1 -4 45
    -1 4 -45
    4 1 -45
    -4 -1 -45
    1 -4 -45
    -1 -4 44
    1 4 44
    4 -1 44
    -4 1 44
    -1 -4 44
    -4 -1 -44
    4 1 -44
    -1 4 -44
    1 -4 -44
    1 4 44
    -4 1 43
    -1 -4 43
    4 -1 43
    1 4 43
    -1 -4 43
    -4 -1 -43
    4 1 -43
    1 -4 -43
    -1 4 -43
    1 4 43
    -1 -4 42
    4 -1 42
    -4 1 42
    1 4 42
    -1 -4 42
    -4 -1 -42
    4 1 -42
    -1 4 -42
    1 -4 -42
    1 4 42
    1 4 41
    4 -1 41
    -1 -4 41
    -1 -4 41
    -4 1 41
    -1 4 -41
    -4 -1 -41
    4 1 -41
    1 -4 -41
    1 4 41
    -1 -4 40
    1 4 40
    4 -1 40
    -4 1 40
    -1 -4 40
    4 1 -40
    -1 4 -40
    1 -4 -40
    -4 -1 -40
    1 4 40
    1 4 39
    -1 -4 39
    4 -1 39
    -4 1 39
    4 -1 39
    -1 -4 39
    1 -4 -39
    -4 -1 -39
    -1 4 -39
    4 1 -39
    1 4 39
    -1 -4 38
    1 4 38
    -4 1 38
    4 -1 38
    4 -1 38
    -1 -4 38
    -4 -1 -38
    1 -4 -38
    -1 4 -38
    4 1 -38
    1 4 38
    1 4 37
    4 -1 37
    4 -1 37
    -1 -4 37
    -1 -4 37
    -4 1 37
    -1 4 -37
    -4 -1 -37
    4 1 -37
    1 -4 -37
    1 4 37
    4 -1 36
    1 4 36
    -1 -4 36
    -4 1 36
    4 -1 36
    -1 -4 36
    -4 -1 -36
    -1 4 -36
    4 1 -36
    1 -4 -36
    1 4 36
    4 -1 35
    4 -1 35
    1 4 35
    -1 -4 35
    -4 1 35
    -1 -4 35
    -4 -1 -35
    1 -4 -35
    -1 4 -35
    4 1 -35
    1 4 35
    -1 -4 34
    1 4 34
    4 -1 34
    4 -1 34
    -4 1 34
    -1 -4 34
    -4 -1 -34
    4 1 -34
    1 -4 -34
    -1 4 -34
    1 4 34
    -1 -4 33
    1 4 33
    4 -1 33
    -4 1 33
    -1 -4 33
    4 1 -33
    -4 -1 -33
    1 -4 -33
    -1 4 -33
    1 4 33
    1 4 32
    -1 -4 32
    4 -1 32
    -1 -4 32
    -4 1 32
    -4 -1 -32
    -1 4 -32
    4 1 -32
    1 -4 -32
    1 4 32
    1 4 31
    -1 -4 31
    4 -1 31
    -4 1 31
    -1 -4 31
    -4 -1 -31
    -1 4 -31
    4 1 -31
    1 -4 -31
    1 4 31
    1 4 30
    -1 -4 30
    -4 1 30
    -1 -4 30
    -1 4 -30
    -4 -1 -30
    1 -4 -30
    4 1 -30
    1 4 30
    1 4 29
    -1 -4 29
    4 -1 29
    -1 -4 29
    -4 1 29
    -4 -1 -29
    -1 4 -29
    4 1 -29
    1 -4 -29
    1 4 29
    -1 -4 28
    1 4 28
    4 -1 28
    -1 -4 28
    1 -4 -28
    -4 -1 -28
    4 1 -28
    -1 4 -28
    1 4 28
    1 4 27
    -1 -4 27
    4 -1 27
    -4 1 27
    -1 -4 27
    -4 -1 -27
    4 1 -27
    -4 -1 -27
    -1 4 -27
    1 -4 -27
    1 4 27
    1 4 26
    -4 1 26
    -1 -4 26
    -4 -1 -26
    1 -4 -26
    -4 -1 -26
    -1 4 -26
    4 1 -26
    1 4 26
    4 1 -26
    1 4 25
    4 -1 25
    -1 -4 25
    -4 1 25
    -4 -1 -25
    1 -4 -25
    -4 -1 -25
    -1 4 -25
    4 1 -25
    1 4 25
    4 1 -25
    1 4 24
    4 -1 24
    -1 -4 24
    -4 -1 -24
    -4 1 24
    -1 4 -24
    1 -4 -24
    -4 -1 -24
    4 1 -24
    4 1 -24
    1 4 24
    1 4 23
    -4 -1 -23
    -1 -4 23
    -4 1 23
    4 1 -23
    -1 4 -23
    1 -4 -23
    -4 -1 -23
    4 1 -23
    1 4 23
    4 -1 22
    1 4 22
    -4 1 22
    -1 -4 22
    -4 -1 -22
    -4 -1 -22
    4 1 -22
    1 -4 -22
    -1 4 -22
    1 4 22
    4 1 -22
    1 4 21
    -1 -4 21
    -4 1 21
    -4 -1 -21
    4 1 -21
    -1 4 -21
    -4 -1 -21
    1 -4 -21
    1 4 21
    4 1 -21
    4 -1 20
    1 4 20
    -4 1 20
    -1 -4 20
    -4 -1 -20
    1 -4 -20
    4 1 -20
    -1 4 -20
    -4 -1 -20
    1 4 20
    4 1 -20
    1 4 19
    -4 1 19
    -1 -4 19
    -4 -1 -19
    -4 -1 -19
    -1 4 -19
    4 1 -19
    1 -4 -19
    4 1 -19
    1 4 19
    1 4 18
    4 -1 18
    -4 -1 -18
    -4 1 18
    -1 -4 18
    -1 4 -18
    1 -4 -18
    4 1 -18
    -4 -1 -18
    4 1 -18
    1 4 18
    4 -1 17
    1 4 17
    -4 -1 -17
    -4 1 17
    -1 -4 17
    -4 -1 -17
    -1 4 -17
    4 1 -17
    1 -4 -17
    1 4 17
    4 1 -17
    1 4 16
    -4 -1 -16
    -4 1 16
    -1 -4 16
    -4 -1 -16
    -1 4 -16
    4 1 -16
    1 -4 -16
    1 4 16
    4 1 -16
    1 4 15
    4 -1 15
    -4 -1 -15
    -1 -4 15
    -4 1 15
    1 -4 -15
    -1 4 -15
    4 1 -15
    -4 -1 -15
    4 1 -15
    1 4 15
    1 4 14
    -4 1 14
    -1 -4 14
    -4 -1 -14
    1 -4 -14
    4 1 -14
    -4 -1 -14
    -1 4 -14
    4 1 -14
    1 4 14
    4 -1 13
    1 4 13
    -4 1 13
    -1 -4 13
    -4 -1 -13
    4 1 -13
    -4 -1 -13
    -1 4 -13
    1 -4 -13
    4 1 -13
    1 4 13
    1 4 12
    4 -1 12
    -4 1 12
    -4 -1 -12
    -4 -1 -12
    4 1 -12
    -1 4 -12
    1 4 12
    4 1 -12
    1 -4 -12
    1 4 11
    4 -1 11
    -4 1 11
    -1 -4 11
    -4 -1 -11
    -4 -1 -11
    4 1 -11
    -1 4 -11
    1 4 11
    -1 4 -11
    1 -4 -11
    4 1 -11
    4 -1 10
    -4 1 10
    -1 -4 10
    -4 -1 -10
    -4 -1 -10
    4 1 -10
    -1 4 -10
    -1 4 -10
    4 1 -10
    1 -4 -10
    1 4 10
    -4 -1 -9
    -4 1 9
    -1 -4 9
    -1 4 -9
    -4 -1 -9
    4 1 -9
    4 1 -9
    1 4 9
    -1 4 -9
    4 -1 8
    -4 -1 -8
    -4 1 8
    -1 -4 8
    -4 -1 -8
    -1 4 -8
    1 4 8
    4 1 -8
    4 1 -8
    -1 4 -8
    -1 -4 7
    -4 -1 -7
    -4 1 7
    -1 4 -7
    -4 -1 -7
    4 1 -7
    4 1 -7
    1 4 7
    4 -1 6
    -4 1 6
    -4 -1 -6
    -1 -4 6
    -4 -1 -6
    -1 4 -6
    -1 4 -6
    1 4 6
    4 1 -6
    4 1 -6
    4 -1 5
    -4 1 5
    -1 -4 5
    -4 -1 -5
    -1 4 -5
    1 4 5
    4 1 -5
    4 1 -5
    -1 4 -5
    4 -1 4
    -4 -1 -4
    -4 1 4
    -1 -4 4
    -1 4 -4
    -1 4 -4
    4 1 -4
    1 4 4
    4 -1 3
    -4 1 3
    -4 -1 -3
    -1 -4 3
    -1 4 -3
    1 4 3
    4 1 -3
    -4 1 2
    -4 -1 -2
    -1 -4 2
    4 -1 2
    1 4 2
    4 1 -2
    -1 4 -2
    -4 1 1
    -1 -4 1
    4 -1 1
    1 4 1
    -4 -1 0
    -4 1 0
    4 -1 0
    -1 4 0
    1 4 0
    4 1 0
    -1 4 1
    4 -1 -1
    -4 -1 1
    -1 -4 -1
    -4 1 -1
    1 4 -1
    1 4 -1
    4 1 1
    -1 4 1
    -1 4 2
    4 -1 -2
    -4 -1 2
    -4 1 -2
    1 -4 2
    -1 -4 -2
    1 4 -2
    -1 4 2
    4 1 2
    1 4 -2
    4 -1 -3
    -1 4 3
    -4 1 -3
    -4 -1 3
    1 -4 3
    1 4 -3
    -1 4 3
    1 4 -3
    4 1 3
    -1 4 4
    4 -1 -4
    -1 -4 -4
    -4 -1 4
    -4 1 -4
    1 -4 4
    1 4 -4
    -1 4 4
    4 1 4
    1 4 -4
    -1 4 5
    4 -1 -5
    -4 1 -5
    -1 -4 -5
    -4 -1 5
    1 -4 5
    -4 1 -5
    1 4 -5
    -1 -4 -5
    1 4 -5
    4 1 5
    -1 4 5
    -1 4 6
    4 -1 -6
    -4 1 -6
    -4 -1 6
    -1 -4 -6
    1 -4 6
    1 4 -6
    -4 1 -6
    4 1 6
    -1 4 6
    1 4 -6
    -1 -4 -6
    -1 4 7
    4 -1 -7
    1 -4 7
    -4 -1 7
    -1 -4 -7
    -4 1 -7
    1 4 -7
    -1 -4 -7
    -4 1 -7
    -1 4 7
    4 1 7
    1 4 -7
    -1 4 8
    -4 1 -8
    -4 -1 8
    1 -4 8
    -1 -4 -8
    -4 1 -8
    1 4 -8
    1 4 -8
    4 -1 -8
    4 1 8
    -1 4 8
    -1 4 9
    -4 1 -9
    -4 -1 9
    1 -4 9
    1 4 -9
    -4 1 -9
    -1 -4 -9
    4 -1 -9
    4 1 9
    -1 4 9
    1 4 -9
    -1 4 10
    -4 1 -10
    1 -4 10
    -4 -1 10
    1 4 -10
    -1 -4 -10
    -4 1 -10
    1 4 -10
    4 -1 -10
    4 -1 -10
    4 1 10
    -1 4 10
    -1 4 11
    1 -4 11
    -4 1 -11
    -4 -1 11
    1 4 -11
    -1 -4 -11
    -4 1 -11
    -1 4 11
    4 -1 -11
    4 1 11
    1 4 -11
    4 -1 -11
    -1 4 12
    -4 -1 12
    1 -4 12
    -4 1 -12
    -1 -4 -12
    1 4 -12
    -4 1 -12
    -1 4 12
    1 4 -12
    4 1 12
    4 -1 -12
    4 -1 -12
    -1 4 13
    1 -4 13
    -4 -1 13
    -4 1 -13
    -4 1 -13
    1 4 -13
    -1 -4 -13
    -1 4 13
    4 -1 -13
    4 1 13
    4 -1 -13
    1 4 -13
    -1 4 14
    -4 -1 14
    -4 1 -14
    1 -4 14
    -1 -4 -14
    -4 1 -14
    1 4 -14
    4 -1 -14
    -1 4 14
    1 4 -14
    4 -1 -14
    1 -4 15
    -1 4 15
    -4 -1 15
    -4 1 -15
    1 -4 15
    -1 -4 -15
    -4 1 -15
    1 4 -15
    4 -1 -15
    1 4 -15
    -1 4 15
    4 -1 -15
    4 1 15
    -1 4 16
    1 -4 16
    -4 -1 16
    -4 1 -16
    1 -4 16
    1 4 -16
    4 -1 -16
    -1 -4 -16
    -4 1 -16
    4 1 16
    -1 4 16
    4 -1 -16
    1 -4 17
    -1 4 17
    -4 1 -17
    -4 -1 17
    1 -4 17
    -4 1 -17
    1 4 -17
    4 -1 -17
    -1 -4 -17
    4 1 17
    -1 4 17
    4 -1 -17
    -1 4 18
    1 -4 18
    -4 1 -18
    1 -4 18
    -4 -1 18
    4 -1 -18
    -1 -4 -18
    1 4 -18
    -4 1 -18
    4 -1 -18
    4 1 18
    -1 4 18
    1 4 -18
    -1 4 19
    1 -4 19
    -4 -1 19
    1 -4 19
    -4 1 -19
    -1 -4 -19
    -4 1 -19
    1 4 -19
    4 -1 -19
    1 4 -19
    -1 4 19
    4 1 19
    1 -4 20
    -1 4 20
    1 -4 20
    -4 1 -20
    -4 -1 20
    1 4 -20
    4 -1 -20
    -4 1 -20
    -1 -4 -20
    1 4 -20
    -1 4 20
    4 1 20
    1 -4 21
    -1 4 21
    1 -4 21
    -4 -1 21
    -4 1 -21
    1 4 -21
    -1 -4 -21
    4 -1 -21
    -4 1 -21
    -1 4 21
    1 -4 22
    -1 4 22
    -4 -1 22
    -4 1 -22
    1 -4 22
    4 -1 -22
    -1 -4 -22
    1 4 -22
    -4 1 -22
    1 4 -22
    -1 4 22
    4 1 22
    -1 4 23
    1 -4 23
    1 -4 23
    -4 1 -23
    -4 -1 23
    -1 -4 -23
    4 -1 -23
    1 4 -23
    -4 1 -23
    1 4 -23
    -1 4 23
    1 -4 24
    -1 4 24
    1 -4 24
    -4 1 -24
    -4 -1 24
    1 4 -24
    -4 1 -24
    -1 -4 -24
    4 -1 -24
    4 1 24
    1 4 -24
    -1 4 24
    1 -4 25
    -1 4 25
    1 -4 25
    -4 -1 25
    -4 1 -25
    -1 -4 -25
    1 4 -25
    4 -1 -25
    -4 1 -25
    -1 4 25
    1 -4 26
    -1 4 26
    -4 -1 26
    1 -4 26
    -4 1 -26
    -4 1 -26
    -1 -4 -26
    4 -1 -26
    1 4 -26
    -1 4 26
    1 -4 27
    -1 4 27
    1 -4 27
    -4 1 -27
    -4 -1 27
    4 -1 -27
    -4 1 -27
    -1 -4 -27
    1 4 -27
    -1 4 27
    4 1 27
    -1 4 28
    1 -4 28
    1 -4 28
    -4 1 -28
    -4 -1 28
    -4 1 -28
    4 -1 -28
    -1 -4 -28
    1 4 -28
    4 1 28
    -1 4 28
    1 -4 29
    -1 4 29
    -4 -1 29
    1 -4 29
    -1 -4 -29
    -4 1 -29
    4 -1 -29
    1 4 -29
    -1 4 29
    4 1 29
    -1 4 30
    1 -4 30
    -4 -1 30
    -4 -1 30
    1 -4 30
    -1 -4 -30
    -4 1 -30
    4 -1 -30
    1 4 -30
    -1 4 30
    4 1 30
    1 -4 31
    -1 4 31
    -4 -1 31
    1 -4 31
    -1 -4 -31
    -4 1 -31
    4 -1 -31
    1 4 -31
    4 1 31
    -1 4 31
    1 -4 32
    -1 4 32
    -4 -1 32
    1 -4 32
    -1 -4 -32
    -4 1 -32
    1 4 -32
    4 -1 -32
    -1 4 32
    4 1 32
    1 -4 33
    -1 4 33
    -4 -1 33
    1 -4 33
    1 4 -33
    -4 1 -33
    -1 -4 -33
    4 -1 -33
    -1 4 33
    4 1 33
    1 -4 34
    -1 4 34
    -4 -1 34
    1 -4 34
    -1 -4 -34
    -4 1 -34
    4 -1 -34
    1 4 -34
    -1 4 34
    4 1 34
    4 1 35
    1 -4 35
    -1 4 35
    -4 -1 35
    1 -4 35
    -4 1 -35
    4 -1 -35
    1 4 -35
    -1 -4 -35
    4 1 35
    4 1 36
    -1 4 36
    1 -4 36
    1 -4 36
    -4 -1 36
    -1 -4 -36
    4 -1 -36
    -4 1 -36
    1 4 -36
    4 1 36
    1 -4 37
    1 -4 37
    4 1 37
    -1 4 37
    -4 -1 37
    -1 -4 -37
    -4 1 -37
    1 4 -37
    4 -1 -37
    4 1 37
    1 -4 38
    -1 4 38
    1 -4 38
    4 1 38
    -4 -1 38
    -4 1 -38
    1 4 -38
    -1 -4 -38
    4 -1 -38
    4 1 38
    4 1 39
    1 -4 39
    -1 4 39
    1 -4 39
    -4 -1 39
    -1 -4 -39
    4 -1 -39
    -4 1 -39
    1 4 -39
    4 1 39
    1 -4 40
    1 -4 40
    -1 4 40
    4 1 40
    -4 -1 40
    -4 1 -40
    -1 -4 -40
    4 -1 -40
    1 4 -40
    4 1 40
    4 1 41
    4 1 41
    -1 4 41
    1 -4 41
    1 -4 41
    -4 -1 41
    -1 -4 -41
    4 -1 -41
    1 4 -41
    -4 1 -41
    1 -4 42
    -1 4 42
    1 -4 42
    4 1 42
    -4 -1 42
    -4 1 -42
    4 -1 -42
    1 4 -42
    -1 -4 -42
    4 1 42
    4 1 43
    1 -4 43
    -1 4 43
    -4 -1 43
    -1 -4 -43
    4 -1 -43
    1 4 -43
    -4 1 -43
    4 1 43
    1 -4 44
    -1 4 44
    4 1 44
    -4 -1 44
    -1 -4 -44
    4 -1 -44
    -4 1 -44
    1 4 -44
    4 1 44
    4 1 45
    4 1 45
    -1 4 45
    1 -4 45
    -4 -1 45
    1 4 -45
    -4 1 -45
    4 -1 -45
    -1 -4 -45
    1 -4 46
    4 1 46
    -1 4 46
    -4 -1 46
    4 -1 -46
    -4 1 -46
    1 4 -46
    -1 -4 -46
    4 1 46
    -1 4 47
    1 -4 47
    4 1 47
    4 1 47
    4 -1 -47
    -4 1 -47
    -1 -4 -47
    1 4 -47
    -4 -1 47
    4 1 48
    1 -4 48
    4 1 48
    -1 4 48
    -4 -1 48
    1 4 -48
    4 -1 -48
    -1 -4 -48
    -4 1 -48
    -1 4 49
    4 1 49
    1 -4 49
    -4 -1 49
    -4 1 -49
    1 4 -49
    4 -1 -49
    -1 -4 -49
    4 1 49
    1 -4 50
    -1 4 50
    4 1 50
    -4 -1 50
    -4 1 -50
    -1 -4 -50
    1 4 -50
    4 -1 -50
    4 1 50
    1 -4 51
    -1 4 51
    -4 -1 51
    -4 1 -51
    1 4 -51
    4 -1 -51
    -1 -4 -51
    4 1 51
    1 -4 52
    -1 4 52
    -4 -1 52
    1 4 -52
    -1 -4 -52
    -4 1 -52
    4 -1 -52
    4 1 52
    4 -2 52
    -2 -4 52
    -4 2 52
    2 4 52
    -2 4 -52
    -4 -2 -52
    4 2 -52
    2 -4 -52
    4 -2 51
    2 4 51
    -4 2 51
    4 2 -51
    -2 4 -51
    -4 -2 -51
    2 -4 -51
    -2 -4 51
    4 -2 50
    -4 2 50
    2 4 50
    4 2 -50
    -2 4 -50
    -4 -2 -50
    2 -4 -50
    -2 -4 50
    4 -2 49
    2 4 49
    -4 2 49
    4 2 -49
    -2 4 -49
    -4 -2 -49
    2 -4 -49
    -2 -4 49
    2 4 48
    4 -2 48
    -4 2 48
    -2 -4 48
    -2 4 -48
    4 2 -48
    2 -4 -48
    -4 -2 -48
    2 4 47
    -2 -4 47
    4 -2 47
    -4 2 47
    -2 -4 47
    4 2 -47
    -2 4 -47
    -4 -2 -47
    2 -4 -47
    2 4 47
    4 -2 46
    -4 2 46
    -2 -4 46
    2 4 46
    -2 -4 46
    -4 -2 -46
    4 2 -46
    2 -4 -46
    -2 4 -46
    2 4 46
    -4 2 45
    -2 -4 45
    4 -2 45
    2 4 45
    -2 -4 45
    -2 4 -45
    -4 -2 -45
    2 -4 -45
    4 2 -45
    2 4 45
    2 4 44
    4 -2 44
    -2 -4 44
    -4 2 44
    -2 -4 44
    2 -4 -44
    4 2 -44
    -4 -2 -44
    -2 4 -44
    2 4 44
    2 4 43
    -4 2 43
    -2 -4 43
    4 -2 43
    -2 -4 43
    4 2 -43
    -4 -2 -43
    2 -4 -43
    -2 4 -43
    2 4 43
    4 -2 42
    2 4 42
    -4 2 42
    -2 -4 42
    -2 -4 42
    2 -4 -42
    -2 4 -42
    -4 -2 -42
    4 2 -42
    2 4 42
    -4 2 41
    -2 -4 41
    4 -2 41
    2 4 41
    -2 -4 41
    4 2 -41
    -2 4 -41
    -4 -2 -41
    2 -4 -41
    2 4 41
    4 -2 40
    2 4 40
    -4 2 40
    -2 -4 40
    -2 -4 40
    4 2 -40
    -4 -2 -40
    -2 4 -40
    2 -4 -40
    2 4 40
    -4 2 39
    -2 -4 39
    2 4 39
    4 -2 39
    -2 -4 39
    -2 4 -39
    4 2 -39
    -4 -2 -39
    2 -4 -39
    2 4 38
    -2 -4 38
    -4 2 38
    4 -2 38
    -2 -4 38
    -4 -2 -38
    -2 4 -38
    2 -4 -38
    4 2 -38
    2 4 38
    -2 -4 37
    -4 2 37
    2 4 37
    4 -2 37
    -2 -4 37
    -4 -2 -37
    4 2 -37
    -2 4 -37
    2 -4 -37
    4 -2 36
    -4 2 36
    2 4 36
    -2 -4 36
    -2 -4 36
    -4 -2 -36
    2 -4 -36
    -2 4 -36
    4 2 -36
    2 4 36
    2 4 35
    4 -2 35
    -2 -4 35
    -4 2 35
    -2 -4 35
    4 2 -35
    -4 -2 -35
    -2 4 -35
    2 -4 -35
    2 4 35
    4 -2 34
    -4 2 34
    -2 -4 34
    2 4 34
    -2 -4 34
    -2 4 -34
    4 2 -34
    -4 -2 -34
    2 -4 -34
    2 4 34
    4 -2 33
    2 4 33
    -4 2 33
    -2 -4 33
    -2 -4 33
    -2 4 -33
    4 2 -33
    -4 -2 -33
    2 -4 -33
    2 4 33
    4 -2 32
    -4 2 32
    2 4 32
    -2 -4 32
    -2 -4 32
    2 -4 -32
    -2 4 -32
    4 2 -32
    -4 -2 -32
    4 -2 31
    -4 2 31
    2 4 31
    -2 -4 31
    2 -4 -31
    -4 -2 -31
    4 2 -31
    -2 4 -31
    2 4 31
    4 2 -31
    -4 2 30
    2 4 30
    4 -2 30
    -2 -4 30
    2 -4 -30
    -4 -2 -30
    4 2 -30
    -2 4 -30
    4 2 -30
    2 4 30
    2 4 29
    -2 -4 29
    -2 4 -29
    -4 -2 -29
    4 2 -29
    2 -4 -29
    2 4 29
    2 4 28
    -4 2 28
    4 -2 28
    -2 -4 28
    -4 -2 -28
    -2 4 -28
    -4 -2 -28
    2 -4 -28
    4 2 -28
    4 2 -28
    2 4 28
    2 4 27
    -4 2 27
    4 -2 27
    -4 -2 -27
    -2 -4 27
    -2 4 -27
    -4 -2 -27
    2 -4 -27
    4 2 -27
    2 4 27
    4 -2 26
    2 4 26
    -4 2 26
    -2 -4 26
    -4 -2 -26
    -2 4 -26
    -4 -2 -26
    4 2 -26
    2 -4 -26
    4 2 -26
    2 4 26
    -4 2 25
    4 -2 25
    2 4 25
    -4 -2 -25
    -2 -4 25
    -4 -2 -25
    2 -4 -25
    4 2 -25
    -2 4 -25
    4 2 -25
    2 4 25
    2 4 24
    4 -2 24
    -4 2 24
    -4 -2 -24
    -2 -4 24
    2 -4 -24
    -2 4 -24
    -4 -2 -24
    4 2 -24
    4 2 -24
    2 4 24
    4 -2 23
    2 4 23
    -2 -4 23
    -4 -2 -23
    -4 2 23
    2 -4 -23
    -4 -2 -23
    -2 4 -23
    4 2 -23
    4 2 -23
    2 4 23
    4 -2 22
    2 4 22
    -2 -4 22
    -4 -2 -22
    -4 2 22
    2 -4 -22
    -4 -2 -22
    -2 4 -22
    4 2 -22
    4 2 -22
    2 4 22
    4 -2 21
    2 4 21
    -4 2 21
    -2 -4 21
    -4 -2 -21
    -4 -2 -21
    2 -4 -21
    4 2 -21
    -2 4 -21
    2 4 21
    4 2 -21
    4 -2 20
    2 4 20
    -4 -2 -20
    -4 2 20
    -2 -4 20
    -2 4 -20
    -4 -2 -20
    4 2 -20
    2 -4 -20
    4 2 -20
    2 4 20
    4 -2 19
    2 4 19
    -4 -2 -19
    -2 -4 19
    -4 2 19
    4 2 -19
    -4 -2 -19
    -2 4 -19
    2 -4 -19
    4 2 -19
    2 4 19
    2 4 18
    4 -2 18
    -4 2 18
    -2 -4 18
    -4 -2 -18
    4 2 -18
    -2 4 -18
    2 -4 -18
    -4 -2 -18
    2 4 18
    4 2 -18
    4 -2 17
    -4 -2 -17
    -4 2 17
    -2 -4 17
    -2 4 -17
    -4 -2 -17
    4 2 -17
    2 -4 -17
    2 4 17
    4 2 -17
    4 -2 16
    -2 -4 16
    -4 2 16
    -4 -2 -16
    -2 4 -16
    -4 -2 -16
    4 2 -16
    2 4 16
    4 2 -16
    2 -4 -16
    4 -2 15
    -4 -2 -15
    -4 2 15
    -2 -4 15
    -2 4 -15
    -4 -2 -15
    4 2 -15
    2 -4 -15
    2 4 15
    4 2 -15
    4 -2 14
    -4 2 14
    -2 -4 14
    -4 -2 -14
    4 2 -14
    -4 -2 -14
    -2 4 -14
    2 4 14
    2 -4 -14
    4 2 -14
    4 -2 13
    -4 -2 -13
    -4 2 13
    -2 -4 13
    -4 -2 -13
    4 2 -13
    -2 4 -13
    2 4 13
    2 -4 -13
    4 2 -13
    4 -2 12
    -2 -4 12
    -4 -2 -12
    -4 2 12
    -4 -2 -12
    4 2 -12
    -2 4 -12
    4 2 -12
    2 4 12
    2 -4 -12
    -4 2 11
    -4 -2 -11
    -4 -2 -11
    -2 4 -11
    4 2 -11
    2 4 11
    4 2 -11
    4 -2 10
    -4 2 10
    -4 -2 -10
    -2 -4 10
    -2 4 -10
    4 2 -10
    -4 -2 -10
    2 4 10
    4 2 -10
    -2 -4 9
    -4 -2 -9
    -4 2 9
    4 2 -9
    -4 -2 -9
    -2 4 -9
    2 4 9
    4 2 -9
    4 -2 8
    -4 -2 -8
    -2 -4 8
    -4 2 8
    -2 4 -8
    4 2 -8
    -4 -2 -8
    4 2 -8
    2 4 8
    -4 -2 -7
    -2 -4 7
    -4 2 7
    4 2 -7
    -4 -2 -7
    -2 4 -7
    4 2 -7
    2 4 7
    4 -2 6
    -4 2 6
    -2 -4 6
    -4 -2 -6
    4 2 -6
    2 4 6
    4 2 -6
    -4 2 5
    -4 -2 -5
    -2 -4 5
    4 2 -5
    -2 4 -5
    2 4 5
    4 2 -5
    4 -2 4
    -2 -4 4
    -4 -2 -4
    -4 2 4
    -2 4 -4
    4 2 -4
    2 4 4
    4 2 -4
    -4 2 3
    -4 -2 -3
    -2 -4 3
    -2 4 -3
    2 4 3
    4 2 -3
    4 2 -3
    -4 -2 -2
    -2 -4 2
    -4 2 2
    -2 4 -2
    4 2 -2
    2 4 2
    4 2 -2
    -2 -4 1
    -4 2 1
    -4 -2 -1
    4 -2 1
    -2 4 -1
    -2 4 -1
    4 2 -1
    2 4 1
    -4 -2 0
    -4 2 0
    -2 -4 0
    -2 4 0
    4 2 0
    2 4 0
    -2 4 0
    -2 4 1
    -4 -2 1
    -4 2 -1
    -2 -4 -1
    2 4 -1
    -2 4 1
    2 4 -1
    4 2 1
    -2 4 2
    -2 -4 -2
    -4 -2 2
    -4 2 -2
    2 4 -2
    4 2 2
    -2 4 2
    2 4 -2
    -2 4 3
    -2 -4 -3
    -4 2 -3
    2 4 -3
    -2 4 3
    4 2 3
    2 4 -3
    -2 4 4
    4 -2 -4
    -4 -2 4
    -2 -4 -4
    -4 2 -4
    2 4 -4
    4 2 4
    4 -2 -5
    -2 4 5
    -4 -2 5
    2 -4 5
    -2 -4 -5
    -4 2 -5
    2 4 -5
    2 4 -5
    4 2 5
    4 -2 -6
    -2 4 6
    2 -4 6
    -2 -4 -6
    -4 -2 6
    2 -4 6
    -4 2 -6
    -4 2 -6
    2 4 -6
    4 2 6
    2 4 -6
    -2 4 6
    4 -2 -7
    -2 4 7
    2 -4 7
    2 -4 7
    -4 2 -7
    -2 -4 -7
    -4 -2 7
    -2 -4 -7
    2 4 -7
    -4 2 -7
    -2 4 7
    2 4 -7
    4 2 7
    4 -2 -8
    2 -4 8
    -2 4 8
    -2 -4 -8
    -4 -2 8
    2 -4 8
    -4 2 -8
    2 4 -8
    -2 -4 -8
    -4 2 -8
    4 2 8
    2 4 -8
    -2 4 8
    4 -2 -9
    2 -4 9
    -2 4 9
    -4 -2 9
    2 -4 9
    -2 -4 -9
    -4 2 -9
    -2 -4 -9
    -4 2 -9
    2 4 -9
    -2 4 9
    2 4 -9
    4 -2 -10
    2 -4 10
    -2 4 10
    -4 2 -10
    -2 -4 -10
    2 -4 10
    -4 -2 10
    -4 2 -10
    2 4 -10
    -2 -4 -10
    4 2 10
    2 4 -10
    -2 4 10
    4 -2 -11
    -2 4 11
    2 -4 11
    2 -4 11
    -4 2 -11
    -4 -2 11
    -2 -4 -11
    -4 2 -11
    -2 -4 -11
    2 4 -11
    2 4 -11
    -2 4 11
    4 2 11
    -2 4 12
    2 -4 12
    4 -2 -12
    -2 -4 -12
    -4 -2 12
    -4 2 -12
    -2 -4 -12
    -4 2 -12
    2 4 -12
    4 -2 -12
    4 2 12
    -2 4 12
    2 4 -12
    2 -4 13
    4 -2 -13
    -2 4 13
    -4 2 -13
    -4 -2 13
    -2 -4 -13
    2 -4 13
    2 4 -13
    -4 2 -13
    -2 -4 -13
    4 2 13
    2 4 -13
    4 -2 -13
    2 -4 14
    4 -2 -14
    2 -4 14
    -4 -2 14
    -4 2 -14
    2 4 -14
    -2 -4 -14
    2 4 -14
    4 2 14
    4 -2 -14
    2 -4 15
    -4 -2 15
    2 -4 15
    2 4 -15
    -4 2 -15
    -2 4 15
    4 -2 -15
    2 4 -15
    4 -2 -15
    4 2 15
    -2 4 16
    2 -4 16
    2 -4 16
    -4 -2 16
    -4 2 -16
    2 4 -16
    -2 -4 -16
    2 4 -16
    -2 4 16
    4 -2 -16
    4 2 16
    4 -2 -16
    -2 4 17
    2 -4 17
    -4 -2 17
    2 -4 17
    2 4 -17
    -2 -4 -17
    -4 2 -17
    2 4 -17
    4 -2 -17
    -2 4 17
    4 -2 -17
    4 2 17
    2 -4 18
    -2 4 18
    2 -4 18
    -4 2 -18
    -4 -2 18
    -2 -4 -18
    -4 2 -18
    4 -2 -18
    2 4 -18
    2 4 -18
    4 2 18
    -2 4 18
    -2 4 19
    2 -4 19
    2 -4 19
    -4 2 -19
    -4 -2 19
    4 -2 -19
    -2 -4 -19
    2 4 -19
    -4 2 -19
    2 4 -19
    -2 4 19
    4 2 19
    2 -4 20
    -2 4 20
    2 -4 20
    -4 2 -20
    -4 -2 20
    -2 -4 -20
    4 -2 -20
    2 4 -20
    -4 2 -20
    2 4 -20
    4 2 20
    -2 4 20
    -2 4 21
    2 -4 21
    -4 2 -21
    2 -4 21
    -4 -2 21
    4 -2 -21
    -4 2 -21
    2 4 -21
    -2 -4 -21
    -2 4 21
    4 2 21
    2 -4 22
    -2 4 22
    -4 2 -22
    2 -4 22
    -4 -2 22
    -4 2 -22
    -2 -4 -22
    4 -2 -22
    2 4 -22
    4 2 22
    -2 4 22
    -2 4 23
    2 -4 23
    -4 2 -23
    -4 -2 23
    2 -4 23
    -2 -4 -23
    -4 2 -23
    2 4 -23
    4 -2 -23
    4 2 23
    2 4 -23
    -2 4 23
    -2 4 24
    2 -4 24
    -4 2 -24
    2 -4 24
    -4 -2 24
    -2 -4 -24
    2 4 -24
    -4 2 -24
    4 -2 -24
    4 2 24
    -2 4 24
    2 4 -24
    -2 4 25
    2 -4 25
    -4 -2 25
    -4 2 -25
    2 -4 25
    -2 -4 -25
    -4 2 -25
    4 -2 -25
    2 4 -25
    4 2 25
    2 4 -25
    -2 4 25
    -2 4 26
    2 -4 26
    2 -4 26
    -4 2 -26
    -4 -2 26
    4 -2 -26
    -2 -4 -26
    -4 2 -26
    2 4 -26
    -2 4 26
    4 2 26
    2 -4 27
    2 -4 27
    -2 4 27
    -4 2 -27
    -4 -2 27
    2 4 -27
    -2 -4 -27
    4 -2 -27
    -4 2 -27
    -2 4 27
    2 4 -27
    -2 4 28
    2 -4 28
    2 -4 28
    -4 2 -28
    -4 -2 28
    -2 -4 -28
    -4 2 -28
    2 4 -28
    4 -2 -28
    2 4 -28
    4 2 28
    2 -4 29
    -2 4 29
    2 -4 29
    -4 2 -29
    -4 -2 29
    -2 -4 -29
    -4 2 -29
    2 4 -29
    4 -2 -29
    4 2 29
    -2 4 30
    2 -4 30
    2 -4 30
    -4 2 -30
    -4 -2 30
    -4 2 -30
    -2 -4 -30
    4 -2 -30
    2 4 -30
    4 2 30
    2 -4 31
    -2 4 31
    -4 -2 31
    -2 -4 -31
    -4 2 -31
    4 -2 -31
    2 4 -31
    4 2 31
    2 -4 32
    -2 4 32
    -4 -2 32
    -2 -4 -32
    4 -2 -32
    -4 2 -32
    2 4 -32
    4 2 32
    -2 4 33
    -4 -2 33
    2 -4 33
    -4 -2 33
    -4 2 -33
    4 -2 -33
    2 4 -33
    -2 -4 -33
    4 2 33
    -2 4 34
    2 -4 34
    -4 -2 34
    -4 -2 34
    -2 -4 -34
    -4 2 -34
    4 -2 -34
    2 4 -34
    4 2 34
    -2 4 35
    2 -4 35
    -4 -2 35
    -4 -2 35
    -2 -4 -35
    4 -2 -35
    -4 2 -35
    2 4 -35
    4 2 35
    -2 4 36
    2 -4 36
    -4 -2 36
    -2 -4 -36
    -4 2 -36
    4 -2 -36
    2 4 -36
    4 2 36
    -2 4 37
    2 -4 37
    -4 -2 37
    -4 2 -37
    4 -2 -37
    2 4 -37
    -2 -4 -37
    4 2 37
    -2 4 38
    2 -4 38
    -4 -2 38
    -4 2 -38
    -2 -4 -38
    2 4 -38
    4 -2 -38
    4 2 38
    4 2 39
    2 -4 39
    -2 4 39
    -4 -2 39
    -4 2 -39
    4 -2 -39
    -2 -4 -39
    2 4 -39
    4 2 39
    2 -4 40
    4 2 40
    -4 -2 40
    -4 2 -40
    2 4 -40
    4 -2 -40
    -2 -4 -40
    4 2 40
    2 -4 41
    4 2 41
    -4 -2 41
    -4 2 -41
    4 -2 -41
    2 4 -41
    -2 -4 -41
    4 2 41
    4 2 42
    2 -4 42
    -4 -2 42
    2 4 -42
    -4 2 -42
    -2 -4 -42
    4 -2 -42
    4 2 42
    4 2 43
    2 -4 43
    -4 -2 43
    -2 -4 -43
    4 -2 -43
    -4 2 -43
    2 4 -43
    4 2 43
    4 2 44
    2 -4 44
    -2 4 44
    -4 -2 44
    4 -2 -44
    -4 2 -44
    2 4 -44
    -2 -4 -44
    4 2 44
    4 2 45
    2 -4 45
    -2 4 45
    -4 -2 45
    -4 2 -45
    -2 -4 -45
    4 -2 -45
    2 4 -45
    4 2 45
    2 -4 46
    4 2 46
    -2 4 46
    -4 -2 46
    -4 2 -46
    4 -2 -46
    2 4 -46
    -2 -4 -46
    4 2 46
    4 2 47
    2 -4 47
    -2 4 47
    -4 -2 47
    -2 -4 -47
    4 -2 -47
    2 4 -47
    -4 2 -47
    4 2 47
    4 2 48
    2 -4 48
    -2 4 48
    -4 -2 48
    -4 2 -48
    4 -2 -48
    2 4 -48
    -2 -4 -48
    4 2 48
    2 -4 49
    4 2 49
    -2 4 49
    -4 -2 49
    -4 2 -49
    4 -2 -49
    2 4 -49
    -2 -4 -49
    4 2 49
    4 2 50
    2 -4 50
    -2 4 50
    -4 -2 50
    2 4 -50
    -4 2 -50
    4 -2 -50
    -2 -4 -50
    4 2 50
    4 2 51
    2 -4 51
    -2 4 51
    -4 -2 51
    -4 2 -51
    2 4 -51
    -2 -4 -51
    4 -2 -51
    4 2 51
    2 -4 52
    4 2 52
    -4 -2 52
    -2 4 52
    -4 2 -52
    4 -2 -52
    -2 -4 -52
    2 4 -52
    4 2 52
    3 4 51
    -4 3 51
    4 -3 51
    4 3 -51
    -3 4 -51
    -4 -3 -51
    3 -4 -51
    -3 -4 51
    -4 3 50
    3 4 50
    4 -3 50
    -3 -4 50
    4 3 -50
    -3 4 -50
    -4 -3 -50
    3 -4 -50
    -4 3 49
    3 4 49
    4 -3 49
    -3 -4 49
    -4 -3 -49
    3 -4 -49
    -3 4 -49
    4 3 -49
    3 4 49
    4 -3 48
    -4 3 48
    3 4 48
    -3 -4 48
    4 3 -48
    -4 -3 -48
    3 -4 -48
    -3 4 -48
    3 4 48
    4 -3 47
    3 4 47
    -4 3 47
    -3 -4 47
    4 3 -47
    -3 4 -47
    -4 -3 -47
    3 -4 -47
    3 4 47
    4 -3 46
    3 4 46
    -4 3 46
    -3 -4 46
    3 -4 -46
    -4 -3 -46
    -3 4 -46
    4 3 -46
    3 4 46
    -4 3 45
    3 4 45
    4 -3 45
    -3 -4 45
    4 3 -45
    -3 4 -45
    -4 -3 -45
    3 -4 -45
    3 4 45
    4 -3 44
    3 4 44
    -3 -4 44
    -4 3 44
    -3 -4 44
    4 3 -44
    -3 4 -44
    -4 -3 -44
    3 -4 -44
    3 4 44
    3 4 43
    -3 -4 43
    4 -3 43
    -4 3 43
    -3 -4 43
    4 3 -43
    -3 4 -43
    -4 -3 -43
    3 -4 -43
    3 4 43
    4 -3 42
    -3 -4 42
    3 4 42
    -4 3 42
    -3 -4 42
    3 -4 -42
    4 3 -42
    -3 4 -42
    -4 -3 -42
    3 4 42
    4 -3 41
    -4 3 41
    3 4 41
    -3 -4 41
    -3 -4 41
    3 -4 -41
    4 3 -41
    -3 4 -41
    -4 -3 -41
    3 4 41
    4 -3 40
    3 4 40
    -3 -4 40
    -4 3 40
    -3 -4 40
    4 3 -40
    -3 4 -40
    -4 -3 -40
    3 -4 -40
    3 4 40
    3 4 39
    4 -3 39
    -4 3 39
    -3 -4 39
    -3 -4 39
    4 3 -39
    -3 4 -39
    3 -4 -39
    -4 -3 -39
    3 4 39
    -4 3 38
    4 -3 38
    3 4 38
    -3 -4 38
    -3 -4 38
    3 -4 -38
    4 3 -38
    -3 4 -38
    -4 -3 -38
    3 4 38
    -4 3 37
    4 -3 37
    -3 -4 37
    3 4 37
    -3 -4 37
    3 -4 -37
    4 3 -37
    -3 4 -37
    -4 -3 -37
    3 4 37
    -4 3 36
    3 4 36
    4 -3 36
    -3 -4 36
    -3 -4 36
    3 -4 -36
    4 3 -36
    -3 4 -36
    -4 -3 -36
    3 4 36
    -4 3 35
    3 4 35
    -3 -4 35
    4 -3 35
    -3 -4 35
    4 3 -35
    -4 -3 -35
    3 -4 -35
    -3 4 -35
    3 4 35
    3 4 34
    4 -3 34
    -4 3 34
    -3 -4 34
    -3 4 -34
    4 3 -34
    -4 -3 -34
    3 -4 -34
    4 -3 33
    -4 3 33
    3 4 33
    -3 -4 33
    4 3 -33
    3 -4 -33
    -4 -3 -33
    -3 4 -33
    4 3 -33
    3 4 33
    3 4 32
    4 -3 32
    -4 3 32
    -3 -4 32
    4 3 -32
    -3 4 -32
    3 -4 -32
    -4 -3 -32
    4 3 -32
    3 4 32
    3 4 31
    4 -3 31
    -4 3 31
    -3 -4 31
    -3 4 -31
    4 3 -31
    -4 -3 -31
    3 -4 -31
    3 4 31
    3 4 30
    4 -3 30
    -4 3 30
    -3 -4 30
    -4 -3 -30
    -3 4 -30
    4 3 -30
    -4 -3 -30
    3 -4 -30
    4 3 -30
    3 4 30
    4 -3 29
    -4 3 29
    3 4 29
    -3 -4 29
    -4 -3 -29
    -3 4 -29
    4 3 -29
    -4 -3 -29
    3 -4 -29
    4 3 -29
    3 4 29
    4 -3 28
    -4 3 28
    -4 -3 -28
    -3 -4 28
    -3 4 -28
    4 3 -28
    -4 -3 -28
    3 -4 -28
    3 4 28
    4 -3 27
    -4 3 27
    -4 -3 -27
    -3 -4 27
    -3 4 -27
    4 3 -27
    -4 -3 -27
    3 -4 -27
    4 3 -27
    3 4 27
    4 -3 26
    -4 3 26
    -3 -4 26
    -4 -3 -26
    4 3 -26
    3 -4 -26
    -3 4 -26
    -4 -3 -26
    3 4 26
    4 3 -26
    4 -3 25
    -4 3 25
    -3 -4 25
    -4 -3 -25
    3 -4 -25
    4 3 -25
    -4 -3 -25
    -3 4 -25
    3 4 25
    4 3 -25
    4 -3 24
    -4 3 24
    -4 -3 -24
    -3 -4 24
    -3 4 -24
    -4 -3 -24
    4 3 -24
    3 -4 -24
    4 3 -24
    3 4 24
    4 -3 23
    -4 3 23
    -4 -3 -23
    -3 -4 23
    -4 -3 -23
    4 3 -23
    3 -4 -23
    -3 4 -23
    4 3 -23
    3 4 23
    -4 3 22
    4 -3 22
    -4 -3 -22
    -3 -4 22
    -3 4 -22
    3 -4 -22
    -4 -3 -22
    4 3 -22
    4 3 -22
    3 4 22
    -4 3 21
    4 -3 21
    3 -4 -21
    -4 -3 -21
    -3 -4 21
    -3 4 -21
    -4 -3 -21
    4 3 -21
    3 -4 -21
    4 3 -21
    3 4 21
    -4 3 20
    4 -3 20
    3 -4 -20
    -4 -3 -20
    -3 -4 20
    -4 -3 -20
    4 3 -20
    -3 4 -20
    3 -4 -20
    4 3 -20
    3 4 20
    -4 3 19
    3 -4 -19
    4 -3 19
    -3 -4 19
    -4 -3 -19
    4 3 -19
    -4 -3 -19
    3 -4 -19
    -3 4 -19
    4 3 -19
    3 4 19
    -4 3 18
    4 -3 18
    3 -4 -18
    -3 -4 18
    -4 -3 -18
    -3 4 -18
    -4 -3 -18
    4 3 -18
    3 4 18
    3 -4 -18
    4 3 -18
    3 -4 -17
    4 -3 17
    -4 3 17
    -4 -3 -17
    -3 -4 17
    -4 -3 -17
    4 3 -17
    -3 4 -17
    3 -4 -17
    3 4 17
    4 3 -17
    -4 3 16
    4 -3 16
    3 -4 -16
    -4 -3 -16
    -3 -4 16
    -3 4 -16
    -4 -3 -16
    4 3 -16
    3 4 16
    4 3 -16
    3 -4 -16
    4 -3 15
    -4 3 15
    3 -4 -15
    -3 -4 15
    -4 -3 -15
    4 3 -15
    -4 -3 -15
    -3 4 -15
    3 -4 -15
    3 4 15
    4 3 -15
    4 -3 14
    -4 3 14
    3 -4 -14
    -4 -3 -14
    -3 -4 14
    -3 4 -14
    4 3 -14
    -4 -3 -14
    3 4 14
    3 -4 -14
    4 3 -14
    4 -3 13
    -4 3 13
    3 -4 -13
    -4 -3 -13
    -3 -4 13
    -4 -3 -13
    -3 4 -13
    4 3 -13
    3 4 13
    4 3 -13
    3 -4 -13
    -4 3 12
    4 -3 12
    3 -4 -12
    -4 -3 -12
    -3 -4 12
    4 3 -12
    -4 -3 -12
    -3 4 -12
    3 4 12
    4 3 -12
    4 -3 11
    -4 3 11
    3 -4 -11
    -4 -3 -11
    -3 -4 11
    4 3 -11
    -3 4 -11
    -4 -3 -11
    4 3 -11
    3 4 11
    4 -3 10
    3 -4 -10
    -4 3 10
    -4 -3 -10
    -4 -3 -10
    4 3 -10
    -3 4 -10
    3 4 10
    4 3 -10
    4 -3 9
    -4 3 9
    3 -4 -9
    -3 -4 9
    -4 -3 -9
    4 3 -9
    -4 -3 -9
    -3 4 -9
    4 3 -9
    3 4 9
    4 -3 8
    3 -4 -8
    -4 3 8
    -3 -4 8
    -4 -3 -8
    -3 4 -8
    4 3 -8
    3 4 8
    4 3 -8
    4 -3 7
    -4 3 7
    3 -4 -7
    -4 -3 -7
    -3 -4 7
    4 3 -7
    -3 4 -7
    3 4 7
    4 3 -7
    -4 3 6
    -3 4 -6
    3 -4 -6
    4 -3 6
    -4 -3 -6
    -3 -4 6
    -3 4 -6
    4 3 -6
    4 3 -6
    3 4 6
    -3 4 -5
    4 -3 5
    3 -4 -5
    -4 3 5
    -4 -3 -5
    -3 -4 5
    -3 4 -5
    4 3 -5
    3 4 5
    4 3 -5
    -4 3 4
    3 -4 -4
    -3 4 -4
    4 -3 4
    -3 -4 4
    -4 -3 -4
    4 3 -4
    3 4 4
    4 3 -4
    3 -4 -3
    -4 3 3
    -3 4 -3
    -4 -3 -3
    -3 -4 3
    4 3 -3
    3 4 3
    4 3 -3
    4 -3 2
    -3 4 -2
    -4 3 2
    -4 -3 -2
    -3 -4 2
    4 3 -2
    3 4 2
    4 -3 1
    -4 3 1
    -3 4 -1
    3 -4 -1
    -4 -3 -1
    -3 -4 1
    3 4 1
    4 3 -1
    -3 4 0
    -4 -3 0
    -3 -4 0
    4 3 0
    3 4 0
    4 3 0
    -3 -4 -1
    -4 -3 1
    -4 3 -1
    4 -3 -1
    3 -4 1
    -3 4 1
    4 3 1
    3 4 -1
    -4 -3 2
    -3 -4 -2
    4 -3 -2
    3 -4 2
    -4 3 -2
    -3 4 2
    4 3 2
    3 4 -2
    -4 3 -3
    3 -4 3
    -3 4 3
    -3 -4 -3
    -4 -3 3
    3 4 -3
    4 3 3
    3 4 -3
    4 -3 -4
    -4 3 -4
    3 -4 4
    -4 -3 4
    -3 -4 -4
    3 4 -4
    -3 4 5
    3 -4 5
    -4 3 -5
    -3 -4 -5
    -4 -3 5
    3 4 -5
    3 4 -5
    4 3 5
    4 -3 -6
    3 -4 6
    -4 3 -6
    -3 4 6
    -3 -4 -6
    3 4 -6
    -4 3 -6
    4 3 6
    3 4 -6
    3 -4 7
    -3 4 7
    -4 3 -7
    4 -3 -7
    -3 -4 -7
    -4 -3 7
    3 4 -7
    -4 3 -7
    3 4 -7
    4 3 7
    3 -4 8
    -4 3 -8
    4 -3 -8
    -3 4 8
    -3 -4 -8
    3 -4 8
    -4 -3 8
    -4 3 -8
    3 4 -8
    4 3 8
    3 4 -8
    -3 4 9
    3 -4 9
    4 -3 -9
    -4 3 -9
    3 -4 9
    -3 -4 -9
    -4 -3 9
    3 4 -9
    -4 3 -9
    4 3 9
    3 4 -9
    4 -3 -10
    -3 4 10
    3 -4 10
    -3 -4 -10
    3 -4 10
    -4 -3 10
    -3 -4 -10
    3 4 -10
    -4 3 -10
    3 4 -10
    4 3 10
    4 -3 -11
    -3 4 11
    3 -4 11
    -3 -4 -11
    -4 -3 11
    3 4 -11
    -3 -4 -11
    -4 3 -11
    3 4 -11
    4 3 11
    -3 4 12
    4 -3 -12
    3 -4 12
    -4 -3 12
    -3 -4 -12
    3 4 -12
    -4 3 -12
    -3 -4 -12
    4 3 12
    3 4 -12
    4 -3 -13
    -3 4 13
    3 -4 13
    -3 -4 -13
    -4 -3 13
    -4 3 -13
    -3 -4 -13
    3 4 -13
    3 4 -13
    4 3 13
    -3 4 14
    3 -4 14
    4 -3 -14
    -3 -4 -14
    -4 -3 14
    -4 3 -14
    3 4 -14
    -3 -4 -14
    4 3 14
    4 -3 -14
    3 4 -14
    4 -3 -15
    -3 4 15
    3 -4 15
    -3 -4 -15
    -4 -3 15
    -3 -4 -15
    -4 3 -15
    3 4 -15
    3 4 -15
    4 -3 -15
    4 3 15
    4 -3 -16
    -3 4 16
    3 -4 16
    -3 -4 -16
    -4 -3 16
    -3 -4 -16
    -4 3 -16
    3 4 -16
    4 3 16
    4 -3 -16
    3 4 -16
    4 -3 -17
    -3 4 17
    3 -4 17
    -4 -3 17
    -3 -4 -17
    -4 3 -17
    -3 -4 -17
    3 4 -17
    3 4 -17
    4 3 17
    4 -3 -17
    4 -3 -18
    -3 4 18
    3 -4 18
    -4 -3 18
    -3 -4 -18
    -4 3 -18
    3 4 -18
    -3 -4 -18
    4 3 18
    4 -3 -18
    3 4 -18
    3 -4 19
    -3 4 19
    -4 -3 19
    -3 -4 -19
    -4 3 -19
    -3 -4 -19
    3 4 -19
    4 3 19
    4 -3 -19
    3 4 -19
    3 -4 20
    -3 4 20
    -3 -4 -20
    -4 -3 20
    4 -3 -20
    -4 3 -20
    -3 -4 -20
    3 4 -20
    3 4 -20
    4 3 20
    -3 4 21
    3 -4 21
    -3 -4 -21
    -4 -3 21
    4 -3 -21
    -4 3 -21
    3 4 -21
    -3 -4 -21
    3 4 -21
    4 3 21
    3 -4 22
    -3 4 22
    -4 -3 22
    -4 3 -22
    4 -3 -22
    -3 -4 -22
    3 4 -22
    4 3 22
    3 4 -22
    3 -4 23
    -3 4 23
    -4 -3 23
    4 -3 -23
    -4 3 -23
    3 4 -23
    -3 -4 -23
    3 4 -23
    4 3 23
    3 -4 24
    -3 4 24
    -4 -3 24
    -4 3 -24
    -3 -4 -24
    4 -3 -24
    3 4 -24
    4 3 24
    3 4 -24
    -3 4 25
    3 -4 25
    -4 -3 25
    -4 3 -25
    4 -3 -25
    -3 -4 -25
    3 4 -25
    4 3 25
    3 -4 26
    -3 4 26
    -4 -3 26
    3 4 -26
    4 -3 -26
    -4 3 -26
    -3 -4 -26
    4 3 26
    3 -4 27
    -3 4 27
    -4 -3 27
    -4 3 -27
    4 -3 -27
    -3 -4 -27
    3 4 -27
    4 3 27
    3 4 -27
    3 -4 28
    -3 4 28
    -4 -3 28
    -4 3 -28
    -3 -4 -28
    3 4 -28
    4 -3 -28
    3 4 -28
    4 3 28
    3 -4 29
    -3 4 29
    -4 -3 29
    -4 3 -29
    4 -3 -29
    -3 -4 -29
    3 4 -29
    3 4 -29
    4 3 29
    -3 4 30
    3 -4 30
    -4 -3 30
    4 -3 -30
    3 4 -30
    -4 3 -30
    -3 -4 -30
    3 4 -30
    4 3 30
    3 -4 31
    -3 4 31
    -4 -3 31
    -4 3 -31
    4 -3 -31
    -3 -4 -31
    3 4 -31
    3 4 -31
    4 3 31
    3 -4 32
    -3 4 32
    -4 -3 32
    -4 3 -32
    4 -3 -32
    -3 -4 -32
    3 4 -32
    3 4 -32
    4 3 32
    3 -4 33
    -3 4 33
    -4 -3 33
    -4 3 -33
    4 -3 -33
    3 4 -33
    -3 -4 -33
    4 3 33
    -3 4 34
    3 -4 34
    -4 -3 34
    3 4 -34
    -4 3 -34
    4 -3 -34
    -3 -4 -34
    3 -4 35
    -3 4 35
    -4 -3 35
    -4 3 -35
    -3 -4 -35
    3 4 -35
    4 -3 -35
    4 3 35
    3 -4 36
    -3 4 36
    -4 -3 36
    -4 -3 36
    -4 3 -36
    -3 -4 -36
    4 -3 -36
    3 4 -36
    4 3 36
    3 -4 37
    -3 4 37
    -4 -3 37
    -4 -3 37
    -4 3 -37
    4 -3 -37
    3 4 -37
    -3 -4 -37
    4 3 37
    -3 4 38
    -4 -3 38
    3 -4 38
    -4 -3 38
    3 4 -38
    -4 3 -38
    -3 -4 -38
    4 -3 -38
    4 3 38
    -3 4 39
    3 -4 39
    -4 -3 39
    -4 -3 39
    -4 3 -39
    3 4 -39
    4 -3 -39
    -3 -4 -39
    4 3 39
    3 -4 40
    -3 4 40
    -4 -3 40
    4 -3 -40
    -4 3 -40
    -3 -4 -40
    3 4 -40
    4 3 40
    3 -4 41
    -3 4 41
    -4 -3 41
    -3 -4 -41
    3 4 -41
    -4 3 -41
    4 -3 -41
    4 3 41
    -3 4 42
    3 -4 42
    -4 -3 42
    -3 -4 -42
    -4 3 -42
    3 4 -42
    4 -3 -42
    4 3 42
    -3 4 43
    3 -4 43
    -4 -3 43
    -4 3 -43
    3 4 -43
    -3 -4 -43
    4 -3 -43
    4 3 43
    -3 4 44
    3 -4 44
    -4 -3 44
    -4 3 -44
    4 -3 -44
    -3 -4 -44
    3 4 -44
    4 3 44
    -3 4 45
    3 -4 45
    -4 -3 45
    -4 3 -45
    3 4 -45
    -3 -4 -45
    4 -3 -45
    4 3 45
    -3 4 46
    3 -4 46
    -4 -3 46
    -4 3 -46
    3 4 -46
    -3 -4 -46
    4 -3 -46
    4 3 46
    3 -4 47
    -3 4 47
    -4 -3 47
    4 -3 -47
    -4 3 -47
    -3 -4 -47
    3 4 -47
    4 3 47
    -3 4 48
    3 -4 48
    -4 -3 48
    -4 3 -48
    4 -3 -48
    -3 -4 -48
    3 4 -48
    4 3 48
    3 -4 49
    -3 4 49
    -4 -3 49
    -4 3 -49
    4 -3 -49
    -3 -4 -49
    3 4 -49
    4 3 49
    3 -4 50
    -3 4 50
    -4 -3 50
    4 -3 -50
    -4 3 -50
    3 4 -50
    -3 -4 -50
    4 3 50
    3 -4 51
    -4 -3 51
    -3 -4 -51
    3 4 -51
    4 -3 -51
    -4 3 -51
    4 3 51
    -4 -4 0
    -4 4 0
    4 -4 0
    4 4 0
    -4 -4 1
    -4 -4 -1
    -4 4 -1
    -4 4 1
    4 -4 1
    4 -4 -1
    4 4 -1
    4 4 1
    -4 4 2
    4 -4 2
    4 -4 -2
    -4 -4 -2
    -4 -4 2
    4 4 -2
    4 4 2
    4 4 -2
    -4 4 -3
    4 -4 -3
    -4 4 3
    4 -4 3
    -4 -4 3
    -4 -4 -3
    4 4 -3
    4 4 3
    4 4 -3
    -4 4 4
    -4 4 -4
    -4 -4 -4
    -4 -4 4
    4 4 -4
    4 4 4
    4 4 -4
    -4 4 5
    4 -4 5
    4 -4 -5
    -4 4 -5
    -4 -4 -5
    -4 -4 5
    4 4 -5
    4 4 -5
    -4 4 -6
    4 -4 6
    4 -4 -6
    -4 4 6
    -4 -4 6
    -4 -4 -6
    4 4 -6
    4 4 6
    4 4 -6
    -4 4 -7
    4 -4 7
    4 -4 -7
    -4 4 7
    -4 -4 7
    -4 -4 -7
    4 4 -7
    -4 4 -7
    4 4 -7
    -4 4 -8
    4 -4 -8
    4 -4 8
    -4 4 8
    -4 -4 -8
    4 4 -8
    -4 4 -8
    4 4 -8
    4 4 8
    4 -4 9
    4 -4 -9
    -4 4 9
    -4 -4 9
    -4 -4 -9
    -4 4 -9
    4 4 -9
    4 4 9
    4 4 -9
    4 -4 10
    4 -4 -10
    -4 4 10
    -4 -4 -10
    -4 -4 10
    -4 4 -10
    4 4 -10
    4 4 -10
    4 4 10
    4 -4 11
    4 -4 -11
    -4 4 11
    -4 -4 11
    -4 -4 -11
    4 4 -11
    -4 4 -11
    -4 -4 -11
    4 4 11
    4 4 -11
    4 -4 12
    4 -4 -12
    -4 4 12
    -4 -4 -12
    -4 -4 12
    -4 -4 -12
    4 4 -12
    -4 4 -12
    4 4 12
    4 4 -12
    -4 4 13
    4 -4 13
    -4 -4 13
    -4 -4 -13
    -4 4 -13
    -4 -4 -13
    4 4 -13
    4 4 -13
    4 4 13
    4 -4 -14
    4 -4 14
    -4 4 14
    -4 -4 -14
    -4 -4 14
    -4 -4 -14
    4 4 -14
    -4 4 -14
    4 4 -14
    4 4 14
    4 -4 15
    4 -4 -15
    -4 4 15
    -4 -4 15
    -4 -4 -15
    -4 -4 -15
    4 4 -15
    -4 4 -15
    4 4 15
    4 4 -15
    4 -4 -15
    4 -4 16
    4 -4 -16
    -4 4 16
    -4 -4 16
    -4 -4 -16
    -4 -4 -16
    4 4 -16
    -4 4 -16
    4 -4 -16
    4 4 -16
    4 4 16
    4 -4 17
    4 -4 -17
    -4 4 17
    -4 -4 17
    -4 -4 -17
    4 4 -17
    -4 -4 -17
    -4 4 -17
    4 4 17
    4 4 -17
    4 -4 -17
    4 -4 18
    4 -4 -18
    -4 4 18
    -4 -4 -18
    -4 -4 18
    4 4 -18
    -4 -4 -18
    -4 4 -18
    4 4 -18
    4 4 18
    4 -4 -18
    4 -4 -19
    4 -4 19
    -4 4 19
    -4 -4 -19
    -4 -4 19
    4 4 -19
    -4 4 -19
    -4 -4 -19
    4 -4 -19
    4 4 -19
    4 4 19
    4 -4 20
    -4 4 20
    -4 -4 -20
    -4 -4 20
    4 4 -20
    -4 -4 -20
    -4 4 -20
    4 4 -20
    4 4 20
    4 -4 -20
    4 -4 21
    -4 4 21
    -4 -4 21
    -4 -4 -21
    -4 4 -21
    4 4 -21
    -4 -4 -21
    4 -4 -21
    4 4 21
    4 4 -21
    -4 4 22
    4 -4 22
    -4 -4 -22
    -4 -4 22
    -4 4 -22
    -4 -4 -22
    4 -4 -22
    4 4 -22
    4 4 22
    4 4 -22
    4 -4 23
    -4 4 23
    -4 -4 -23
    -4 -4 23
    -4 -4 -23
    4 -4 -23
    4 4 -23
    -4 4 -23
    4 4 23
    4 4 -23
    4 -4 24
    -4 4 24
    -4 -4 -24
    -4 -4 24
    4 4 -24
    4 -4 -24
    -4 -4 -24
    -4 4 -24
    4 4 -24
    4 4 24
    4 -4 25
    -4 4 25
    -4 -4 25
    -4 -4 -25
    -4 4 -25
    4 4 -25
    -4 -4 -25
    4 -4 -25
    4 4 -25
    4 -4 26
    -4 4 26
    -4 -4 26
    -4 -4 -26
    4 4 -26
    -4 4 -26
    -4 -4 -26
    4 -4 -26
    4 4 -26
    4 4 26
    -4 4 27
    4 -4 27
    -4 -4 27
    -4 -4 -27
    -4 4 -27
    4 4 -27
    4 -4 -27
    -4 -4 -27
    4 4 27
    4 4 -27
    4 -4 28
    -4 4 28
    -4 -4 -28
    -4 -4 28
    4 4 -28
    -4 4 -28
    4 -4 -28
    -4 -4 -28
    4 4 28
    4 4 -28
    4 -4 29
    -4 4 29
    -4 -4 29
    -4 -4 -29
    -4 4 -29
    -4 -4 -29
    4 -4 -29
    4 4 -29
    4 4 29
    4 4 -29
    4 -4 30
    -4 4 30
    -4 -4 -30
    -4 -4 30
    4 -4 -30
    -4 4 -30
    -4 -4 -30
    4 4 -30
    4 4 30
    4 4 -30
    4 -4 31
    -4 4 31
    -4 -4 -31
    -4 -4 31
    -4 4 -31
    -4 -4 -31
    4 4 -31
    4 -4 -31
    4 4 -31
    4 4 31
    4 -4 32
    -4 4 32
    -4 -4 32
    -4 -4 -32
    4 4 -32
    -4 4 -32
    -4 -4 -32
    4 -4 -32
    4 4 32
    4 4 -32
    4 -4 33
    -4 4 33
    -4 -4 33
    -4 -4 -33
    -4 -4 -33
    -4 4 -33
    4 -4 -33
    4 4 -33
    4 4 33
    4 -4 34
    -4 4 34
    -4 -4 -34
    -4 -4 34
    -4 -4 -34
    4 -4 -34
    -4 4 -34
    4 4 -34
    4 4 -34
    4 4 34
    4 -4 35
    -4 4 35
    -4 -4 35
    4 4 -35
    -4 4 -35
    4 -4 -35
    -4 -4 -35
    4 4 -35
    -4 4 36
    4 -4 36
    -4 -4 36
    4 4 -36
    -4 4 -36
    4 -4 -36
    -4 -4 -36
    4 4 36
    4 -4 37
    -4 4 37
    -4 -4 37
    4 -4 -37
    -4 4 -37
    -4 -4 -37
    4 4 -37
    4 4 37
    4 -4 38
    -4 4 38
    -4 -4 38
    -4 -4 38
    -4 4 -38
    4 -4 -38
    -4 -4 -38
    4 4 -38
    4 4 38
    4 -4 39
    -4 4 39
    -4 -4 39
    -4 -4 39
    4 4 -39
    -4 -4 -39
    -4 4 -39
    4 -4 -39
    4 4 39
    4 -4 40
    -4 4 40
    -4 -4 40
    -4 -4 40
    -4 4 -40
    4 4 -40
    -4 -4 -40
    4 -4 -40
    4 4 40
    4 -4 41
    -4 4 41
    -4 -4 41
    -4 -4 41
    4 -4 -41
    -4 4 -41
    -4 -4 -41
    4 4 -41
    4 4 41
    4 -4 42
    -4 4 42
    -4 -4 42
    -4 4 -42
    4 -4 -42
    -4 -4 -42
    4 4 -42
    4 4 42
    4 -4 43
    -4 4 43
    -4 -4 43
    4 4 -43
    4 -4 -43
    -4 4 -43
    -4 -4 -43
    4 4 43
    4 -4 44
    -4 4 44
    -4 -4 44
    4 -4 -44
    -4 4 -44
    4 4 -44
    -4 -4 -44
    4 4 44
    -4 4 45
    4 -4 45
    -4 -4 45
    -4 4 -45
    4 4 -45
    -4 -4 -45
    4 -4 -45
    4 4 45
    -4 4 46
    4 -4 46
    -4 -4 46
    4 4 -46
    4 -4 -46
    -4 4 -46
    -4 -4 -46
    4 4 46
    -4 4 47
    4 -4 47
    -4 -4 47
    4 4 -47
    4 -4 -47
    -4 4 -47
    -4 -4 -47
    4 4 47
    4 -4 48
    -4 4 48
    -4 -4 48
    4 -4 -48
    -4 4 -48
    -4 -4 -48
    4 4 -48
    4 4 48
    -4 4 49
    4 -4 49
    -4 -4 49
    4 4 -49
    -4 4 -49
    -4 -4 -49
    4 -4 -49
    4 4 49
    -5 0 0
    0 -5 0
    5 0 0
    0 5 0
    0 -5 -1
    -5 0 1
    -5 0 -1
    0 -5 1
    5 0 -1
    5 0 1
    0 5 1
    0 5 -1
    0 -5 -2
    0 -5 2
    -5 0 -2
    -5 0 2
    5 0 -2
    5 0 2
    0 5 2
    0 5 -2
    -5 0 3
    -5 0 -3
    0 -5 3
    0 -5 -3
    0 5 -3
    5 0 3
    5 0 -3
    0 5 3
    0 5 -3
    0 -5 4
    -5 0 4
    -5 0 -4
    0 -5 -4
    0 5 -4
    0 5 -4
    0 5 4
    5 0 -4
    0 -5 5
    -5 0 5
    -5 0 -5
    0 5 -5
    0 5 5
    5 0 5
    5 0 -5
    0 5 -5
    -5 0 6
    -5 0 -6
    0 -5 6
    0 5 -6
    0 5 6
    5 0 -6
    0 5 -6
    5 0 6
    0 -5 7
    -5 0 7
    -5 0 -7
    0 5 -7
    5 0 7
    5 0 -7
    0 5 -7
    0 5 7
    0 5 8
    0 -5 8
    -5 0 8
    -5 0 -8
    0 5 -8
    0 5 8
    5 0 8
    0 5 -8
    0 5 9
    5 0 9
    -5 0 -9
    0 -5 9
    -5 0 9
    0 5 -9
    -5 0 -9
    0 -5 -9
    0 5 9
    0 5 -9
    5 0 -9
    5 0 -9
    5 0 10
    0 5 10
    -5 0 10
    0 -5 10
    -5 0 -10
    0 5 -10
    -5 0 -10
    5 0 -10
    0 5 10
    5 0 -10
    0 -5 -10
    0 5 11
    -5 0 -11
    -5 0 11
    0 -5 11
    0 5 -11
    -5 0 -11
    0 5 -11
    5 0 -11
    0 -5 -11
    0 5 11
    5 0 -11
    5 0 12
    0 5 12
    -5 0 12
    -5 0 -12
    0 -5 12
    0 5 -12
    0 -5 -12
    5 0 -12
    5 0 -12
    0 5 12
    0 5 13
    5 0 13
    -5 0 -13
    -5 0 13
    0 -5 13
    0 5 -13
    0 -5 -13
    -5 0 -13
    5 0 -13
    5 0 -13
    0 5 13
    0 5 -13
    0 5 14
    0 -5 14
    -5 0 14
    -5 0 -14
    -5 0 -14
    0 5 -14
    0 -5 -14
    0 5 14
    5 0 -14
    5 0 -14
    0 5 -14
    0 5 15
    5 0 15
    -5 0 -15
    -5 0 15
    0 -5 15
    0 5 -15
    5 0 -15
    0 -5 -15
    -5 0 -15
    5 0 -15
    0 5 15
    0 5 -15
    0 5 16
    0 -5 16
    -5 0 16
    -5 0 -16
    -5 0 -16
    0 5 -16
    0 -5 -16
    5 0 -16
    0 5 16
    0 5 -16
    5 0 -16
    0 5 17
    5 0 17
    -5 0 -17
    -5 0 17
    0 -5 17
    0 -5 -17
    0 5 -17
    5 0 -17
    -5 0 -17
    5 0 -17
    0 5 17
    0 5 -17
    0 5 18
    0 -5 18
    -5 0 18
    -5 0 -18
    -5 0 -18
    0 5 -18
    0 -5 -18
    5 0 -18
    0 5 18
    0 5 -18
    5 0 -18
    5 0 19
    0 5 19
    -5 0 19
    0 -5 19
    -5 0 -19
    0 5 -19
    5 0 -19
    0 -5 -19
    -5 0 -19
    0 5 -19
    0 5 19
    5 0 -19
    0 5 20
    0 -5 20
    -5 0 -20
    -5 0 20
    -5 0 -20
    0 5 -20
    0 -5 -20
    0 5 -20
    0 5 20
    5 0 -20
    5 0 -20
    0 5 21
    5 0 21
    0 -5 21
    -5 0 -21
    -5 0 21
    0 5 -21
    5 0 -21
    -5 0 -21
    0 -5 -21
    0 5 21
    5 0 -21
    0 5 22
    0 -5 22
    -5 0 22
    -5 0 -22
    5 0 -22
    0 -5 -22
    0 5 -22
    -5 0 -22
    0 5 22
    5 0 -22
    0 5 23
    -5 0 -23
    -5 0 23
    0 -5 23
    0 -5 -23
    0 5 -23
    5 0 -23
    -5 0 -23
    0 5 23
    0 -5 24
    -5 0 -24
    -5 0 24
    0 -5 24
    0 -5 -24
    -5 0 -24
    0 5 -24
    5 0 -24
    0 5 24
    5 0 25
    0 5 25
    0 -5 25
    -5 0 -25
    -5 0 25
    0 -5 25
    0 -5 -25
    -5 0 -25
    0 5 -25
    5 0 -25
    0 5 25
    0 5 26
    0 -5 26
    -5 0 26
    -5 0 -26
    0 -5 26
    -5 0 -26
    0 5 -26
    5 0 -26
    0 -5 -26
    0 5 26
    0 5 27
    0 -5 27
    5 0 27
    0 -5 27
    -5 0 27
    -5 0 -27
    0 5 -27
    -5 0 -27
    5 0 -27
    0 -5 -27
    0 5 27
    0 5 28
    0 -5 28
    0 -5 28
    -5 0 -28
    -5 0 28
    0 -5 -28
    5 0 -28
    -5 0 -28
    0 5 -28
    0 5 28
    5 0 29
    0 5 29
    0 -5 29
    0 -5 29
    -5 0 -29
    -5 0 29
    5 0 -29
    0 5 -29
    0 -5 -29
    -5 0 -29
    0 5 29
    0 5 30
    0 -5 30
    0 -5 30
    -5 0 -30
    -5 0 30
    5 0 -30
    -5 0 -30
    0 5 -30
    0 -5 -30
    0 5 30
    5 0 31
    0 5 31
    0 -5 31
    0 -5 31
    -5 0 31
    -5 0 -31
    -5 0 -31
    5 0 -31
    0 5 -31
    0 -5 -31
    0 5 31
    0 5 32
    0 -5 32
    0 -5 32
    -5 0 32
    -5 0 -32
    0 -5 -32
    -5 0 -32
    5 0 -32
    0 5 -32
    0 5 32
    5 0 33
    0 5 33
    0 -5 33
    -5 0 -33
    0 -5 33
    -5 0 33
    0 5 -33
    0 -5 -33
    -5 0 -33
    5 0 -33
    0 5 33
    5 0 34
    0 -5 34
    0 5 34
    -5 0 -34
    -5 0 34
    0 -5 34
    -5 0 -34
    0 -5 -34
    5 0 -34
    0 5 -34
    0 5 34
    0 5 35
    0 -5 35
    5 0 35
    -5 0 -35
    -5 0 35
    0 -5 35
    -5 0 -35
    5 0 -35
    0 -5 -35
    0 5 -35
    0 5 35
    0 5 36
    0 -5 36
    5 0 36
    -5 0 -36
    0 -5 36
    -5 0 36
    -5 0 -36
    0 -5 -36
    5 0 -36
    0 5 -36
    0 5 36
    0 5 37
    0 -5 37
    5 0 37
    0 -5 37
    -5 0 37
    -5 0 -37
    -5 0 -37
    0 5 -37
    0 -5 -37
    5 0 -37
    0 5 37
    0 5 38
    0 -5 38
    5 0 38
    -5 0 -38
    -5 0 38
    0 -5 38
    5 0 -38
    -5 0 -38
    0 -5 -38
    0 5 -38
    0 5 38
    0 5 39
    0 -5 39
    -5 0 39
    -5 0 -39
    0 -5 39
    -5 0 -39
    0 -5 -39
    0 5 -39
    5 0 -39
    5 0 39
    0 5 40
    0 -5 40
    -5 0 40
    -5 0 -40
    0 -5 40
    0 -5 -40
    0 5 -40
    5 0 -40
    -5 0 -40
    5 0 40
    0 5 41
    0 -5 41
    -5 0 41
    -5 0 -41
    0 -5 41
    -5 0 -41
    0 -5 -41
    0 5 -41
    5 0 -41
    5 0 41
    0 -5 42
    0 -5 42
    -5 0 42
    -5 0 -42
    0 5 -42
    -5 0 -42
    0 -5 -42
    5 0 -42
    5 0 42
    0 5 43
    0 -5 43
    -5 0 43
    0 -5 43
    -5 0 -43
    -5 0 -43
    0 -5 -43
    0 5 -43
    5 0 -43
    5 0 43
    0 -5 44
    0 5 44
    5 0 44
    0 -5 -44
    0 5 -44
    -5 0 -44
    5 0 -44
    -5 0 44
    0 5 45
    0 -5 45
    5 0 45
    0 -5 -45
    -5 0 -45
    0 5 -45
    5 0 -45
    -5 0 45
    0 -5 46
    0 5 46
    5 0 46
    -5 0 -46
    0 -5 -46
    0 5 -46
    5 0 -46
    -5 0 46
    0 -5 47
    5 0 47
    0 5 47
    5 0 -47
    -5 0 -47
    0 5 -47
    0 -5 -47
    -5 0 47
    0 -5 48
    0 5 48
    5 0 48
    0 -5 -48
    5 0 -48
    -5 0 -48
    0 5 -48
    -5 0 48
    0 -5 49
    5 0 49
    -5 0 49
    0 5 49
    -5 0 -49
    0 -5 -49
    5 0 -49
    0 5 -49
    0 -5 50
    0 5 50
    5 0 50
    -5 0 50
    -5 0 -50
    0 -5 -50
    0 5 -50
    5 0 -50
    0 -5 51
    0 5 51
    -5 0 51
    0 -5 -51
    -5 0 -51
    5 0 -51
    0 5 -51
    5 0 51
    -1 -5 50
    1 5 50
    5 -1 50
    -5 -1 -50
    1 -5 -50
    -1 5 -50
    5 1 -50
    -5 1 50
    1 5 49
    -1 -5 49
    5 -1 49
    5 1 -49
    -5 -1 -49
    -1 5 -49
    1 -5 -49
    -5 1 49
    -1 -5 48
    1 5 48
    5 -1 48
    -5 -1 -48
    -1 5 -48
    5 1 -48
    1 -5 -48
    -5 -1 -48
    -5 1 48
    -1 -5 48
    -1 -5 47
    1 5 47
    5 -1 47
    -5 -1 -47
    1 -5 -47
    -1 5 -47
    5 1 -47
    -1 -5 47
    -5 1 47
    -5 -1 -47
    5 -1 46
    1 5 46
    -1 -5 46
    -1 5 -46
    -5 -1 -46
    5 1 -46
    1 -5 -46
    -1 -5 46
    -5 -1 -46
    -5 1 46
    -1 -5 45
    1 5 45
    5 -1 45
    -5 -1 -45
    5 1 -45
    1 -5 -45
    -1 5 -45
    -1 -5 45
    -5 1 45
    -5 -1 -45
    1 5 44
    -1 -5 44
    5 -1 44
    1 -5 -44
    -5 -1 -44
    -1 5 -44
    5 1 -44
    -5 1 44
    -1 -5 44
    -5 -1 -44
    1 5 43
    -1 -5 43
    5 -1 43
    -5 1 43
    -5 -1 -43
    -1 -5 43
    -5 -1 -43
    -1 5 -43
    5 1 -43
    1 -5 -43
    1 5 42
    -1 -5 42
    5 -1 42
    -5 1 42
    -5 -1 -42
    -1 -5 42
    5 1 -42
    -5 -1 -42
    -1 5 -42
    1 -5 -42
    1 5 42
    5 -1 41
    -1 -5 41
    -1 -5 41
    -5 1 41
    -5 -1 -41
    1 -5 -41
    -5 -1 -41
    -1 5 -41
    5 1 -41
    1 5 41
    1 5 40
    -1 -5 40
    5 -1 40
    -5 1 40
    -5 -1 -40
    -1 -5 40
    -5 -1 -40
    -1 5 -40
    5 1 -40
    1 -5 -40
    1 5 40
    1 5 39
    -1 -5 39
    5 -1 39
    -1 -5 39
    -5 1 39
    -5 -1 -39
    5 1 -39
    -5 -1 -39
    -1 5 -39
    1 -5 -39
    1 5 39
    5 -1 38
    1 5 38
    -1 -5 38
    -1 -5 38
    -5 1 38
    -5 -1 -38
    5 1 -38
    1 -5 -38
    -5 -1 -38
    -1 5 -38
    1 5 38
    5 -1 37
    1 5 37
    -1 -5 37
    -5 -1 -37
    -5 1 37
    -1 -5 37
    -5 -1 -37
    -1 5 -37
    5 1 -37
    1 -5 -37
    1 5 37
    5 -1 36
    1 5 36
    -1 -5 36
    -5 -1 -36
    -5 1 36
    -1 -5 36
    1 -5 -36
    -5 -1 -36
    5 1 -36
    -1 5 -36
    1 5 36
    5 -1 35
    -1 -5 35
    1 5 35
    -5 -1 -35
    -1 -5 35
    -5 1 35
    -5 -1 -35
    -1 5 -35
    1 -5 -35
    5 1 -35
    1 5 35
    5 -1 34
    1 5 34
    -1 -5 34
    -1 -5 34
    -5 -1 -34
    -5 1 34
    -5 -1 -34
    5 1 -34
    -1 5 -34
    1 -5 -34
    1 5 34
    1 5 33
    -1 -5 33
    5 -1 33
    -1 -5 33
    -5 -1 -33
    -5 1 33
    -5 -1 -33
    -1 5 -33
    5 1 -33
    1 -5 -33
    1 5 33
    1 5 32
    -1 -5 32
    5 -1 32
    -5 1 32
    -5 -1 -32
    -1 -5 32
    1 -5 -32
    -5 -1 -32
    -1 5 -32
    5 1 -32
    1 5 32
    1 5 31
    5 -1 31
    -1 -5 31
    -5 1 31
    -5 -1 -31
    -1 -5 31
    1 -5 -31
    5 1 -31
    -5 -1 -31
    -1 5 -31
    1 5 31
    1 5 30
    5 -1 30
    -1 -5 30
    -5 1 30
    -1 -5 30
    -5 -1 -30
    -5 -1 -30
    1 -5 -30
    -1 5 -30
    5 1 -30
    1 5 30
    1 5 29
    5 -1 29
    -1 -5 29
    -5 1 29
    -5 -1 -29
    -5 -1 -29
    -1 5 -29
    1 -5 -29
    5 1 -29
    1 5 29
    1 5 28
    5 -1 28
    -1 -5 28
    -5 -1 -28
    -5 1 28
    5 1 -28
    -5 -1 -28
    1 -5 -28
    -1 5 -28
    1 5 28
    1 5 27
    -5 -1 -27
    -1 -5 27
    -5 1 27
    1 -5 -27
    -5 -1 -27
    -1 5 -27
    5 1 -27
    1 5 27
    1 5 26
    5 -1 26
    -5 -1 -26
    -1 -5 26
    -5 1 26
    -5 -1 -26
    -1 5 -26
    1 -5 -26
    5 1 -26
    1 5 26
    5 1 -26
    1 5 25
    5 -1 25
    -5 1 25
    -1 -5 25
    -5 -1 -25
    -5 -1 -25
    5 1 -25
    -1 5 -25
    1 -5 -25
    1 5 25
    5 1 -25
    1 5 24
    -5 -1 -24
    -1 -5 24
    -5 1 24
    -5 -1 -24
    -1 5 -24
    5 1 -24
    1 -5 -24
    5 1 -24
    1 5 24
    1 5 23
    5 -1 23
    -5 -1 -23
    -1 -5 23
    -5 1 23
    -5 -1 -23
    -1 5 -23
    5 1 -23
    1 -5 -23
    5 1 -23
    1 5 23
    1 5 22
    -5 -1 -22
    -1 -5 22
    -5 1 22
    -1 5 -22
    -5 -1 -22
    5 1 -22
    1 -5 -22
    5 1 -22
    1 5 22
    1 5 21
    5 -1 21
    -1 -5 21
    -5 -1 -21
    -5 1 21
    -5 -1 -21
    -1 5 -21
    5 1 -21
    1 -5 -21
    1 5 21
    5 1 -21
    1 5 20
    5 -1 20
    -1 -5 20
    -5 -1 -20
    -5 1 20
    -1 5 -20
    5 1 -20
    -5 -1 -20
    1 -5 -20
    1 5 20
    5 1 -20
    1 5 19
    5 -1 19
    -5 1 19
    -1 -5 19
    -5 -1 -19
    -5 -1 -19
    -1 5 -19
    1 -5 -19
    5 1 -19
    5 1 -19
    1 5 19
    5 -1 18
    1 5 18
    -5 1 18
    -1 -5 18
    -5 -1 -18
    5 1 -18
    -5 -1 -18
    -1 5 -18
    1 -5 -18
    5 1 -18
    1 5 18
    1 5 17
    5 -1 17
    -1 -5 17
    -5 1 17
    -5 -1 -17
    -5 -1 -17
    5 1 -17
    -1 5 -17
    1 -5 -17
    5 1 -17
    1 5 17
    1 5 16
    -5 1 16
    -5 -1 -16
    -1 -5 16
    -1 5 -16
    -5 -1 -16
    5 1 -16
    5 1 -16
    1 5 16
    1 -5 -16
    1 5 15
    5 -1 15
    -5 1 15
    -5 -1 -15
    -1 -5 15
    -1 5 -15
    1 -5 -15
    5 1 -15
    -5 -1 -15
    1 5 15
    5 1 -15
    1 5 14
    -5 -1 -14
    -5 1 14
    -1 -5 14
    -1 5 -14
    -5 -1 -14
    5 1 -14
    -1 5 -14
    5 1 -14
    1 -5 -14
    1 5 14
    5 -1 13
    -5 1 13
    -1 -5 13
    -5 -1 -13
    -1 5 -13
    5 1 -13
    -5 -1 -13
    5 1 -13
    1 -5 -13
    1 5 13
    -1 5 -13
    -1 -5 12
    -5 1 12
    -5 -1 -12
    5 1 -12
    -5 -1 -12
    -1 5 -12
    -1 5 -12
    1 5 12
    5 1 -12
    1 -5 -12
    5 -1 11
    -1 -5 11
    -5 -1 -11
    -5 1 11
    5 1 -11
    -5 -1 -11
    -1 5 -11
    -1 5 -11
    5 1 -11
    1 -5 -11
    1 5 11
    -5 1 10
    -5 -1 -10
    -1 -5 10
    -1 5 -10
    -5 -1 -10
    1 5 10
    5 1 -10
    5 1 -10
    5 -1 9
    -5 -1 -9
    -5 1 9
    -1 -5 9
    -5 -1 -9
    -1 5 -9
    5 1 -9
    5 1 -9
    1 5 9
    5 -1 8
    -5 -1 -8
    -1 -5 8
    -5 1 8
    -1 5 -8
    -1 5 -8
    1 5 8
    5 1 -8
    5 1 -8
    5 -1 7
    -1 -5 7
    -5 1 7
    -5 -1 -7
    -1 5 -7
    -1 5 -7
    1 5 7
    5 1 -7
    5 1 -7
    -5 -1 -6
    -1 -5 6
    -5 1 6
    -1 5 -6
    -1 5 -6
    1 5 6
    5 1 -6
    5 1 -6
    5 -1 5
    -1 -5 5
    -5 1 5
    -5 -1 -5
    -1 5 -5
    1 5 5
    -1 5 -5
    5 1 -5
    5 -1 4
    -5 1 4
    -1 -5 4
    -5 -1 -4
    -1 5 -4
    5 1 -4
    -5 1 3
    -1 -5 3
    5 -1 3
    5 1 -3
    1 5 3
    -1 5 -3
    -5 -1 -2
    -1 -5 2
    -5 1 2
    5 -1 2
    1 5 2
    5 1 -2
    -5 1 1
    -1 -5 1
    -5 -1 -1
    5 -1 1
    1 5 1
    -1 5 -1
    1 -5 0
    -5 -1 0
    -1 -5 0
    -5 1 0
    5 -1 0
    1 5 0
    -1 5 0
    5 1 0
    1 -5 1
    -5 -1 1
    -1 -5 -1
    -5 1 -1
    5 -1 -1
    5 1 1
    -1 5 1
    1 5 -1
    -1 -5 -2
    1 -5 2
    -5 1 -2
    -5 -1 2
    5 -1 -2
    1 5 -2
    -1 5 2
    5 1 2
    -1 5 3
    5 -1 -3
    -5 1 -3
    -1 -5 -3
    1 -5 3
    -5 -1 3
    1 5 -3
    1 5 -3
    5 1 3
    -1 5 3
    -1 5 4
    5 -1 -4
    1 -5 4
    -5 1 -4
    -1 -5 -4
    -5 -1 4
    1 5 -4
    5 1 4
    -1 5 4
    1 5 -4
    -1 5 5
    -1 -5 -5
    1 -5 5
    -5 -1 5
    -5 1 -5
    1 5 -5
    -1 5 5
    5 1 5
    5 -1 -5
    1 5 -5
    -1 5 6
    -1 -5 -6
    -5 -1 6
    -5 1 -6
    1 -5 6
    1 5 -6
    -1 5 6
    5 1 6
    1 5 -6
    5 -1 -6
    -1 -5 -6
    -1 5 7
    -5 1 -7
    -1 -5 -7
    1 -5 7
    -5 -1 7
    1 5 -7
    5 1 7
    -1 5 7
    1 5 -7
    5 -1 -7
    -1 -5 -7
    -1 5 8
    -1 -5 -8
    -5 1 -8
    1 -5 8
    -5 -1 8
    -1 -5 -8
    1 5 -8
    -5 1 -8
    5 -1 -8
    1 5 -8
    -1 5 8
    5 1 8
    -1 5 9
    1 -5 9
    -5 -1 9
    -5 1 -9
    -1 -5 -9
    1 5 -9
    -1 -5 -9
    -5 1 -9
    5 1 9
    -1 5 9
    5 -1 -9
    1 5 -9
    -1 5 10
    -5 -1 10
    1 -5 10
    -5 1 -10
    1 5 -10
    -1 -5 -10
    -5 1 -10
    5 -1 -10
    1 5 -10
    5 1 10
    -1 5 10
    -1 5 11
    -5 -1 11
    1 -5 11
    -5 1 -11
    -5 1 -11
    1 5 -11
    -1 -5 -11
    5 -1 -11
    5 1 11
    -1 5 11
    5 -1 -11
    1 5 -11
    -1 5 12
    1 -5 12
    -5 1 -12
    -5 -1 12
    -5 1 -12
    1 5 -12
    -1 -5 -12
    1 5 -12
    -1 5 12
    5 -1 -12
    5 -1 -12
    -1 5 13
    -5 1 -13
    -5 -1 13
    1 -5 13
    1 5 -13
    -1 -5 -13
    -5 1 -13
    -1 5 13
    5 -1 -13
    5 1 13
    1 5 -13
    5 -1 -13
    -1 5 14
    -5 1 -14
    -5 -1 14
    1 5 -14
    -1 -5 -14
    -5 1 -14
    1 5 -14
    -1 5 14
    5 -1 -14
    5 -1 -14
    -1 5 15
    1 -5 15
    -5 1 -15
    -5 -1 15
    1 5 -15
    -1 -5 -15
    1 5 -15
    5 1 15
    5 -1 -15
    5 -1 -15
    -1 5 15
    -1 5 16
    -5 1 -16
    1 -5 16
    -5 -1 16
    -1 -5 -16
    1 5 -16
    -5 1 -16
    5 -1 -16
    5 -1 -16
    5 1 16
    -1 5 16
    -1 5 17
    1 -5 17
    -5 -1 17
    -5 1 -17
    -1 -5 -17
    -5 1 -17
    1 5 -17
    5 -1 -17
    1 5 -17
    5 -1 -17
    5 1 17
    -1 5 17
    5 1 18
    1 -5 18
    -1 5 18
    -5 1 -18
    -5 -1 18
    1 -5 18
    1 5 -18
    -1 -5 -18
    -5 1 -18
    5 -1 -18
    5 -1 -18
    -1 5 18
    -1 5 19
    1 -5 19
    -5 1 -19
    1 -5 19
    -5 -1 19
    -5 1 -19
    -1 -5 -19
    1 5 -19
    1 5 -19
    5 -1 -19
    5 1 19
    5 -1 -19
    -1 5 19
    -1 5 20
    1 -5 20
    1 -5 20
    -5 -1 20
    -5 1 -20
    5 -1 -20
    1 5 -20
    -5 1 -20
    -1 -5 -20
    5 1 20
    1 5 -20
    -1 5 20
    1 -5 21
    -1 5 21
    -5 -1 21
    -5 1 -21
    1 -5 21
    1 5 -21
    5 -1 -21
    -1 -5 -21
    -5 1 -21
    1 5 -21
    -1 5 21
    5 1 21
    1 -5 22
    -1 5 22
    -5 -1 22
    -5 1 -22
    1 -5 22
    -5 1 -22
    1 5 -22
    -1 -5 -22
    5 -1 -22
    -1 5 22
    -1 5 23
    1 -5 23
    1 -5 23
    -5 1 -23
    -5 -1 23
    -5 1 -23
    5 -1 -23
    1 5 -23
    -1 -5 -23
    5 1 23
    1 5 -23
    -1 5 23
    1 -5 24
    1 -5 24
    -5 1 -24
    -5 -1 24
    -5 1 -24
    5 -1 -24
    1 5 -24
    -1 -5 -24
    1 5 -24
    -1 5 24
    -1 5 25
    1 -5 25
    1 -5 25
    -5 1 -25
    -5 -1 25
    -5 1 -25
    1 5 -25
    -1 -5 -25
    5 -1 -25
    1 5 -25
    5 1 25
    -1 5 25
    -1 5 26
    1 -5 26
    1 -5 26
    -5 1 -26
    -5 -1 26
    -1 -5 -26
    -5 1 -26
    5 -1 -26
    1 5 -26
    1 5 -26
    -1 5 26
    1 -5 27
    -1 5 27
    -5 1 -27
    1 -5 27
    -5 -1 27
    -5 1 -27
    -1 -5 -27
    1 5 -27
    5 -1 -27
    -1 5 27
    -1 5 28
    1 -5 28
    1 -5 28
    -5 -1 28
    -5 1 -28
    -5 1 -28
    -1 -5 -28
    1 5 -28
    5 -1 -28
    -1 5 28
    5 1 28
    -1 5 29
    1 -5 29
    1 -5 29
    -5 -1 29
    -5 1 -29
    -5 1 -29
    -1 -5 -29
    1 5 -29
    5 -1 -29
    -1 5 29
    -1 5 30
    1 -5 30
    -5 -1 30
    -5 1 -30
    1 -5 30
    -5 1 -30
    5 -1 -30
    -1 -5 -30
    1 5 -30
    -1 5 30
    5 1 30
    -1 5 31
    1 -5 31
    -5 -1 31
    -5 1 -31
    1 -5 31
    -5 1 -31
    -1 -5 -31
    1 5 -31
    5 -1 -31
    5 1 31
    -1 5 31
    1 -5 32
    -1 5 32
    -5 -1 32
    1 -5 32
    -5 1 -32
    5 -1 -32
    -1 -5 -32
    1 5 -32
    -5 1 -32
    5 1 32
    -1 5 32
    1 -5 33
    -1 5 33
    1 -5 33
    -5 -1 33
    -5 1 -33
    -5 1 -33
    5 -1 -33
    1 5 -33
    -1 -5 -33
    5 1 33
    -1 5 33
    1 -5 34
    -1 5 34
    1 -5 34
    -5 1 -34
    -5 -1 34
    5 -1 -34
    1 5 -34
    -1 -5 -34
    -5 1 -34
    -1 5 34
    5 1 34
    1 -5 35
    -1 5 35
    -5 -1 35
    1 -5 35
    -5 1 -35
    -1 -5 -35
    -5 1 -35
    5 -1 -35
    1 5 -35
    5 1 35
    -1 5 36
    1 -5 36
    -5 1 -36
    1 -5 36
    -5 -1 36
    -5 1 -36
    -1 -5 -36
    1 5 -36
    5 -1 -36
    1 -5 37
    -1 5 37
    -5 -1 37
    -5 1 -37
    -1 -5 -37
    1 5 -37
    5 -1 -37
    5 1 37
    5 1 38
    1 -5 38
    -1 5 38
    -5 -1 38
    -1 -5 -38
    5 -1 -38
    -5 1 -38
    1 5 -38
    -1 5 39
    1 -5 39
    -5 -1 39
    -5 1 -39
    -1 -5 -39
    5 -1 -39
    1 5 -39
    1 -5 40
    -5 -1 40
    -1 -5 -40
    -5 1 -40
    1 5 -40
    5 -1 -40
    5 1 40
    -1 5 41
    1 -5 41
    5 1 41
    5 -1 -41
    -5 1 -41
    -1 -5 -41
    1 5 -41
    -5 -1 41
    -1 5 42
    1 -5 42
    5 1 42
    -5 -1 42
    5 -1 -42
    -5 1 -42
    -1 -5 -42
    1 5 -42
    1 -5 43
    -1 5 43
    -5 -1 43
    -1 -5 -43
    -5 1 -43
    1 5 -43
    5 -1 -43
    5 1 43
    1 -5 44
    -1 5 44
    -5 -1 44
    -1 -5 -44
    -5 1 -44
    1 5 -44
    5 -1 -44
    5 1 44
    1 -5 45
    -1 5 45
    -5 -1 45
    -5 1 -45
    1 5 -45
    5 -1 -45
    -1 -5 -45
    5 1 45
    -1 5 46
    1 -5 46
    5 1 46
    -5 -1 46
    5 -1 -46
    -1 -5 -46
    1 5 -46
    -5 1 -46
    -1 5 47
    1 -5 47
    -5 -1 47
    -1 -5 -47
    -5 1 -47
    1 5 -47
    5 -1 -47
    5 1 47
    -1 5 48
    1 -5 48
    -5 -1 48
    -1 -5 -48
    -5 1 -48
    1 5 -48
    5 -1 -48
    5 1 48
    -1 5 49
    1 -5 49
    -5 -1 49
    -1 -5 -49
    -5 1 -49
    1 5 -49
    5 -1 -49
    5 1 49
    1 -5 50
    -1 5 50
    -5 -1 50
    -5 1 -50
    1 5 -50
    -1 -5 -50
    5 -1 -50
    5 1 50
    5 -2 50
    -5 2 50
    2 5 50
    2 -5 -50
    5 2 -50
    -2 5 -50
    -5 -2 -50
    -2 -5 50
    -5 -2 -50
    5 -2 49
    2 5 49
    -2 -5 49
    -5 2 49
    5 2 -49
    -2 5 -49
    -5 -2 -49
    2 -5 -49
    -2 -5 49
    -5 -2 -49
    5 -2 48
    -5 2 48
    -2 -5 48
    2 5 48
    5 2 -48
    -2 5 -48
    -5 -2 -48
    2 -5 -48
    -5 -2 -48
    -2 -5 48
    2 5 47
    -2 -5 47
    -5 2 47
    5 -2 47
    -5 -2 -47
    -2 -5 47
    -2 5 -47
    5 2 -47
    -5 -2 -47
    2 -5 -47
    5 -2 46
    2 5 46
    -2 -5 46
    -5 2 46
    -2 -5 46
    -5 -2 -46
    -2 5 -46
    2 -5 -46
    -5 -2 -46
    5 2 -46
    2 5 46
    2 5 45
    5 -2 45
    -5 2 45
    -2 -5 45
    -5 -2 -45
    -2 -5 45
    5 2 -45
    -2 5 -45
    -5 -2 -45
    2 -5 -45
    2 5 45
    2 5 44
    5 -2 44
    -5 2 44
    -2 -5 44
    -5 -2 -44
    -2 -5 44
    -5 -2 -44
    -2 5 -44
    5 2 -44
    2 -5 -44
    2 5 44
    5 -2 43
    2 5 43
    -2 -5 43
    -5 2 43
    -2 -5 43
    -5 -2 -43
    2 -5 -43
    -2 5 -43
    -5 -2 -43
    5 2 -43
    2 5 43
    2 5 42
    5 -2 42
    -2 -5 42
    -5 2 42
    -2 -5 42
    -5 -2 -42
    -2 5 -42
    5 2 -42
    -5 -2 -42
    2 -5 -42
    2 5 42
    5 -2 41
    2 5 41
    -2 -5 41
    -2 -5 41
    -5 -2 -41
    -5 2 41
    2 -5 -41
    5 2 -41
    -2 5 -41
    -5 -2 -41
    2 5 41
    5 -2 40
    2 5 40
    -2 -5 40
    -5 -2 -40
    -2 -5 40
    -5 2 40
    2 -5 -40
    -2 5 -40
    -5 -2 -40
    5 2 -40
    2 5 40
    2 5 39
    -2 -5 39
    -5 2 39
    5 -2 39
    -5 -2 -39
    -2 -5 39
    -2 5 -39
    2 -5 -39
    -5 -2 -39
    5 2 -39
    2 5 39
    2 5 38
    -5 2 38
    -2 -5 38
    5 -2 38
    -2 -5 38
    -5 -2 -38
    -2 5 -38
    -5 -2 -38
    5 2 -38
    2 -5 -38
    2 5 38
    2 5 37
    -5 2 37
    -2 -5 37
    5 -2 37
    -5 -2 -37
    -2 -5 37
    -2 5 -37
    -5 -2 -37
    5 2 -37
    2 -5 -37
    2 5 37
    2 5 36
    -5 2 36
    -2 -5 36
    5 -2 36
    -2 -5 36
    -5 -2 -36
    2 -5 -36
    -2 5 -36
    -5 -2 -36
    5 2 -36
    2 5 36
    5 -2 35
    2 5 35
    -2 -5 35
    -2 -5 35
    -5 -2 -35
    -5 2 35
    2 -5 -35
    -2 5 -35
    5 2 -35
    -5 -2 -35
    2 5 35
    5 -2 34
    -2 -5 34
    2 5 34
    -5 2 34
    -5 -2 -34
    -2 -5 34
    -2 5 -34
    -5 -2 -34
    2 -5 -34
    5 2 -34
    2 5 34
    5 -2 33
    2 5 33
    -5 2 33
    -5 -2 -33
    -2 -5 33
    2 -5 -33
    -2 5 -33
    -5 -2 -33
    5 2 -33
    2 5 33
    5 -2 32
    -5 2 32
    2 5 32
    -2 -5 32
    -5 -2 -32
    -2 5 -32
    2 -5 -32
    -5 -2 -32
    5 2 -32
    2 5 32
    5 -2 31
    2 5 31
    -5 -2 -31
    -5 2 31
    -2 -5 31
    5 2 -31
    2 -5 -31
    -2 5 -31
    -5 -2 -31
    2 5 31
    5 -2 30
    2 5 30
    -5 2 30
    -2 -5 30
    -5 -2 -30
    5 2 -30
    -2 5 -30
    -5 -2 -30
    2 -5 -30
    5 2 -30
    2 5 30
    5 -2 29
    2 5 29
    -5 2 29
    -2 -5 29
    -5 -2 -29
    -2 5 -29
    -5 -2 -29
    2 -5 -29
    5 2 -29
    2 5 29
    5 2 -29
    5 -2 28
    2 5 28
    -2 -5 28
    -5 -2 -28
    -5 2 28
    2 -5 -28
    5 2 -28
    -2 5 -28
    -5 -2 -28
    2 5 28
    5 2 -28
    5 -2 27
    2 5 27
    -2 -5 27
    -5 -2 -27
    -5 2 27
    -2 5 -27
    -5 -2 -27
    2 -5 -27
    5 2 -27
    2 5 27
    5 2 -27
    5 -2 26
    2 5 26
    -2 -5 26
    -5 -2 -26
    -5 2 26
    5 2 -26
    -2 5 -26
    -5 -2 -26
    2 -5 -26
    2 5 26
    5 2 -26
    5 -2 25
    2 5 25
    -5 -2 -25
    -5 2 25
    -2 -5 25
    2 -5 -25
    -2 5 -25
    -5 -2 -25
    5 2 -25
    2 5 25
    5 2 -25
    2 5 24
    5 -2 24
    -2 -5 24
    -5 -2 -24
    -5 2 24
    -2 5 -24
    -5 -2 -24
    2 -5 -24
    5 2 -24
    2 5 24
    5 2 -24
    2 5 23
    5 -2 23
    -2 -5 23
    -5 -2 -23
    -5 2 23
    -2 5 -23
    -5 -2 -23
    2 -5 -23
    5 2 -23
    2 5 23
    5 2 -23
    2 5 22
    -2 -5 22
    -5 2 22
    -5 -2 -22
    5 2 -22
    -2 5 -22
    -5 -2 -22
    2 -5 -22
    2 5 22
    5 2 -22
    5 -2 21
    -5 2 21
    -2 -5 21
    -5 -2 -21
    2 -5 -21
    5 2 -21
    -2 5 -21
    -5 -2 -21
    5 2 -21
    2 5 21
    5 -2 20
    -5 2 20
    -5 -2 -20
    -2 -5 20
    -5 -2 -20
    5 2 -20
    2 -5 -20
    -2 5 -20
    2 5 20
    5 2 -20
    -5 2 19
    -2 -5 19
    -5 -2 -19
    -5 -2 -19
    -2 5 -19
    5 2 -19
    2 -5 -19
    2 5 19
    5 2 -19
    5 -2 18
    -2 -5 18
    -5 2 18
    -5 -2 -18
    -2 5 -18
    5 2 -18
    2 -5 -18
    -5 -2 -18
    5 2 -18
    2 5 18
    5 -2 17
    -2 -5 17
    -5 2 17
    -5 -2 -17
    -5 -2 -17
    5 2 -17
    -2 5 -17
    2 5 17
    5 2 -17
    2 -5 -17
    5 -2 16
    -5 -2 -16
    -5 2 16
    -2 -5 16
    5 2 -16
    -2 5 -16
    -5 -2 -16
    2 -5 -16
    5 2 -16
    2 5 16
    5 -2 15
    -5 -2 -15
    -2 -5 15
    -5 2 15
    -2 5 -15
    5 2 -15
    -5 -2 -15
    2 -5 -15
    2 5 15
    5 2 -15
    -5 -2 -14
    -2 -5 14
    -5 2 14
    -5 -2 -14
    -2 5 -14
    5 2 -14
    2 -5 -14
    5 2 -14
    2 5 14
    5 -2 13
    -5 2 13
    -5 -2 -13
    -2 5 -13
    -5 -2 -13
    5 2 -13
    5 2 -13
    2 -5 -13
    2 5 13
    5 -2 12
    -5 -2 -12
    -2 -5 12
    -5 2 12
    5 2 -12
    -2 5 -12
    -5 -2 -12
    5 2 -12
    2 5 12
    -5 -2 -11
    -2 -5 11
    -5 2 11
    -5 -2 -11
    -2 5 -11
    5 2 -11
    2 5 11
    5 2 -11
    -2 -5 10
    -5 -2 -10
    -5 2 10
    -5 -2 -10
    5 2 -10
    -2 5 -10
    2 5 10
    5 2 -10
    5 -2 9
    -5 -2 -9
    -5 2 9
    -2 -5 9
    -2 5 -9
    5 2 -9
    5 2 -9
    2 5 9
    5 -2 8
    -5 2 8
    -5 -2 -8
    -2 -5 8
    -2 5 -8
    5 2 -8
    2 5 8
    5 2 -8
    -5 2 7
    -5 -2 -7
    -2 -5 7
    5 2 -7
    -2 5 -7
    5 2 -7
    2 5 7
    -2 -5 6
    -5 2 6
    -5 -2 -6
    -2 5 -6
    2 5 6
    5 2 -6
    5 2 -6
    5 -2 5
    -5 2 5
    -5 -2 -5
    -2 -5 5
    -2 5 -5
    5 2 -5
    2 5 5
    5 2 -5
    -5 -2 -4
    -2 -5 4
    -5 2 4
    5 -2 4
    -2 5 -4
    5 2 -4
    2 5 4
    5 2 -4
    -5 2 3
    -5 -2 -3
    -2 -5 3
    2 5 3
    5 2 -3
    -2 5 -3
    5 2 -3
    -5 2 2
    -5 -2 -2
    -2 -5 2
    2 5 2
    -2 5 -2
    5 2 -2
    -5 2 1
    -2 -5 1
    -5 -2 -1
    5 -2 1
    -2 5 -1
    5 2 -1
    2 5 1
    -2 -5 0
    -5 2 0
    -5 -2 0
    5 -2 0
    -2 5 0
    5 2 0
    -2 5 0
    2 5 0
    -5 2 -1
    -5 -2 1
    -2 -5 -1
    5 -2 -1
    -2 5 1
    5 2 1
    2 5 -1
    -5 -2 2
    -2 -5 -2
    -5 2 -2
    -2 5 2
    5 2 2
    2 5 -2
    5 -2 -3
    -2 5 3
    -2 -5 -3
    -5 2 -3
    2 -5 3
    -5 -2 3
    2 5 -3
    -2 5 3
    2 5 -3
    5 2 3
    -2 5 4
    5 -2 -4
    -5 2 -4
    2 -5 4
    -2 -5 -4
    -5 -2 4
    2 5 -4
    5 2 4
    2 5 -4
    -2 5 4
    -2 5 5
    5 -2 -5
    -2 -5 -5
    2 -5 5
    -5 -2 5
    -5 2 -5
    -2 -5 -5
    2 5 -5
    5 2 5
    -2 5 5
    2 5 -5
    5 -2 -6
    -2 5 6
    -2 -5 -6
    2 -5 6
    -5 -2 6
    -5 2 -6
    2 5 -6
    -2 -5 -6
    5 2 6
    2 5 -6
    -2 5 6
    -2 5 7
    5 -2 -7
    -5 2 -7
    2 -5 7
    -5 -2 7
    -2 -5 -7
    2 5 -7
    -2 -5 -7
    5 2 7
    -2 5 7
    2 5 -7
    -2 5 8
    5 -2 -8
    -5 2 -8
    2 -5 8
    -5 -2 8
    -2 -5 -8
    2 5 -8
    -5 2 -8
    2 5 -8
    -2 5 8
    -2 5 9
    2 -5 9
    5 -2 -9
    -2 -5 -9
    -5 2 -9
    -5 -2 9
    2 -5 9
    2 5 -9
    -2 -5 -9
    -5 2 -9
    2 5 -9
    -2 5 10
    2 -5 10
    5 -2 -10
    -5 2 -10
    2 -5 10
    -5 -2 10
    -2 -5 -10
    2 5 -10
    -2 -5 -10
    -5 2 -10
    5 2 10
    2 5 -10
    -2 5 11
    5 -2 -11
    2 -5 11
    -5 2 -11
    -2 -5 -11
    -5 -2 11
    2 -5 11
    2 5 -11
    -2 -5 -11
    -5 2 -11
    5 2 11
    2 5 -11
    2 -5 12
    -2 5 12
    5 -2 -12
    2 -5 12
    -5 2 -12
    -5 -2 12
    -2 -5 -12
    2 5 -12
    -2 -5 -12
    -5 2 -12
    2 5 -12
    5 2 12
    -2 5 13
    2 -5 13
    -5 -2 13
    2 -5 13
    -5 2 -13
    -2 -5 -13
    2 5 -13
    -2 -5 -13
    -5 2 -13
    5 -2 -13
    5 2 13
    5 -2 -13
    -2 5 13
    2 5 -13
    -2 5 14
    2 -5 14
    2 -5 14
    -5 2 -14
    -2 -5 -14
    -5 -2 14
    2 5 -14
    -2 -5 -14
    -5 2 -14
    -2 5 14
    2 5 -14
    5 -2 -14
    5 -2 -14
    5 2 14
    -2 5 15
    2 -5 15
    -5 -2 15
    -2 -5 -15
    -5 2 -15
    2 -5 15
    -2 -5 -15
    2 5 -15
    -5 2 -15
    -2 5 15
    5 -2 -15
    5 2 15
    2 5 -15
    5 -2 -15
    -2 5 16
    2 -5 16
    -2 -5 -16
    -5 2 -16
    -5 -2 16
    2 -5 16
    -5 2 -16
    -2 -5 -16
    2 5 -16
    -2 5 16
    2 5 -16
    5 -2 -16
    5 -2 -16
    5 2 16
    2 -5 17
    -2 5 17
    -5 -2 17
    -5 2 -17
    2 -5 17
    -5 2 -17
    2 5 -17
    -2 -5 -17
    -2 5 17
    2 5 -17
    5 -2 -17
    5 -2 -17
    5 2 17
    -2 5 18
    2 -5 18
    -5 -2 18
    2 -5 18
    -5 2 -18
    -2 -5 -18
    2 5 -18
    2 5 -18
    5 -2 -18
    -2 5 18
    5 2 18
    5 -2 -18
    -2 5 19
    2 -5 19
    -5 -2 19
    2 -5 19
    -5 2 -19
    -2 -5 -19
    2 5 -19
    -2 5 19
    5 -2 -19
    2 5 -19
    2 -5 20
    -2 5 20
    2 -5 20
    -5 -2 20
    -5 2 -20
    -2 -5 -20
    2 5 -20
    5 -2 -20
    2 5 -20
    -2 5 20
    5 2 20
    2 -5 21
    -2 5 21
    2 -5 21
    -5 -2 21
    -2 -5 -21
    2 5 -21
    5 -2 -21
    -5 2 -21
    5 2 21
    -2 5 21
    2 -5 22
    -2 5 22
    -5 -2 22
    -5 2 -22
    -2 -5 -22
    5 -2 -22
    2 5 -22
    -2 5 22
    2 5 -22
    2 -5 23
    -2 5 23
    -5 -2 23
    -5 2 -23
    -2 -5 -23
    2 5 -23
    5 -2 -23
    -2 5 23
    5 2 23
    2 -5 24
    -2 5 24
    -5 -2 24
    -5 2 -24
    2 5 -24
    5 -2 -24
    -2 -5 -24
    -2 5 24
    5 2 24
    2 5 -24
    2 -5 25
    -2 5 25
    -5 -2 25
    -5 2 -25
    -2 -5 -25
    5 -2 -25
    2 5 -25
    2 5 -25
    -2 5 25
    5 2 25
    2 -5 26
    -2 5 26
    -5 -2 26
    -5 2 -26
    -2 -5 -26
    5 -2 -26
    2 5 -26
    -2 5 26
    5 2 26
    2 5 -26
    -2 5 27
    2 -5 27
    -5 -2 27
    5 -2 -27
    2 5 -27
    -5 2 -27
    -2 -5 -27
    -2 5 27
    5 2 27
    -2 5 28
    2 -5 28
    -5 -2 28
    5 -2 -28
    -2 -5 -28
    2 5 -28
    -5 2 -28
    -2 5 28
    2 5 -28
    2 -5 29
    -2 5 29
    -5 -2 29
    -5 2 -29
    -2 -5 -29
    2 5 -29
    5 -2 -29
    5 2 29
    2 5 -29
    -2 5 29
    -2 5 30
    2 -5 30
    -5 -2 30
    -5 2 -30
    2 5 -30
    5 -2 -30
    -2 -5 -30
    5 2 30
    2 5 -30
    -2 5 31
    2 -5 31
    -5 -2 31
    5 -2 -31
    -2 -5 -31
    -5 2 -31
    2 5 -31
    2 -5 32
    -2 5 32
    -5 -2 32
    -2 -5 -32
    -5 2 -32
    5 -2 -32
    2 5 -32
    5 2 32
    2 -5 33
    -2 5 33
    -5 -2 33
    -2 -5 -33
    -5 2 -33
    5 -2 -33
    2 5 -33
    5 2 33
    -2 5 34
    2 -5 34
    -5 -2 34
    -2 -5 -34
    -5 2 -34
    5 -2 -34
    2 5 -34
    5 2 34
    2 -5 35
    -2 5 35
    -5 -2 35
    -5 2 -35
    5 -2 -35
    -2 -5 -35
    2 5 -35
    5 2 35
    2 -5 36
    -2 5 36
    -5 -2 36
    5 -2 -36
    -2 -5 -36
    -5 2 -36
    2 5 -36
    5 2 36
    2 -5 37
    -2 5 37
    -5 -2 37
    5 -2 -37
    -5 2 -37
    -2 -5 -37
    2 5 -37
    5 2 37
    2 -5 38
    -2 5 38
    -5 -2 38
    5 -2 -38
    -5 2 -38
    2 5 -38
    -2 -5 -38
    5 2 38
    -2 5 39
    2 -5 39
    -5 -2 39
    2 5 -39
    -2 -5 -39
    -5 2 -39
    5 -2 -39
    5 2 39
    -2 5 40
    2 -5 40
    -5 -2 40
    2 5 -40
    -2 -5 -40
    5 -2 -40
    -5 2 -40
    5 2 40
    -2 5 41
    2 -5 41
    -5 -2 41
    -2 -5 -41
    2 5 -41
    -5 2 -41
    5 -2 -41
    5 2 41
    2 -5 42
    -2 5 42
    -5 -2 42
    -2 -5 -42
    -5 2 -42
    2 5 -42
    5 -2 -42
    5 2 42
    -2 5 43
    2 -5 43
    -5 -2 43
    -2 -5 -43
    -5 2 -43
    5 -2 -43
    2 5 -43
    5 2 43
    2 -5 44
    -2 5 44
    -5 -2 44
    -5 2 -44
    2 5 -44
    5 -2 -44
    -2 -5 -44
    5 2 44
    2 -5 45
    -2 5 45
    -5 -2 45
    -5 2 -45
    2 5 -45
    -2 -5 -45
    5 -2 -45
    5 2 45
    -2 5 46
    2 -5 46
    -5 -2 46
    -2 -5 -46
    5 -2 -46
    2 5 -46
    -5 2 -46
    5 2 46
    -2 5 47
    2 -5 47
    -5 -2 47
    -5 2 -47
    5 -2 -47
    -2 -5 -47
    2 5 -47
    5 2 47
    2 -5 48
    -2 5 48
    -5 -2 48
    -2 -5 -48
    -5 2 -48
    2 5 -48
    5 -2 -48
    5 2 48
    -2 5 49
    2 -5 49
    -5 -2 49
    5 -2 -49
    -2 -5 -49
    -5 2 -49
    2 5 -49
    5 2 49
    -2 5 50
    2 -5 50
    -5 -2 50
    -2 -5 -50
    -5 2 -50
    2 5 -50
    5 -2 -50
    5 2 50
    -5 3 49
    5 -3 49
    -3 -5 49
    -3 5 -49
    5 3 -49
    3 -5 -49
    -5 -3 -49
    5 -3 48
    3 5 48
    -5 3 48
    -5 -3 -48
    -3 -5 48
    3 -5 -48
    5 3 -48
    -3 5 -48
    -5 -3 -48
    3 5 48
    5 -3 47
    3 5 47
    -5 3 47
    -5 -3 -47
    -3 -5 47
    3 -5 -47
    -3 5 -47
    -5 -3 -47
    5 3 -47
    3 5 47
    3 5 46
    -5 3 46
    5 -3 46
    -3 -5 46
    -3 -5 46
    -5 -3 -46
    5 3 -46
    -3 5 -46
    -5 -3 -46
    3 -5 -46
    3 5 46
    5 -3 45
    3 5 45
    -5 3 45
    -3 -5 45
    -3 -5 45
    -5 -3 -45
    3 -5 -45
    -3 5 -45
    5 3 -45
    -5 -3 -45
    3 5 45
    3 5 44
    -5 3 44
    -3 -5 44
    5 -3 44
    -5 -3 -44
    -3 -5 44
    3 -5 -44
    -3 5 -44
    5 3 -44
    -5 -3 -44
    3 5 44
    -5 3 43
    5 -3 43
    3 5 43
    -3 -5 43
    -3 -5 43
    -5 -3 -43
    5 3 -43
    -3 5 -43
    3 -5 -43
    -5 -3 -43
    3 5 43
    5 -3 42
    3 5 42
    -5 3 42
    -3 -5 42
    -3 -5 42
    -5 -3 -42
    -3 5 -42
    5 3 -42
    3 -5 -42
    -5 -3 -42
    3 5 42
    5 -3 41
    3 5 41
    -5 3 41
    -3 -5 41
    -3 -5 41
    -5 -3 -41
    5 3 -41
    -3 5 -41
    -5 -3 -41
    3 -5 -41
    3 5 41
    5 -3 40
    3 5 40
    -3 -5 40
    -5 3 40
    -3 -5 40
    -5 -3 -40
    3 -5 -40
    -5 -3 -40
    -3 5 -40
    5 3 -40
    3 5 40
    3 5 39
    5 -3 39
    -5 3 39
    -3 -5 39
    -5 -3 -39
    -3 -5 39
    3 -5 -39
    -3 5 -39
    5 3 -39
    -5 -3 -39
    3 5 39
    3 5 38
    5 -3 38
    -5 3 38
    -3 -5 38
    -3 -5 38
    -5 -3 -38
    5 3 -38
    3 -5 -38
    -3 5 -38
    -5 -3 -38
    3 5 38
    5 -3 37
    3 5 37
    -3 -5 37
    -5 3 37
    -3 -5 37
    -5 -3 -37
    3 -5 -37
    5 3 -37
    -3 5 -37
    -5 -3 -37
    3 5 37
    -5 3 36
    5 -3 36
    -3 -5 36
    -5 -3 -36
    -3 5 -36
    3 -5 -36
    5 3 -36
    -5 -3 -36
    3 5 36
    5 -3 35
    -3 -5 35
    -5 -3 -35
    -5 3 35
    5 3 -35
    3 -5 -35
    -3 5 -35
    -5 -3 -35
    3 5 35
    5 -3 34
    -5 3 34
    -5 -3 -34
    -3 -5 34
    -3 5 -34
    5 3 -34
    3 -5 -34
    -5 -3 -34
    5 3 -34
    3 5 34
    5 -3 33
    -5 3 33
    -3 -5 33
    -5 -3 -33
    -3 5 -33
    -5 -3 -33
    5 3 -33
    3 -5 -33
    5 3 -33
    3 5 33
    5 -3 32
    -5 3 32
    -5 -3 -32
    -3 -5 32
    -3 5 -32
    -5 -3 -32
    5 3 -32
    3 -5 -32
    5 3 -32
    3 5 32
    5 -3 31
    -5 3 31
    -5 -3 -31
    -3 -5 31
    -5 -3 -31
    5 3 -31
    3 -5 -31
    -3 5 -31
    3 5 31
    5 -3 30
    -5 3 30
    -5 -3 -30
    -3 -5 30
    -3 5 -30
    -5 -3 -30
    5 3 -30
    3 -5 -30
    3 5 30
    5 3 -30
    5 -3 29
    -5 3 29
    -5 -3 -29
    -3 -5 29
    -3 5 -29
    -5 -3 -29
    3 -5 -29
    5 3 -29
    3 5 29
    5 3 -29
    5 -3 28
    -5 3 28
    -3 -5 28
    -5 -3 -28
    3 -5 -28
    -3 5 -28
    -5 -3 -28
    5 3 -28
    5 3 -28
    3 5 28
    5 -3 27
    -5 3 27
    -5 -3 -27
    -3 -5 27
    -3 5 -27
    3 -5 -27
    -5 -3 -27
    5 3 -27
    5 3 -27
    5 -3 26
    -5 3 26
    -3 -5 26
    -5 -3 -26
    -5 -3 -26
    -3 5 -26
    3 -5 -26
    5 3 -26
    5 3 -26
    3 5 26
    5 -3 25
    -5 3 25
    -5 -3 -25
    -3 -5 25
    -5 -3 -25
    -3 5 -25
    5 3 -25
    3 -5 -25
    5 3 -25
    3 5 25
    5 -3 24
    -5 3 24
    -5 -3 -24
    -3 -5 24
    -3 5 -24
    -5 -3 -24
    5 3 -24
    3 -5 -24
    3 5 24
    5 3 -24
    5 -3 23
    -5 3 23
    -3 -5 23
    -5 -3 -23
    5 3 -23
    -3 5 -23
    -5 -3 -23
    5 3 -23
    3 5 23
    3 -5 -23
    -5 3 22
    5 -3 22
    -5 -3 -22
    -3 -5 22
    -3 5 -22
    -5 -3 -22
    5 3 -22
    5 3 -22
    3 5 22
    3 -5 -22
    5 -3 21
    -5 3 21
    -5 -3 -21
    -3 -5 21
    -3 5 -21
    -5 -3 -21
    5 3 -21
    3 -5 -21
    5 3 -21
    3 5 21
    5 -3 20
    -5 3 20
    -5 -3 -20
    -3 -5 20
    -3 5 -20
    3 -5 -20
    5 3 -20
    -5 -3 -20
    5 3 -20
    3 5 20
    5 -3 19
    -5 3 19
    -5 -3 -19
    -3 -5 19
    -3 5 -19
    -5 -3 -19
    5 3 -19
    3 5 19
    5 3 -19
    3 -5 -19
    5 -3 18
    -5 -3 -18
    -5 3 18
    -3 -5 18
    -3 5 -18
    5 3 -18
    -5 -3 -18
    5 3 -18
    3 5 18
    3 -5 -18
    5 -3 17
    -5 3 17
    -5 -3 -17
    -3 -5 17
    -5 -3 -17
    5 3 -17
    -3 5 -17
    3 -5 -17
    5 3 -17
    3 5 17
    5 -3 16
    -5 3 16
    -3 -5 16
    -5 -3 -16
    5 3 -16
    -3 5 -16
    -5 -3 -16
    3 -5 -16
    5 3 -16
    3 5 16
    5 -3 15
    -5 3 15
    -5 -3 -15
    -3 -5 15
    -5 -3 -15
    -3 5 -15
    5 3 -15
    3 -5 -15
    5 3 -15
    3 5 15
    5 -3 14
    -5 -3 -14
    -5 3 14
    -3 -5 14
    5 3 -14
    -5 -3 -14
    -3 5 -14
    3 5 14
    5 3 -14
    3 -5 -14
    5 -3 13
    -5 -3 -13
    -5 3 13
    -3 -5 13
    5 3 -13
    -3 5 -13
    -5 -3 -13
    3 5 13
    5 3 -13
    5 -3 12
    -3 -5 12
    -5 -3 -12
    -5 3 12
    -3 5 -12
    5 3 -12
    -5 -3 -12
    5 3 -12
    3 5 12
    5 -3 11
    -5 -3 -11
    -5 3 11
    -3 -5 11
    -3 5 -11
    -5 -3 -11
    5 3 -11
    3 5 11
    5 3 -11
    -3 -5 10
    -5 -3 -10
    -5 3 10
    5 3 -10
    -3 5 -10
    5 3 -10
    3 5 10
    5 -3 9
    -5 -3 -9
    -3 -5 9
    -5 3 9
    5 3 -9
    -3 5 -9
    5 3 -9
    3 5 9
    -3 -5 8
    -5 -3 -8
    -5 3 8
    5 3 -8
    -3 5 -8
    5 3 -8
    3 5 8
    5 -3 7
    -5 3 7
    -3 -5 7
    -5 -3 -7
    -3 5 -7
    5 3 -7
    5 3 -7
    3 5 7
    5 -3 6
    3 -5 -6
    -3 -5 6
    -5 -3 -6
    -5 3 6
    5 3 -6
    5 3 -6
    3 5 6
    5 -3 5
    3 -5 -5
    -5 3 5
    -5 -3 -5
    -3 -5 5
    5 3 -5
    5 3 -5
    3 5 5
    3 -5 -4
    5 -3 4
    -3 5 -4
    -5 -3 -4
    -5 3 4
    -3 -5 4
    3 5 4
    5 3 -4
    -3 5 -3
    3 -5 -3
    -5 -3 -3
    -3 -5 3
    -5 3 3
    5 3 -3
    5 3 -3
    3 5 3
    -3 5 -2
    3 -5 -2
    -5 -3 -2
    -5 3 2
    -3 -5 2
    5 3 -2
    5 3 -2
    3 5 2
    -5 -3 -1
    -3 -5 1
    -5 3 1
    -3 5 -1
    5 -3 1
    3 -5 -1
    5 3 -1
    5 3 -1
    3 5 1
    -3 -5 0
    -5 3 0
    -5 -3 0
    -3 5 0
    5 -3 0
    3 -5 0
    3 5 0
    5 3 0
    5 3 0
    -5 -3 1
    -5 3 -1
    -3 -5 -1
    -3 5 1
    3 -5 1
    5 -3 -1
    3 5 -1
    5 3 1
    -3 -5 -2
    -5 -3 2
    -5 3 -2
    5 -3 -2
    -3 5 2
    3 -5 2
    3 5 -2
    5 3 2
    5 -3 -3
    -3 5 3
    3 -5 3
    -5 3 -3
    -3 -5 -3
    -5 -3 3
    3 5 -3
    3 5 -3
    5 3 3
    5 -3 -4
    -3 5 4
    3 -5 4
    -3 -5 -4
    -5 3 -4
    -5 -3 4
    3 5 -4
    5 3 4
    3 5 -4
    5 -3 -5
    -3 5 5
    3 -5 5
    -3 -5 -5
    -5 -3 5
    -5 3 -5
    3 5 -5
    3 5 -5
    5 3 5
    5 -3 -6
    -5 3 -6
    -3 5 6
    3 -5 6
    -3 -5 -6
    3 -5 6
    -5 -3 6
    3 5 -6
    3 5 -6
    5 3 6
    5 -3 -7
    -5 3 -7
    -3 5 7
    3 -5 7
    -3 -5 -7
    3 -5 7
    -5 -3 7
    3 5 -7
    3 5 -7
    5 3 7
    -5 3 -8
    5 -3 -8
    -3 5 8
    3 -5 8
    -3 -5 -8
    3 -5 8
    -5 -3 8
    3 5 -8
    3 5 -8
    5 3 8
    5 -3 -9
    -5 3 -9
    3 -5 9
    -3 5 9
    3 -5 9
    -3 -5 -9
    -5 -3 9
    -5 3 -9
    3 5 -9
    3 5 -9
    5 3 9
    5 -3 -10
    -5 3 -10
    3 -5 10
    -3 5 10
    -3 -5 -10
    -5 -3 10
    3 -5 10
    3 5 -10
    -5 3 -10
    3 5 -10
    5 3 10
    -5 3 -11
    5 -3 -11
    3 -5 11
    -3 5 11
    -3 -5 -11
    3 -5 11
    -5 -3 11
    3 5 -11
    -5 3 -11
    5 3 11
    3 5 -11
    5 -3 -12
    -3 5 12
    3 -5 12
    -3 -5 -12
    -5 -3 12
    3 5 -12
    -5 3 -12
    3 5 -12
    5 3 12
    5 -3 -13
    -3 5 13
    3 -5 13
    -3 -5 -13
    -5 -3 13
    3 5 -13
    -5 3 -13
    3 5 -13
    5 3 13
    5 -3 -14
    3 -5 14
    -3 5 14
    -3 -5 -14
    -5 -3 14
    3 5 -14
    -3 -5 -14
    -5 3 -14
    3 5 -14
    5 3 14
    5 -3 -14
    5 -3 -15
    -3 5 15
    3 -5 15
    -5 -3 15
    -3 -5 -15
    3 5 -15
    -3 -5 -15
    -5 3 -15
    5 3 15
    3 5 -15
    5 -3 -15
    5 -3 -16
    3 -5 16
    -3 5 16
    -5 -3 16
    -3 -5 -16
    3 5 -16
    -3 -5 -16
    -5 3 -16
    5 -3 -16
    3 5 -16
    5 3 16
    5 -3 -17
    3 -5 17
    -3 5 17
    -5 -3 17
    -3 -5 -17
    3 5 -17
    -3 -5 -17
    -5 3 -17
    5 -3 -17
    3 5 -17
    5 3 17
    3 -5 18
    5 -3 -18
    -3 -5 -18
    -5 -3 18
    -5 3 -18
    3 5 -18
    -3 -5 -18
    5 3 18
    3 5 -18
    5 -3 -18
    3 -5 19
    -5 -3 19
    -3 -5 -19
    3 5 -19
    -3 -5 -19
    -5 3 -19
    3 5 -19
    5 3 19
    5 -3 -19
    3 -5 20
    -5 -3 20
    -3 -5 -20
    3 5 -20
    -3 -5 -20
    -5 3 -20
    5 -3 -20
    3 5 -20
    3 -5 21
    -3 -5 -21
    -5 -3 21
    -5 3 -21
    5 -3 -21
    3 5 -21
    -3 -5 -21
    3 5 -21
    5 3 21
    3 -5 22
    -5 -3 22
    -3 -5 -22
    -3 -5 -22
    -5 3 -22
    3 5 -22
    5 3 22
    3 5 -22
    5 -3 -22
    3 -5 23
    -3 5 23
    -5 -3 23
    -3 -5 -23
    -3 -5 -23
    3 5 -23
    -5 3 -23
    5 -3 -23
    3 5 -23
    5 3 23
    3 -5 24
    -3 5 24
    -3 -5 -24
    -5 -3 24
    -3 -5 -24
    5 -3 -24
    -5 3 -24
    3 5 -24
    3 5 -24
    5 3 24
    3 -5 25
    -3 5 25
    -5 -3 25
    -3 -5 -25
    -3 -5 -25
    -5 3 -25
    3 5 -25
    5 -3 -25
    5 3 25
    3 5 -25
    -3 5 26
    3 -5 26
    -5 -3 26
    -5 3 -26
    5 -3 -26
    3 5 -26
    -3 -5 -26
    3 5 -26
    -3 5 27
    3 -5 27
    -5 -3 27
    5 -3 -27
    3 5 -27
    -5 3 -27
    -3 -5 -27
    -3 5 28
    3 -5 28
    -5 -3 28
    -5 3 -28
    5 -3 -28
    3 5 -28
    -3 -5 -28
    3 5 -28
    -3 5 29
    3 -5 29
    -5 -3 29
    -5 3 -29
    5 -3 -29
    3 5 -29
    -3 -5 -29
    3 5 -29
    3 -5 30
    -3 5 30
    -5 -3 30
    -3 -5 -30
    -5 3 -30
    5 -3 -30
    3 5 -30
    3 5 -30
    3 -5 31
    -3 5 31
    -5 -3 31
    5 -3 -31
    -5 3 -31
    3 5 -31
    -3 -5 -31
    3 -5 32
    -3 5 32
    -5 -3 32
    -5 3 -32
    -3 -5 -32
    3 5 -32
    5 -3 -32
    3 5 -32
    3 -5 33
    -5 -3 33
    -5 3 -33
    5 -3 -33
    3 5 -33
    -3 -5 -33
    3 5 -33
    3 -5 34
    5 -3 -34
    -5 3 -34
    3 5 -34
    -3 -5 -34
    -5 -3 34
    3 -5 35
    -3 -5 -35
    -5 3 -35
    5 -3 -35
    3 5 -35
    -5 -3 35
    3 -5 36
    -5 3 -36
    5 -3 -36
    3 5 -36
    -3 -5 -36
    -5 -3 36
    3 -5 37
    5 -3 -37
    -5 3 -37
    -3 -5 -37
    3 5 -37
    -5 -3 37
    3 -5 38
    -5 -3 38
    -5 3 -38
    5 -3 -38
    3 5 -38
    -3 -5 -38
    3 -5 39
    -5 -3 39
    -5 3 -39
    5 -3 -39
    3 5 -39
    -3 -5 -39
    5 3 39
    3 -5 40
    -3 5 40
    -5 -3 40
    5 -3 -40
    -5 3 -40
    3 5 -40
    -3 -5 -40
    5 3 40
    3 -5 41
    -3 5 41
    -5 -3 41
    5 -3 -41
    -5 3 -41
    3 5 -41
    -3 -5 -41
    5 3 41
    3 -5 42
    -3 5 42
    -5 -3 42
    -5 3 -42
    5 -3 -42
    -3 -5 -42
    3 5 -42
    5 3 42
    3 -5 43
    -3 5 43
    -5 -3 43
    3 5 -43
    -5 3 -43
    5 -3 -43
    -3 -5 -43
    5 3 43
    3 -5 44
    -3 5 44
    -5 -3 44
    3 5 -44
    -5 3 -44
    -3 -5 -44
    5 -3 -44
    5 3 44
    3 -5 45
    -3 5 45
    -5 -3 45
    -5 3 -45
    5 -3 -45
    3 5 -45
    -3 -5 -45
    5 3 45
    3 -5 46
    -3 5 46
    -5 -3 46
    -5 3 -46
    5 -3 -46
    3 5 -46
    -3 -5 -46
    5 3 46
    3 -5 47
    -3 5 47
    -5 -3 47
    5 -3 -47
    -5 3 -47
    3 5 -47
    -3 -5 -47
    5 3 47
    3 -5 48
    -3 5 48
    -5 -3 48
    5 -3 -48
    -5 3 -48
    -3 -5 -48
    3 5 -48
    5 3 48
    3 -5 49
    -5 -3 49
    5 -3 -49
    -5 3 -49
    3 5 -49
    -3 -5 -49
    5 3 49
    5 -4 47
    -5 4 47
    -4 -5 47
    -5 -4 -47
    5 4 -47
    -4 5 -47
    4 -5 -47
    -5 -4 -47
    4 5 47
    5 -4 46
    -5 4 46
    -4 -5 46
    -5 -4 -46
    -4 5 -46
    4 -5 -46
    -5 -4 -46
    5 4 -46
    4 5 46
    5 -4 45
    -5 4 45
    -4 -5 45
    -5 -4 -45
    5 4 -45
    -4 5 -45
    4 -5 -45
    -5 -4 -45
    4 5 45
    5 -4 44
    -5 4 44
    -5 -4 -44
    -4 -5 44
    5 4 -44
    -4 5 -44
    -5 -4 -44
    4 -5 -44
    4 5 44
    5 -4 43
    -5 4 43
    -4 -5 43
    -4 -5 43
    -5 -4 -43
    5 4 -43
    -4 5 -43
    -5 -4 -43
    4 -5 -43
    4 5 43
    5 -4 42
    -5 4 42
    -4 -5 42
    -5 -4 -42
    -4 -5 42
    5 4 -42
    4 -5 -42
    -5 -4 -42
    -4 5 -42
    4 5 42
    5 -4 41
    -4 -5 41
    -5 4 41
    -4 -5 41
    -5 -4 -41
    5 4 -41
    -4 5 -41
    -5 -4 -41
    4 -5 -41
    4 5 41
    -5 4 40
    5 -4 40
    -4 -5 40
    -4 -5 40
    -5 -4 -40
    4 -5 -40
    5 4 -40
    -4 5 -40
    -5 -4 -40
    4 5 40
    5 -4 39
    -5 4 39
    -4 -5 39
    -5 -4 -39
    4 -5 -39
    -4 5 -39
    5 4 -39
    -5 -4 -39
    4 5 39
    5 -4 38
    -5 4 38
    -4 -5 38
    -5 -4 -38
    -4 5 -38
    4 -5 -38
    -5 -4 -38
    5 4 -38
    4 5 38
    5 -4 37
    -5 4 37
    -4 -5 37
    -5 -4 -37
    -4 5 -37
    -5 -4 -37
    5 4 -37
    4 -5 -37
    5 -4 36
    -5 4 36
    -5 -4 -36
    -4 -5 36
    -4 5 -36
    5 4 -36
    -5 -4 -36
    4 -5 -36
    5 4 -36
    4 5 36
    5 -4 35
    -5 4 35
    -5 -4 -35
    -4 -5 35
    -4 5 -35
    -5 -4 -35
    4 -5 -35
    5 4 -35
    4 5 35
    5 -4 34
    -5 4 34
    -5 -4 -34
    -4 -5 34
    4 -5 -34
    5 4 -34
    -5 -4 -34
    -4 5 -34
    5 4 -34
    4 5 34
    5 -4 33
    -5 4 33
    -5 -4 -33
    -4 -5 33
    -4 5 -33
    4 -5 -33
    5 4 -33
    -5 -4 -33
    4 5 33
    5 4 -33
    -5 4 32
    5 -4 32
    -4 -5 32
    -5 -4 -32
    -4 5 -32
    4 -5 -32
    5 4 -32
    -5 -4 -32
    4 5 32
    5 -4 31
    -5 4 31
    -5 -4 -31
    -4 -5 31
    -4 5 -31
    4 -5 -31
    -5 -4 -31
    5 4 -31
    4 5 31
    -5 4 30
    5 -4 30
    -4 -5 30
    -5 -4 -30
    -4 5 -30
    4 -5 -30
    5 4 -30
    -5 -4 -30
    5 4 -30
    4 5 30
    -5 4 29
    5 -4 29
    -4 -5 29
    -5 -4 -29
    -4 5 -29
    5 4 -29
    -5 -4 -29
    4 -5 -29
    5 4 -29
    4 5 29
    -5 4 28
    5 -4 28
    -4 -5 28
    -5 -4 -28
    -5 -4 -28
    -4 5 -28
    5 4 -28
    4 -5 -28
    5 4 -28
    4 5 28
    -5 4 27
    5 -4 27
    -4 -5 27
    -5 -4 -27
    -4 5 -27
    5 4 -27
    -5 -4 -27
    4 -5 -27
    5 4 -27
    4 5 27
    -5 4 26
    5 -4 26
    -5 -4 -26
    -4 -5 26
    -5 -4 -26
    5 4 -26
    -4 5 -26
    4 -5 -26
    5 4 -26
    4 5 26
    -5 4 25
    5 -4 25
    -4 -5 25
    -5 -4 -25
    -4 5 -25
    -5 -4 -25
    5 4 -25
    4 -5 -25
    4 5 25
    5 4 -25
    5 -4 24
    -5 4 24
    -5 -4 -24
    -4 -5 24
    -5 -4 -24
    5 4 -24
    4 -5 -24
    -4 5 -24
    5 4 -24
    4 5 24
    5 -4 23
    -5 4 23
    -4 -5 23
    -5 -4 -23
    -5 -4 -23
    4 -5 -23
    -4 5 -23
    5 4 -23
    5 4 -23
    4 5 23
    5 -4 22
    -5 4 22
    -5 -4 -22
    -4 -5 22
    4 -5 -22
    -5 -4 -22
    5 4 -22
    -4 5 -22
    4 5 22
    5 4 -22
    5 -4 21
    -5 4 21
    -5 -4 -21
    -4 -5 21
    -5 -4 -21
    5 4 -21
    -4 5 -21
    5 4 -21
    4 5 21
    4 -5 -21
    5 -4 20
    -5 4 20
    4 -5 -20
    -4 -5 20
    -5 -4 -20
    5 4 -20
    -5 -4 -20
    -4 5 -20
    4 -5 -20
    5 4 -20
    4 5 20
    5 -4 19
    -5 4 19
    4 -5 -19
    -5 -4 -19
    -4 -5 19
    -5 -4 -19
    5 4 -19
    -4 5 -19
    4 -5 -19
    5 4 -19
    4 5 19
    5 -4 18
    -5 4 18
    4 -5 -18
    -5 -4 -18
    -4 -5 18
    -5 -4 -18
    5 4 -18
    -4 5 -18
    4 -5 -18
    4 5 18
    5 4 -18
    5 -4 17
    -5 4 17
    4 -5 -17
    -5 -4 -17
    -4 -5 17
    5 4 -17
    -4 5 -17
    -5 -4 -17
    5 4 -17
    4 5 17
    4 -5 -17
    5 -4 16
    4 -5 -16
    -5 4 16
    -5 -4 -16
    -4 -5 16
    -5 -4 -16
    -4 5 -16
    5 4 -16
    4 -5 -16
    5 4 -16
    4 5 16
    5 -4 15
    4 -5 -15
    -4 -5 15
    -5 4 15
    -5 -4 -15
    -4 5 -15
    -5 -4 -15
    5 4 -15
    5 4 -15
    4 -5 -15
    4 5 15
    5 -4 14
    -5 4 14
    -4 -5 14
    -5 -4 -14
    5 4 -14
    -5 -4 -14
    -4 5 -14
    4 5 14
    5 4 -14
    -5 4 13
    5 -4 13
    4 -5 -13
    -4 -5 13
    -5 -4 -13
    5 4 -13
    -5 -4 -13
    -4 5 -13
    4 5 13
    5 4 -13
    -5 4 12
    5 -4 12
    4 -5 -12
    -4 -5 12
    -5 -4 -12
    5 4 -12
    -4 5 -12
    4 5 12
    5 4 -12
    5 -4 11
    -5 4 11
    4 -5 -11
    -4 -5 11
    -5 -4 -11
    5 4 -11
    -4 5 -11
    4 5 11
    5 4 -11
    5 -4 10
    -5 4 10
    4 -5 -10
    -5 -4 -10
    -4 5 -10
    5 4 -10
    4 5 10
    5 4 -10
    5 -4 9
    -5 4 9
    -4 -5 9
    -5 -4 -9
    5 4 -9
    -4 5 -9
    5 4 -9
    4 5 9
    5 -4 8
    -5 4 8
    4 -5 -8
    -5 -4 -8
    -4 -5 8
    5 4 -8
    4 5 8
    5 4 -8
    -5 4 7
    5 -4 7
    4 -5 -7
    -5 -4 -7
    -4 -5 7
    5 4 -7
    4 5 7
    5 4 -7
    -4 5 -6
    -5 4 6
    5 -4 6
    4 -5 -6
    -4 -5 6
    -5 -4 -6
    5 4 -6
    4 5 6
    5 4 -6
    -4 5 -5
    -5 4 5
    5 -4 5
    4 -5 -5
    -4 -5 5
    -5 -4 -5
    5 4 -5
    5 4 -5
    4 5 5
    5 -4 4
    -4 5 -4
    -5 4 4
    4 -5 -4
    -4 -5 4
    -5 -4 -4
    5 4 -4
    5 4 -4
    4 5 4
    -5 4 3
    5 -4 3
    -4 5 -3
    4 -5 -3
    -4 -5 3
    -5 -4 -3
    5 4 -3
    4 5 3
    5 4 -3
    -5 4 2
    5 -4 2
    -4 5 -2
    4 -5 -2
    -4 -5 2
    -5 -4 -2
    5 4 -2
    5 4 -2
    4 5 2
    5 -4 1
    -4 5 -1
    4 -5 -1
    -5 4 1
    -5 -4 -1
    -4 -5 1
    5 4 -1
    4 5 1
    -4 5 0
    5 -4 0
    -5 4 0
    4 -5 0
    -5 -4 0
    -4 -5 0
    5 4 0
    4 5 0
    5 4 0
    5 -4 -1
    4 -5 1
    -4 5 1
    -5 4 -1
    -5 -4 1
    -4 -5 -1
    5 4 1
    4 5 -1
    -4 -5 -2
    -5 -4 2
    5 -4 -2
    4 -5 2
    -5 4 -2
    -4 5 2
    5 4 2
    4 5 -2
    -4 -5 -3
    -5 -4 3
    5 -4 -3
    -4 5 3
    -5 4 -3
    4 -5 3
    4 5 -3
    5 4 3
    -4 -5 -4
    -5 -4 4
    -5 4 -4
    -4 5 4
    5 -4 -4
    4 -5 4
    4 5 -4
    5 4 4
    -5 4 -5
    5 -4 -5
    -4 5 5
    4 -5 5
    -4 -5 -5
    -5 -4 5
    4 5 -5
    4 5 -5
    5 4 5
    -5 4 -6
    5 -4 -6
    4 -5 6
    -4 5 6
    -4 -5 -6
    5 4 6
    4 5 -6
    -5 4 -7
    5 -4 -7
    4 -5 7
    -4 -5 -7
    -5 -4 7
    4 5 -7
    5 4 7
    4 5 -7
    5 -4 -8
    4 -5 8
    -5 4 -8
    -5 -4 8
    4 -5 8
    -4 -5 -8
    4 5 -8
    5 4 8
    4 5 -8
    -4 5 9
    5 -4 -9
    4 -5 9
    -4 -5 -9
    -5 -4 9
    4 5 -9
    5 4 9
    4 5 -9
    -4 5 10
    5 -4 -10
    4 -5 10
    -5 -4 10
    -4 -5 -10
    4 5 -10
    -5 4 -10
    5 4 10
    4 5 -10
    -4 5 11
    5 -4 -11
    4 -5 11
    -4 -5 -11
    -5 -4 11
    4 5 -11
    -5 4 -11
    5 4 11
    4 5 -11
    -4 5 12
    5 -4 -12
    -4 -5 -12
    -5 -4 12
    4 5 -12
    -5 4 -12
    5 4 12
    4 5 -12
    -4 5 13
    5 -4 -13
    4 -5 13
    -4 -5 -13
    -5 -4 13
    -5 4 -13
    4 5 -13
    4 5 -13
    5 4 13
    -4 5 14
    5 -4 -14
    4 -5 14
    -5 -4 14
    -4 -5 -14
    -5 4 -14
    4 5 -14
    4 5 -14
    5 4 14
    5 -4 -15
    -4 5 15
    4 -5 15
    -4 -5 -15
    -5 -4 15
    -5 4 -15
    4 5 -15
    5 4 15
    5 -4 -15
    4 5 -15
    -4 5 16
    5 -4 -16
    4 -5 16
    -4 -5 -16
    -5 -4 16
    -5 4 -16
    4 5 -16
    5 -4 -16
    4 5 -16
    5 4 16
    5 -4 -17
    4 -5 17
    -4 5 17
    -4 -5 -17
    -5 -4 17
    -5 4 -17
    4 5 -17
    4 5 -17
    5 -4 -17
    5 4 17
    5 -4 -18
    -4 5 18
    4 -5 18
    -5 -4 18
    -4 -5 -18
    4 5 -18
    -5 4 -18
    4 5 -18
    5 -4 -18
    5 4 18
    -4 5 19
    4 -5 19
    -4 -5 -19
    -5 -4 19
    -4 -5 -19
    4 5 -19
    -5 4 -19
    5 -4 -19
    5 4 19
    4 5 -19
    -4 5 20
    4 -5 20
    -5 -4 20
    -4 -5 -20
    4 5 -20
    -5 4 -20
    -4 -5 -20
    5 -4 -20
    4 5 -20
    5 4 20
    -4 5 21
    4 -5 21
    -5 -4 21
    -4 -5 -21
    -4 -5 -21
    4 5 -21
    -5 4 -21
    4 5 -21
    5 4 21
    5 -4 -21
    -4 5 22
    4 -5 22
    -5 -4 22
    -4 -5 -22
    -4 -5 -22
    -5 4 -22
    5 -4 -22
    4 5 -22
    4 5 -22
    5 4 22
    -4 5 23
    4 -5 23
    -4 -5 -23
    -5 -4 23
    5 -4 -23
    -4 -5 -23
    4 5 -23
    -5 4 -23
    5 4 23
    4 5 -23
    -4 5 24
    4 -5 24
    -5 -4 24
    -4 -5 -24
    5 -4 -24
    -4 -5 -24
    4 5 -24
    -5 4 -24
    5 4 24
    4 5 -24
    -4 5 25
    4 -5 25
    -4 -5 -25
    -5 -4 25
    -4 -5 -25
    5 -4 -25
    4 5 -25
    -5 4 -25
    4 5 -25
    5 4 25
    -4 5 26
    4 -5 26
    -5 -4 26
    -4 -5 -26
    5 -4 -26
    -4 -5 -26
    4 5 -26
    -5 4 -26
    4 5 -26
    5 4 26
    -4 5 27
    4 -5 27
    -5 -4 27
    -4 -5 -27
    -5 4 -27
    -4 -5 -27
    4 5 -27
    5 -4 -27
    4 5 -27
    5 4 27
    -4 5 28
    4 -5 28
    -4 -5 -28
    -5 -4 28
    -5 4 -28
    -4 -5 -28
    5 -4 -28
    4 5 -28
    4 5 -28
    5 4 28
    -4 5 29
    4 -5 29
    -4 -5 -29
    -5 -4 29
    -5 4 -29
    5 -4 -29
    -4 -5 -29
    4 5 -29
    5 4 29
    -4 5 30
    4 -5 30
    -5 -4 30
    -4 -5 -30
    -5 4 -30
    5 -4 -30
    -4 -5 -30
    4 5 -30
    5 4 30
    -4 5 31
    4 -5 31
    -5 -4 31
    -4 -5 -31
    -5 4 -31
    5 -4 -31
    -4 -5 -31
    4 5 -31
    5 4 31
    4 5 -31
    -4 5 32
    4 -5 32
    -5 -4 32
    -4 -5 -32
    4 5 -32
    -5 4 -32
    5 -4 -32
    -4 -5 -32
    4 5 -32
    5 4 32
    -4 5 33
    4 -5 33
    -5 -4 33
    -4 -5 -33
    4 5 -33
    5 -4 -33
    -5 4 -33
    -4 -5 -33
    4 5 -33
    5 4 33
    -4 5 34
    4 -5 34
    -4 -5 -34
    -5 -4 34
    4 5 -34
    -5 4 -34
    5 -4 -34
    -4 -5 -34
    5 4 34
    4 -5 35
    -4 5 35
    -4 -5 -35
    -5 -4 35
    -5 4 -35
    -4 -5 -35
    5 -4 -35
    4 5 -35
    4 5 -35
    5 4 35
    4 -5 36
    -4 5 36
    -5 -4 36
    -4 -5 -36
    4 5 -36
    -5 4 -36
    -4 -5 -36
    5 -4 -36
    5 4 36
    4 5 -36
    4 -5 37
    -4 5 37
    -4 -5 -37
    -5 -4 37
    -5 4 -37
    5 -4 -37
    -4 -5 -37
    4 5 -37
    5 4 37
    -4 5 38
    4 -5 38
    -5 -4 38
    -4 -5 -38
    -5 4 -38
    5 -4 -38
    -4 -5 -38
    4 5 -38
    5 4 38
    4 -5 39
    -4 5 39
    -5 -4 39
    -4 -5 -39
    4 5 -39
    -5 4 -39
    5 -4 -39
    -4 -5 -39
    5 4 39
    4 -5 40
    -4 5 40
    -5 -4 40
    -4 -5 -40
    5 -4 -40
    -5 4 -40
    4 5 -40
    -4 -5 -40
    5 4 40
    4 -5 41
    -4 5 41
[truncated: 292,451 more chars]
