# Supplementary material for: Crystal structures of anhydrous and hydrated N-benzyl­cinchonidinium bromide
Source: Acta Crystallogr E Crystallogr Commun. 2022 May 17;78(Pt 6):594–8. doi: 10.1107/S2056989022005096 (PMC9431800; doi:10.1107/S2056989022005096)
Supplement: Supplementary file 2 [file e-78-00594-Isup2.hkl]

#
# h,k,l, Fc-squared, Fo-squared, sigma(Fo-squared), status flag
#
data_I
_shelx_title ' bzcinch2mnbr4_a.res in P2(1)'
_shelx_refln_list_code          4
_shelx_F_calc_maximum      195.32
_exptl_crystal_F_000       484.00
_reflns_d_resolution_high  0.6537

loop_
 _space_group_symop_operation_xyz
 'x, y, z'
 '-x, y+1/2, -z'

_cell_length_a    11.2574
_cell_length_b     8.8445
_cell_length_c    11.9039
_cell_angle_alpha  90.000
_cell_angle_beta  110.126
_cell_angle_gamma  90.000

_shelx_F_squared_multiplier     1.000

loop_
 _refln_index_h
 _refln_index_k
 _refln_index_l
 _refln_F_squared_calc
 _refln_F_squared_meas
 _refln_F_squared_sigma
 _refln_observed_status
   0 -12   0         88.65         71.65        14.62 o
   1 -12   0         10.25         15.57        11.28 o
   2 -12   0         26.59         24.04        13.52 o
   3 -12   0          3.99          7.40        12.57 o
   4 -12   0         84.06        109.20        19.71 o
   5 -12   0         15.39         27.29         9.71 o
   6 -12   0         23.84         12.30        15.19 o
   7 -12   0          3.68          8.54        14.58 o
   1 -11   0        214.37        199.06        13.20 o
   2 -11   0          8.46          8.46        12.34 o
   3 -11   0        198.02        233.71        21.87 o
   4 -11   0          1.87         -2.77        11.35 o
   5 -11   0        131.67        179.83        21.87 o
   6 -11   0          9.79         23.43         9.40 o
   7 -11   0        154.35        172.51        39.85 o
   8 -11   0          1.13         -8.09        16.02 o
   9 -11   0         52.35         51.26        17.24 o
   0 -10   0        173.56        164.53        15.91 o
   1 -10   0          1.56          9.33         9.78 o
   2 -10   0        191.23        216.91        26.54 o
   3 -10   0          8.66          4.72         5.94 o
   4 -10   0        139.14        121.92        14.73 o
   5 -10   0          0.40          5.13        11.54 o
   6 -10   0        101.79        130.43        13.10 o
   7 -10   0          2.17          0.33         8.25 o
   8 -10   0         71.41         64.30        18.15 o
   9 -10   0          1.07          4.71         9.37 o
  10 -10   0         54.04         67.09        18.23 o
   1  -9   0        272.11        312.46        13.11 o
   2  -9   0         17.41         37.98        10.21 o
   3  -9   0        651.05        667.34        18.38 o
   4  -9   0          6.93         -2.32         4.94 o
   5  -9   0        220.00        212.37        18.99 o
   6  -9   0          4.69          0.60        16.50 o
   7  -9   0        215.33        253.69        15.72 o
   8  -9   0         24.79         44.36         9.89 o
   9  -9   0         63.82         54.75        10.28 o
  10  -9   0          8.61          5.25        12.68 o
  11  -9   0         84.04         75.22        17.73 o
   0  -8   0        601.70        576.74        22.48 o
   1  -8   0        174.43        161.38         9.34 o
   2  -8   0        809.02        739.67        17.80 o
   3  -8   0         33.83         37.64         5.88 o
   4  -8   0        134.34        127.66         8.42 o
   5  -8   0         14.96          6.64         4.30 o
   6  -8   0        495.94        496.57        18.00 o
   7  -8   0         20.12         20.13         7.33 o
   8  -8   0        255.69        250.48        15.57 o
   9  -8   0         54.87         43.44         8.94 o
  10  -8   0        151.26        125.36        12.54 o
  11  -8   0          5.51          7.79         9.44 o
   1  -7   0        822.34        797.84        16.80 o
   2  -7   0         10.45         11.72         4.19 o
   3  -7   0       1211.27       1218.80        43.34 o
   4  -7   0         41.94         37.24         5.07 o
   5  -7   0        604.03        576.06        12.30 o
   6  -7   0        112.11        108.67         8.83 o
   7  -7   0        279.26        286.20        14.09 o
   8  -7   0          0.50         -2.13         6.54 o
   9  -7   0         47.55         40.92         8.24 o
  10  -7   0          3.82         16.97        16.86 o
  11  -7   0        160.60        137.05        16.18 o
  12  -7   0         21.19         32.54        17.33 o
   0  -6   0        524.32        466.93        16.90 o
   1  -6   0        143.21        149.37         7.26 o
   2  -6   0       1897.04       1932.22        36.21 o
   3  -6   0         28.72         26.23         4.71 o
   4  -6   0        621.91        588.00        31.90 o
   5  -6   0        256.71        228.05         7.25 o
   6  -6   0        936.48        942.05        40.15 o
   7  -6   0        133.45        126.99         9.87 o
   8  -6   0        136.11        140.01        10.51 o
   9  -6   0         93.20         78.34        10.84 o
  10  -6   0        525.97        502.91        20.12 o
  11  -6   0          9.08          4.82         7.18 o
  12  -6   0         70.08         70.64        10.85 o
  13  -6   0         23.25         29.28        14.31 o
   1  -5   0       1974.63       2073.26        21.45 o
   2  -5   0        117.43        142.08         7.73 o
   3  -5   0       1042.20        962.98        37.78 o
   4  -5   0         18.64         24.18         5.37 o
   5  -5   0       1262.30       1189.95        32.67 o
   6  -5   0         14.74         18.48         2.72 o
   7  -5   0        882.43        914.58        20.94 o
   8  -5   0         86.59         74.19         7.91 o
   9  -5   0        396.31        380.38        28.99 o
  10  -5   0         16.15         17.50         8.32 o
  11  -5   0        161.04        161.07        12.55 o
  12  -5   0          9.56         10.51         7.70 o
  13  -5   0        102.78         88.21        16.63 o
   0  -4   0        680.32        721.37        16.06 o
   1  -4   0        107.68        124.75         6.09 o
   2  -4   0       3847.58       3956.80        26.14 o
   3  -4   0        600.18        610.40        39.77 o
   4  -4   0       2384.94       2401.12        25.60 o
   5  -4   0         80.17         81.80         8.01 o
   6  -4   0       1011.61        984.63        12.84 o
   7  -4   0          3.82          0.46         2.77 o
   8  -4   0        353.14        359.94         9.75 o
   9  -4   0         21.82         31.55         6.40 o
  10  -4   0        276.96        277.80        13.98 o
  11  -4   0         10.61          6.44         6.77 o
  12  -4   0        251.43        250.48        26.90 o
  13  -4   0          9.76         17.24        12.87 o
  14  -4   0         88.77         57.87        14.62 o
   1  -3   0       4320.05       4285.19        23.50 o
   2  -3   0        253.58        287.06        10.21 o
   3  -3   0        661.86        627.21        11.71 o
   4  -3   0         80.34         84.98         3.20 o
   5  -3   0       1677.46       1713.73        18.58 o
   6  -3   0        420.06        448.56         9.03 o
   7  -3   0       1351.01       1372.31        16.78 o
   8  -3   0         84.13         93.85         5.56 o
   9  -3   0        746.84        717.55        14.50 o
  10  -3   0         14.09         13.44         4.40 o
  11  -3   0        208.74        189.11         9.19 o
  12  -3   0         11.45         16.54         7.89 o
  13  -3   0        152.73        148.92        18.19 o
  14  -3   0         37.33         20.39        12.23 o
   0  -2   0      15106.68      15846.11        51.07 o
   1  -2   0        664.69        672.73        12.11 o
   2  -2   0       3540.71       3792.25        30.60 o
   3  -2   0       1407.64       1506.15        10.63 o
   4  -2   0       4627.12       4780.21        22.39 o
   5  -2   0        411.29        488.17        10.25 o
   6  -2   0        364.18        347.59         7.89 o
   7  -2   0        205.51        220.98         7.14 o
   8  -2   0       1584.16       1614.47        19.70 o
   9  -2   0        196.14        197.69         7.96 o
  10  -2   0        242.93        241.61         9.43 o
  11  -2   0          5.46         12.33         4.83 o
  12  -2   0        337.56        350.96        15.85 o
  13  -2   0          4.10         10.40        11.35 o
  14  -2   0        101.09         98.84        16.52 o
   1  -1   0       1478.54       1434.81        55.27 o
   2  -1   0       1654.10       1870.50        13.19 o
   3  -1   0       3291.90       3624.65        19.71 o
   4  -1   0        431.02        494.22         7.42 o
   5  -1   0       2267.67       2278.10        20.10 o
   6  -1   0        202.54        214.19         6.31 o
   7  -1   0       1632.80       1615.41        31.87 o
   8  -1   0         14.13         10.76         3.33 o
   9  -1   0        990.96        962.74        16.34 o
  10  -1   0          9.33          8.80         4.40 o
  11  -1   0        349.55        329.39        17.36 o
  12  -1   0         62.86         69.84        20.94 o
  13  -1   0         65.74         72.75        15.61 o
  14  -1   0         55.66         60.49        14.58 o
  15  -1   0         46.66         29.28        13.37 o
   1   0   0        923.07       1050.09        17.30 o
   2   0   0       2334.58       2547.49        11.93 o
   3   0   0       1057.27       1200.60         9.60 o
   4   0   0       2273.26       2302.16        24.21 o
   5   0   0       1073.39       1203.72        20.72 o
   6   0   0        258.22        237.12         6.53 o
   7   0   0         75.71         86.39         4.78 o
   8   0   0       1286.69       1323.11        25.55 o
   9   0   0         30.97         31.54         4.54 o
  10   0   0        129.26        122.05         7.26 o
  11   0   0          5.73         16.60         6.73 o
  12   0   0        267.79        268.25        27.34 o
  13   0   0          1.83         -3.74         9.70 o
  14   0   0        235.31        208.59        27.60 o
  15   0   0         39.75         59.69        15.26 o
   1   1   0       1718.59       1611.94        12.87 o
   2   1   0       1649.01       1920.68        14.73 o
   3   1   0       3756.35       4042.69        62.97 o
   4   1   0        436.25        480.32         8.40 o
   5   1   0       2302.71       2347.07        23.71 o
   6   1   0        206.05        209.49         6.57 o
   7   1   0       1472.04       1421.23        19.97 o
   8   1   0         12.64         13.50         4.05 o
   9   1   0        909.10        853.67        25.16 o
  10   1   0          8.21          2.50         8.87 o
  11   1   0        405.74        408.27        32.35 o
  12   1   0         63.12         59.74         8.82 o
  13   1   0         37.40         35.20         8.28 o
  14   1   0         58.05         62.58        10.31 o
  15   1   0         78.35         93.64        16.29 o
   0   2   0      15736.94      16711.53       264.77 o
   1   2   0        664.01        649.54         5.30 o
   2   2   0       3296.38       3332.07        26.69 o
   3   2   0       1399.38       1459.32        21.96 o
   4   2   0       4603.70       4656.02        23.09 o
   5   2   0        406.57        487.78        16.20 o
   6   2   0        431.59        447.29        13.49 o
   7   2   0        204.23        216.70         6.49 o
   8   2   0       1568.04       1604.45        29.94 o
   9   2   0        198.05        189.72        10.44 o
  10   2   0        239.45        256.68        12.65 o
  11   2   0          5.48         11.25         6.40 o
  12   2   0        308.56        304.44        15.34 o
  13   2   0          3.59         -8.09         8.09 o
  14   2   0        104.66         99.45        16.21 o
  15   2   0          3.93          5.89         9.69 o
   1   3   0       3889.61       4025.30        31.52 o
   2   3   0        255.40        264.51         5.89 o
   3   3   0        724.15        678.26        18.28 o
   4   3   0         82.72         82.36         4.60 o
   5   3   0       1546.81       1492.29        14.40 o
   6   3   0        426.34        456.68         8.07 o
   7   3   0       1486.98       1484.00        50.31 o
   8   3   0         83.88         89.98         7.79 o
   9   3   0        673.87        711.38        75.03 o
  10   3   0         12.63         11.05         6.35 o
  11   3   0        238.96        278.51        35.14 o
  12   3   0         10.32         12.63         7.82 o
  13   3   0        135.09        158.54        12.96 o
  14   3   0         39.22         38.79        15.11 o
  15   3   0         46.99         51.59        11.96 o
   0   4   0       1189.47       1279.11        16.35 o
   1   4   0        107.48        127.73         2.85 o
   2   4   0       4263.73       4467.62        23.82 o
   3   4   0        594.84        636.64         9.94 o
   4   4   0       2306.55       2354.83        23.94 o
   5   4   0         81.31         83.22         3.76 o
   6   4   0       1067.05       1081.62        19.67 o
   7   4   0          3.32          2.28         4.87 o
   8   4   0        350.56        371.05        13.67 o
   9   4   0         21.40         25.26         6.46 o
  10   4   0        292.25        298.15        13.90 o
  11   4   0          9.32         10.99         6.87 o
  12   4   0        235.51        260.35        14.84 o
  13   4   0         10.92         10.90        15.74 o
  14   4   0         99.91        119.60        33.15 o
  15   4   0          0.03          4.75        15.42 o
   1   5   0       1622.46       1639.20        14.48 o
   2   5   0        119.03        144.54         5.32 o
   3   5   0        962.32        909.11        21.55 o
   4   5   0         17.55         24.39         3.56 o
   5   5   0       1121.09       1136.25        19.94 o
   6   5   0         16.04         14.76         5.01 o
   7   5   0        919.99        914.71        34.61 o
   8   5   0         85.19         88.87        20.79 o
   9   5   0        415.97        428.11        16.49 o
  10   5   0         17.83         22.46        11.94 o
  11   5   0        145.93        160.00        12.83 o
  12   5   0          8.38         -1.71         7.69 o
  13   5   0         83.73         96.94        12.03 o
  14   5   0         16.62         14.80         9.49 o
   0   6   0        542.62        501.07        10.30 o
   1   6   0        143.97        148.53         5.50 o
   2   6   0       2157.93       2210.30        20.38 o
   3   6   0         27.71         32.94         3.82 o
   4   6   0        593.70        605.95        13.01 o
   5   6   0        261.16        253.29        22.40 o
   6   6   0       1045.98       1045.75        21.40 o
   7   6   0        132.00        116.47         8.91 o
   8   6   0        188.76        197.22        12.32 o
   9   6   0         94.40        104.14        11.35 o
  10   6   0        517.42        538.96        19.82 o
  11   6   0          7.91         12.19         7.69 o
  12   6   0         72.06         83.80        11.34 o
  13   6   0         25.09         25.24        10.15 o
  14   6   0        102.11        113.88        36.28 o
   1   7   0        799.57        795.25        12.86 o
   2   7   0         10.59         10.65         4.29 o
   3   7   0       1024.86       1083.09        20.41 o
   4   7   0         41.52         52.06         5.04 o
   5   7   0        593.52        589.70        16.43 o
   6   7   0        108.44        122.56         9.20 o
   7   7   0        214.78        210.92        12.03 o
   8   7   0          0.77          5.42         7.01 o
   9   7   0         81.97         90.69        10.35 o
  10   7   0          4.64          4.06         7.31 o
  11   7   0        172.02        184.86        14.54 o
  12   7   0         19.66         25.18         9.76 o
  13   7   0         25.16         30.98        10.89 o
   0   8   0        590.08        569.87        22.10 o
   1   8   0        174.87        163.13         6.94 o
   2   8   0        863.70        860.70        15.25 o
   3   8   0         32.81         33.44         4.85 o
   4   8   0        183.93        178.86         8.33 o
   5   8   0         16.10         20.93         6.17 o
   6   8   0        516.26        513.64        17.38 o
   7   8   0         18.54         15.11         6.17 o
   8   8   0        226.93        230.04        14.01 o
   9   8   0         57.45         75.74        11.01 o
  10   8   0        147.63        163.01        13.41 o
  11   8   0          6.45         -0.50         8.82 o
  12   8   0         40.50         44.43        11.61 o
   1   9   0        264.30        303.12        13.01 o
   2   9   0         17.77         22.77         4.34 o
   3   9   0        660.65        640.87        16.72 o
   4   9   0          6.84          2.01         4.38 o
   5   9   0        228.32        224.16        17.31 o
   6   9   0          4.58          2.19         6.44 o
   7   9   0        194.94        211.74        25.61 o
   8   9   0         23.62         12.17         7.80 o
   9   9   0         68.49         87.45        10.82 o
  10   9   0          7.84         10.58         9.61 o
  11   9   0         80.22         87.89        13.20 o
   0  10   0        179.32        173.22        16.06 o
   1  10   0          1.52          3.00         6.36 o
   2  10   0        178.92        178.43        11.57 o
   3  10   0          8.49         16.35         7.00 o
   4  10   0        155.85        157.30        17.54 o
   5  10   0          0.34         -1.52         6.64 o
   6  10   0         91.84         80.83        13.56 o
   7  10   0          2.33          1.48         8.77 o
   8  10   0         62.91         63.74        10.40 o
   9  10   0          1.46          4.75        11.01 o
  10  10   0         57.50         57.45        15.87 o
   1  11   0        194.21        211.49        13.50 o
   2  11   0          8.73         -4.02         8.35 o
   3  11   0        210.73        218.80        13.75 o
   4  11   0          1.76          2.13         9.44 o
   5  11   0        140.83        152.79        17.31 o
   6  11   0         10.43          4.29        11.54 o
   7  11   0        153.73        177.17        19.74 o
   8  11   0          0.84         -8.92        11.51 o
   9  11   0         42.94         42.68        15.00 o
   0  12   0         98.59         78.94        15.61 o
   1  12   0         10.05         14.48         8.02 o
   2  12   0         31.36         19.11         9.08 o
   3  12   0          4.14          8.35         8.75 o
   4  12   0         86.07         90.68        11.69 o
   5  12   0         14.54         24.61        12.68 o
   6  12   0         17.88         36.79        14.62 o
   7  12   0          4.09        -13.18        14.69 o
   1  13   0         99.26        105.01        24.72 o
   2  13   0          5.58          4.17        16.40 o
   3  13   0         36.23         39.83        14.31 o
   4  13   0         13.27         22.06        14.16 o
  -7 -12   1         20.19         52.29        17.81 o
  -6 -12   1         15.00         10.18        14.92 o
  -5 -12   1         31.40         31.86        14.96 o
  -4 -12   1         31.31          6.57        13.71 o
  -3 -12   1         37.75         42.03        14.66 o
  -2 -12   1         31.84         25.48        13.14 o
  -1 -12   1         44.42         52.98        10.02 o
   0 -12   1         81.25         84.30        14.73 o
   1 -12   1         26.67         12.76        12.15 o
   2 -12   1         47.83         56.20        15.15 o
   3 -12   1         21.91         25.97        13.71 o
   4 -12   1         48.43         40.36        15.53 o
   5 -12   1          7.60         10.62         9.66 o
   6 -12   1         29.41         36.53        18.95 o
   7 -12   1         14.62         11.32        17.16 o
  -9 -11   1         60.97         68.77        18.38 o
  -8 -11   1         21.91         36.76        15.72 o
  -7 -11   1        103.48         92.64        12.68 o
  -6 -11   1         16.67         11.57         9.05 o
  -5 -11   1        158.24        189.74        21.30 o
  -4 -11   1          1.13          3.27        12.26 o
  -3 -11   1        185.58        183.01        12.80 o
  -2 -11   1         31.72         38.24         8.69 o
  -1 -11   1        153.92        155.39        11.82 o
   0 -11   1         47.73         47.71         8.84 o
   1 -11   1         98.38        102.20        10.66 o
   2 -11   1         52.61         61.85        14.09 o
   3 -11   1        198.49        260.18        23.09 o
   4 -11   1         10.61         15.19        11.62 o
   5 -11   1        127.36        117.83        12.97 o
   6 -11   1         31.15         11.87        20.01 o
   7 -11   1         60.95         59.90        12.16 o
   8 -11   1         16.87         53.31        18.26 o
 -10 -10   1         47.71         71.08        19.18 o
  -9 -10   1          6.75          8.43        14.31 o
  -8 -10   1         28.32         22.81         9.26 o
  -7 -10   1         46.30         62.38        16.57 o
  -6 -10   1        129.74        147.82        24.59 o
  -5 -10   1         65.77         65.35        14.62 o
  -4 -10   1         84.48         78.37         8.84 o
  -3 -10   1        126.85        139.52        24.66 o
  -2 -10   1        191.58        183.43        11.52 o
  -1 -10   1         45.80         45.86         7.67 o
   0 -10   1        181.25        166.17        20.41 o
   1 -10   1         33.98         30.41        11.37 o
   2 -10   1        117.41        122.24        10.08 o
   3 -10   1         70.47         76.81         8.83 o
   4 -10   1        111.10        117.63        16.44 o
   5 -10   1         17.56         11.53         7.93 o
   6 -10   1         50.78         50.71        10.36 o
   7 -10   1         40.31         38.01        10.18 o
   8 -10   1        109.84        115.95        13.78 o
   9 -10   1          9.67         -5.50        10.06 o
 -11  -9   1         67.17         87.86        19.06 o
 -10  -9   1         23.15         11.36        19.80 o
  -9  -9   1         96.46         95.17        11.81 o
  -8  -9   1         91.63         88.23        10.95 o
  -7  -9   1        210.77        211.52        17.43 o
  -6  -9   1         35.90         36.34         7.85 o
  -5  -9   1        145.71        128.99        22.50 o
  -4  -9   1         59.44         65.42        14.18 o
  -3  -9   1        330.75        317.62        38.88 o
  -2  -9   1        169.75        142.02        14.90 o
  -1  -9   1        450.25        444.02        21.07 o
   0  -9   1         95.85         92.54        11.03 o
   1  -9   1        320.20        339.47        13.77 o
   2  -9   1         71.64         74.15         7.93 o
   3  -9   1        339.44        337.07        13.64 o
   4  -9   1         49.62         49.97        11.24 o
   5  -9   1        328.56        358.98        23.18 o
   6  -9   1         79.55         85.60        10.07 o
   7  -9   1         63.76         63.40        14.43 o
   8  -9   1          5.74          9.24         8.58 o
   9  -9   1         25.02         37.62        10.17 o
  10  -9   1         12.87         13.11         9.78 o
 -12  -8   1         66.36         66.52        17.66 o
 -11  -8   1          4.80          7.04         8.93 o
 -10  -8   1        188.71        177.26        22.88 o
  -9  -8   1          2.77          4.05        10.21 o
  -8  -8   1        217.32        211.02        14.71 o
  -7  -8   1         68.98         71.05         8.91 o
  -6  -8   1        494.10        512.65        23.83 o
  -5  -8   1        119.44        105.13         7.89 o
  -4  -8   1        237.02        208.81        14.47 o
  -3  -8   1         96.62         94.37         8.16 o
  -2  -8   1        623.27        597.05        24.66 o
  -1  -8   1         61.98         60.65         6.61 o
   0  -8   1        306.20        284.75        11.69 o
   1  -8   1        178.85        152.35        10.29 o
   2  -8   1        546.58        543.86        15.85 o
   3  -8   1        191.40        163.53         9.00 o
   4  -8   1        206.76        201.01         9.98 o
   5  -8   1        152.77        143.97        11.20 o
   6  -8   1        230.78        220.76        12.92 o
   7  -8   1         72.35         77.96        14.81 o
   8  -8   1        195.33        213.28        14.60 o
   9  -8   1         94.37         78.13        11.07 o
  10  -8   1        148.10        141.82        18.47 o
  11  -8   1         22.45         27.19        10.15 o
 -12  -7   1         87.82         61.22        11.24 o
 -11  -7   1         59.65         46.99        10.16 o
 -10  -7   1        171.99        149.53        17.58 o
  -9  -7   1        144.83        137.91        12.44 o
  -8  -7   1         16.49         12.25         9.11 o
  -7  -7   1        419.53        433.70        18.51 o
  -6  -7   1        120.33         96.72         6.05 o
  -5  -7   1        637.76        606.43        30.68 o
  -4  -7   1        576.57        545.83        14.35 o
  -3  -7   1        835.95        813.78        51.18 o
  -2  -7   1        408.22        408.01        17.45 o
  -1  -7   1        484.32        466.22        36.30 o
   0  -7   1        220.12        197.98         9.46 o
   1  -7   1        920.30        900.31        17.77 o
   2  -7   1        286.75        287.93        10.39 o
   3  -7   1        153.89        150.24         7.85 o
   4  -7   1        250.26        243.09         9.54 o
   5  -7   1        416.33        447.04        15.55 o
   6  -7   1         91.09         74.97         8.33 o
   7  -7   1        510.16        520.88        31.23 o
   8  -7   1          8.46          7.14         6.90 o
   9  -7   1        280.98        283.90        15.86 o
  10  -7   1         22.54         14.37         8.16 o
  11  -7   1         60.53         47.35        10.56 o
  12  -7   1         21.61          9.91        13.02 o
 -13  -6   1          6.95          6.04        12.61 o
 -12  -6   1         77.13         66.65        10.43 o
 -11  -6   1         48.14         23.47        11.47 o
 -10  -6   1        386.64        377.64        17.17 o
  -9  -6   1        294.78        270.99        22.97 o
  -8  -6   1        702.91        745.55        20.58 o
  -7  -6   1        180.97        184.71        14.18 o
  -6  -6   1        454.97        455.63        14.79 o
  -5  -6   1        265.28        257.16        12.13 o
  -4  -6   1        705.98        680.75        58.99 o
  -3  -6   1         72.45         70.15         5.56 o
  -2  -6   1       1404.80       1302.01       123.39 o
  -1  -6   1        175.85        153.22         8.73 o
   0  -6   1        402.47        397.37        10.81 o
   1  -6   1        370.82        344.85        10.18 o
   2  -6   1       1512.56       1513.82        24.28 o
   3  -6   1         17.88         13.85         3.66 o
   4  -6   1        613.33        594.79        12.97 o
   5  -6   1        841.73        810.40        28.04 o
   6  -6   1       1037.81       1023.92        22.31 o
   7  -6   1        128.26        122.97         9.20 o
   8  -6   1         66.07         69.99         8.69 o
   9  -6   1         89.10         89.66        10.06 o
  10  -6   1        157.64        157.50        12.47 o
  11  -6   1         28.21         39.29         9.61 o
  12  -6   1        111.80         74.99        15.80 o
  13  -6   1         33.53         27.95        15.07 o
 -13  -5   1         63.59         41.69        13.06 o
 -12  -5   1         38.28         28.27        18.11 o
 -11  -5   1        122.94        101.24        10.69 o
 -10  -5   1         13.57         19.68         7.45 o
  -9  -5   1        183.00        166.75        10.87 o
  -8  -5   1          8.70         11.21         6.08 o
  -7  -5   1        375.04        380.76        13.57 o
  -6  -5   1        230.70        233.32        30.97 o
  -5  -5   1        915.09        916.19        18.42 o
  -4  -5   1        664.27        671.06        21.72 o
  -3  -5   1       2401.25       2452.23        38.62 o
  -2  -5   1        796.94        792.10        13.96 o
  -1  -5   1       2369.44       2512.07        33.57 o
   0  -5   1        789.48        766.83        14.41 o
   1  -5   1       2022.42       2024.18        12.20 o
   2  -5   1        279.58        257.79         7.88 o
   3  -5   1        528.39        480.57        10.46 o
   4  -5   1        120.22        119.63         4.83 o
   5  -5   1        589.48        569.33        22.21 o
   6  -5   1         41.09         34.16         5.79 o
   7  -5   1        535.49        535.58        16.58 o
   8  -5   1         94.06        108.22         9.41 o
   9  -5   1        481.18        472.97        17.73 o
  10  -5   1         48.05         56.27         9.68 o
  11  -5   1         72.01         59.45        12.82 o
  12  -5   1         41.94         54.26        14.50 o
  13  -5   1         67.04         74.65        15.83 o
 -14  -4   1         44.14         30.87        12.80 o
 -13  -4   1         38.24         26.66        11.77 o
 -12  -4   1        274.67        275.04        33.43 o
 -11  -4   1        135.73        111.67        10.62 o
 -10  -4   1        292.73        306.89        19.33 o
  -9  -4   1        400.36        392.11        10.99 o
  -8  -4   1        571.51        584.17        12.14 o
  -7  -4   1        206.19        194.70         6.72 o
  -6  -4   1       1459.53       1509.88        55.78 o
  -5  -4   1         56.38         52.34         5.03 o
  -4  -4   1       1345.31       1299.02        27.26 o
  -3  -4   1        961.89       1014.84        22.90 o
  -2  -4   1       1329.47       1346.90        24.42 o
  -1  -4   1        715.64        747.49        17.47 o
   0  -4   1        989.08        938.94        44.22 o
   1  -4   1        246.81        250.12         5.85 o
   2  -4   1       1567.00       1552.43        16.34 o
   3  -4   1        449.37        412.05        18.02 o
   4  -4   1       1040.35        971.45         8.38 o
   5  -4   1        295.66        291.41         6.38 o
   6  -4   1        898.45        882.54        12.41 o
   7  -4   1        187.65        175.91         6.65 o
   8  -4   1        208.43        211.56         7.86 o
   9  -4   1        169.46        146.44         9.61 o
  10  -4   1        200.94        166.77        11.97 o
  11  -4   1         34.59         32.35         8.22 o
  12  -4   1         51.79         38.20        12.99 o
  13  -4   1         71.94         87.52        15.61 o
  14  -4   1        154.91        106.13        18.15 o
 -14  -3   1         49.98         33.41        12.87 o
 -13  -3   1        128.20        110.34        16.25 o
 -12  -3   1          5.37          4.21         7.80 o
 -11  -3   1        283.44        281.55        11.14 o
 -10  -3   1         48.47         45.16         5.53 o
  -9  -3   1        562.89        542.05        12.64 o
  -8  -3   1        240.77        245.09         8.08 o
  -7  -3   1        363.27        344.71         8.63 o
  -6  -3   1        454.31        483.69         9.23 o
  -5  -3   1        563.27        523.82        12.17 o
  -4  -3   1        526.01        565.73        14.58 o
  -3  -3   1       2358.82       2388.40        31.02 o
  -2  -3   1        369.69        362.85        11.69 o
  -1  -3   1       3099.50       3157.27        31.02 o
   0  -3   1       2292.82       2292.67        24.49 o
   1  -3   1       2734.76       2656.42        24.87 o
   2  -3   1        618.28        604.74         6.09 o
   3  -3   1       1514.91       1490.54        22.87 o
   4  -3   1        242.97        232.24         7.09 o
   5  -3   1       1133.34       1088.81        15.49 o
   6  -3   1        280.19        285.80         7.32 o
   7  -3   1        689.19        700.73        13.76 o
   8  -3   1        292.60        299.27         9.06 o
   9  -3   1        341.73        331.67        10.31 o
  10  -3   1        101.51        103.35         7.15 o
  11  -3   1        112.68        104.52         7.58 o
  12  -3   1         40.87         81.49        15.26 o
  13  -3   1         95.18         85.40        16.33 o
  14  -3   1         44.85         43.48        14.96 o
 -14  -2   1         73.02         57.03        13.14 o
 -13  -2   1         50.77         35.67         7.97 o
 -12  -2   1        230.24        223.86        13.60 o
 -11  -2   1          9.00         10.13         5.06 o
 -10  -2   1        260.81        262.18         9.80 o
  -9  -2   1        106.28         99.60         6.21 o
  -8  -2   1        678.04        679.91        12.95 o
  -7  -2   1        447.04        453.92         9.78 o
  -6  -2   1       2433.43       2535.31        20.71 o
  -5  -2   1       1362.54       1476.48        25.85 o
  -4  -2   1       3307.31       3345.30        25.81 o
  -3  -2   1        224.30        243.37         4.50 o
  -2  -2   1       5220.89       5594.88        39.15 o
  -1  -2   1       1802.46       1809.33        12.40 o
   0  -2   1       5242.95       5350.83        94.32 o
   1  -2   1        296.45        291.58         4.34 o
   2  -2   1       2892.11       2865.17        20.70 o
   3  -2   1       1217.42       1296.88        36.21 o
   4  -2   1       3912.82       4143.13        22.07 o
   5  -2   1        343.03        350.15         7.76 o
   6  -2   1        321.27        285.87         7.42 o
   7  -2   1        378.55        397.47         9.37 o
   8  -2   1        637.92        617.69        12.45 o
   9  -2   1        115.00        108.31         6.47 o
  10  -2   1        416.45        387.68        11.63 o
  11  -2   1         72.96         68.74         9.11 o
  12  -2   1        211.41        187.58        12.38 o
  13  -2   1         85.96        122.19        18.07 o
  14  -2   1         93.98        107.42        17.81 o
 -15  -1   1         50.76         35.43        12.99 o
 -14  -1   1         42.40         34.65         8.48 o
 -13  -1   1        248.56        275.70        15.30 o
 -12  -1   1        165.39        172.38        11.68 o
 -11  -1   1        224.45        233.01        10.82 o
 -10  -1   1        170.82        171.65        10.21 o
  -9  -1   1        684.14        682.09        13.85 o
  -8  -1   1        196.60        198.59         7.20 o
  -7  -1   1       1000.21        989.61        14.15 o
  -6  -1   1        212.83        224.84         6.48 o
  -5  -1   1        971.77        964.83        13.01 o
  -4  -1   1       1973.78       2078.60        23.31 o
  -3  -1   1        224.93        234.99         4.59 o
  -2  -1   1       4204.68       4499.42        31.25 o
  -1  -1   1       2721.39       2840.26        22.22 o
   0  -1   1       1297.78       1292.73        10.77 o
   1  -1   1       2135.95       2137.87        35.84 o
   2  -1   1        991.62        998.38        12.61 o
   3  -1   1       1159.68       1200.04        11.29 o
   4  -1   1        653.90        631.31         8.51 o
   5  -1   1       2137.49       2218.84        20.20 o
   6  -1   1        741.68        746.36        11.39 o
   7  -1   1        334.23        321.75         8.32 o
   8  -1   1        134.49        136.69         6.25 o
   9  -1   1        538.48        513.66        12.25 o
  10  -1   1        195.34        195.08        12.19 o
  11  -1   1        158.41        167.98        11.60 o
  12  -1   1        112.10        124.63        10.65 o
  13  -1   1         27.04         22.72         7.96 o
  14  -1   1         39.09         26.24        12.61 o
  15  -1   1         10.44         12.68        13.48 o
 -15   0   1         77.80         84.11        16.10 o
 -14   0   1        154.12        152.98        29.22 o
 -13   0   1          3.07         -6.55         7.22 o
 -12   0   1        148.98        153.88        11.15 o
 -11   0   1          2.03          2.43         4.43 o
 -10   0   1        518.52        509.00        14.50 o
  -9   0   1        202.74        196.59         8.04 o
  -8   0   1       1068.67       1136.02        16.39 o
  -7   0   1         97.05         97.14         7.95 o
  -6   0   1       2367.05       2543.80        24.81 o
  -5   0   1       3899.96       4420.00        24.52 o
  -4   0   1       8513.08       9466.72        53.62 o
  -3   0   1       4798.56       5178.19        29.62 o
  -2   0   1       3335.83       3554.86        18.19 o
  -1   0   1        115.00        175.46         8.94 o
   0   0   1       7187.96       6966.53        22.93 o
   1   0   1       2306.40       2416.92        67.19 o
   2   0   1      10998.82      10917.36        25.06 o
   3   0   1       4786.38       4893.08        53.22 o
   4   0   1       1429.20       1358.63        23.71 o
   5   0   1        386.12        387.32         9.92 o
   6   0   1        771.13        726.59        14.97 o
   7   0   1        529.32        546.86        10.40 o
   8   0   1       1414.55       1372.06        17.95 o
   9   0   1        135.50        125.99         8.69 o
  10   0   1        320.22        313.55        16.12 o
  11   0   1         35.87         53.83        11.52 o
  12   0   1        627.06        646.60        21.25 o
  13   0   1         45.59         42.02        12.00 o
  14   0   1         16.36         32.59        28.38 o
  15   0   1         46.16         50.16        15.68 o
 -15   1   1         47.58         59.87        11.42 o
 -14   1   1         40.82         45.83         9.13 o
 -13   1   1        263.83        282.19        15.71 o
 -12   1   1        164.57        169.23        11.68 o
 -11   1   1        217.83        239.78        12.75 o
 -10   1   1        183.05        158.68         7.87 o
  -9   1   1        784.45        824.38        22.76 o
  -8   1   1        211.80        204.20         7.42 o
  -7   1   1       1028.68        998.83        21.12 o
  -6   1   1        139.60        139.74         7.11 o
  -5   1   1        940.79        898.43        21.07 o
  -4   1   1       1638.61       1788.43        22.32 o
  -3   1   1        530.29        520.54         8.71 o
  -2   1   1       3988.47       4150.15        61.23 o
  -1   1   1       1917.72       2016.07        12.67 o
   0   1   1       1595.46       1639.28         9.86 o
   1   1   1       1725.00       1721.14         7.48 o
   2   1   1       1008.07       1028.98        12.55 o
   3   1   1       1385.23       1393.81        68.88 o
   4   1   1        734.50        739.66        18.09 o
   5   1   1       2396.08       2463.65        21.28 o
   6   1   1        905.36        956.00        12.27 o
   7   1   1        297.80        290.03        10.69 o
   8   1   1         89.16         84.35         7.12 o
   9   1   1        481.69        479.58        32.01 o
  10   1   1        204.70        212.30        11.90 o
  11   1   1        226.13        235.59        13.05 o
  12   1   1        106.60        122.36        10.87 o
  13   1   1         23.20         15.39         9.34 o
  14   1   1         41.67         48.61        10.09 o
  15   1   1          5.82         -5.24        13.48 o
 -15   2   1         39.58         25.16        14.05 o
 -14   2   1         85.32        112.97        12.28 o
 -13   2   1         41.87         26.99         8.48 o
 -12   2   1        206.86        232.85        17.14 o
 -11   2   1         23.52         24.81         7.03 o
 -10   2   1        299.37        298.74        17.11 o
  -9   2   1        104.74        100.54         6.00 o
  -8   2   1        568.24        567.52        14.30 o
  -7   2   1        455.22        454.78         9.89 o
  -6   2   1       2507.49       2628.41        23.94 o
  -5   2   1       1461.76       1629.87        17.87 o
  -4   2   1       3299.03       3466.84        19.76 o
  -3   2   1        262.31        242.54         6.73 o
  -2   2   1       5373.12       5547.26        48.89 o
  -1   2   1       1780.04       1830.56        15.48 o
   0   2   1       5267.61       5427.37        18.68 o
   1   2   1        435.43        420.69         5.64 o
   2   2   1       2718.18       2780.14        33.22 o
   3   2   1       1142.20       1197.48        45.58 o
   4   2   1       3569.56       3864.15        57.13 o
   5   2   1        214.79        216.28         8.21 o
   6   2   1        412.52        382.37        11.63 o
   7   2   1        393.90        407.40        12.94 o
   8   2   1        790.45        760.40        34.33 o
   9   2   1        141.98        133.89        10.48 o
  10   2   1        372.73        387.12        15.36 o
  11   2   1         52.02         49.50         8.03 o
  12   2   1        212.55        203.41        26.96 o
  13   2   1         59.81         63.60        12.70 o
  14   2   1         81.58         97.27        12.13 o
  15   2   1          4.06         15.42        13.06 o
 -15   3   1         40.39         34.45        10.52 o
 -14   3   1         45.13         44.02        13.61 o
 -13   3   1        129.25        142.13        12.42 o
 -12   3   1          9.85          7.53         7.17 o
 -11   3   1        318.83        369.62        16.78 o
 -10   3   1         30.76         35.16         6.73 o
  -9   3   1        531.52        516.42        16.03 o
  -8   3   1        273.73        284.47        10.36 o
  -7   3   1        345.55        319.18         8.37 o
  -6   3   1        384.94        405.49         8.24 o
  -5   3   1        555.32        514.59        10.44 o
  -4   3   1        396.56        397.04         8.49 o
  -3   3   1       2346.43       2323.78        15.34 o
  -2   3   1        464.92        470.42         6.63 o
  -1   3   1       2787.34       2896.78        12.85 o
   0   3   1       2355.25       2360.34        11.74 o
   1   3   1       2403.60       2373.12        14.83 o
   2   3   1        675.78        675.55        10.74 o
   3   3   1       1742.42       1768.21        19.41 o
   4   3   1        176.04        158.04        25.02 o
   5   3   1       1184.44       1110.98        18.42 o
   6   3   1        300.42        302.98        13.29 o
   7   3   1        599.45        626.73        16.36 o
   8   3   1        286.17        291.30        12.34 o
   9   3   1        283.35        291.45        13.19 o
  10   3   1        128.46        119.64        10.32 o
  11   3   1        140.65        165.92        12.47 o
  12   3   1         43.59         53.33        13.42 o
  13   3   1         84.54         90.32        11.27 o
  14   3   1         55.28         56.61        10.93 o
  15   3   1         15.04         -6.72        13.52 o
 -15   4   1         10.56         -1.77        13.18 o
 -14   4   1         63.69         62.01        10.30 o
 -13   4   1         25.89         26.77        11.83 o
 -12   4   1        272.04        297.05        23.83 o
 -11   4   1        141.86        139.08        10.86 o
 -10   4   1        290.02        312.39        22.33 o
  -9   4   1        377.52        385.61        14.59 o
  -8   4   1        496.19        513.92        33.91 o
  -7   4   1        253.90        240.54         7.00 o
  -6   4   1       1630.70       1673.15        26.19 o
  -5   4   1         50.11         48.29         2.12 o
  -4   4   1       1497.39       1457.26        16.59 o
  -3   4   1        971.16       1055.81        11.54 o
  -2   4   1       1460.25       1367.35        13.09 o
  -1   4   1        559.61        589.67         9.60 o
   0   4   1       1127.49       1110.79        20.56 o
   1   4   1        377.54        390.57         6.89 o
   2   4   1       1758.90       1722.57        19.28 o
   3   4   1        464.92        444.73         8.84 o
   4   4   1       1069.20       1052.49        17.20 o
   5   4   1        277.61        267.58        10.11 o
   6   4   1        856.54        880.32        18.27 o
   7   4   1        189.45        184.87         9.63 o
   8   4   1        246.42        256.16        12.56 o
   9   4   1        169.33        185.39        11.50 o
  10   4   1        230.23        245.76        13.48 o
  11   4   1         29.99         26.55         8.06 o
  12   4   1         71.46         97.80        23.43 o
  13   4   1         55.18         43.75         9.78 o
  14   4   1        153.49        156.66        14.74 o
 -15   5   1         47.74         65.84        19.90 o
 -14   5   1         38.74         41.44        15.64 o
 -13   5   1         55.55         89.08        11.78 o
 -12   5   1         49.13         46.50         9.34 o
 -11   5   1        142.12        165.71        12.14 o
 -10   5   1          3.23          7.74         6.52 o
  -9   5   1        165.48        182.59        33.11 o
  -8   5   1         20.61         20.79         8.45 o
  -7   5   1        366.88        362.73         8.61 o
  -6   5   1        257.41        249.43         8.27 o
  -5   5   1        741.85        739.78        11.46 o
  -4   5   1        646.68        640.52         9.19 o
  -3   5   1       2072.82       2118.20        24.55 o
  -2   5   1        844.44        913.37        19.57 o
  -1   5   1       2387.51       2520.43        17.54 o
   0   5   1        735.15        745.92         9.72 o
   1   5   1       1688.94       1763.68        15.96 o
   2   5   1        276.72        267.83         6.95 o
   3   5   1        559.57        553.71        14.52 o
   4   5   1         85.18         84.31         5.89 o
   5   5   1        492.29        488.83        13.68 o
   6   5   1         51.98         50.94         6.30 o
   7   5   1        551.00        560.04        65.82 o
   8   5   1        114.31        125.60         9.70 o
   9   5   1        447.95        472.61        17.44 o
  10   5   1         53.69         64.80         9.34 o
  11   5   1         55.39         60.56         9.57 o
  12   5   1         45.51         51.88        10.66 o
  13   5   1         42.74         32.18        10.21 o
  14   5   1         20.63         22.08         9.89 o
 -14   6   1         66.26         64.28        12.10 o
 -13   6   1          3.22          6.33        11.83 o
 -12   6   1         66.90         89.74        18.13 o
 -11   6   1         35.56         20.08         8.40 o
 -10   6   1        358.44        363.91        16.50 o
  -9   6   1        259.44        241.80        18.83 o
  -8   6   1        671.80        717.54        38.94 o
  -7   6   1        210.71        199.33        12.21 o
  -6   6   1        604.39        550.41        15.75 o
  -5   6   1        198.74        190.07         9.47 o
  -4   6   1        897.36        916.73        20.07 o
  -3   6   1        136.17        145.54         7.71 o
  -2   6   1       1574.54       1571.10        22.23 o
  -1   6   1        165.51        152.33         5.87 o
   0   6   1        505.33        502.24         8.99 o
   1   6   1        413.10        392.90        10.07 o
   2   6   1       1608.36       1615.19        17.62 o
   3   6   1         14.47         16.76         3.45 o
   4   6   1        727.06        759.62        24.64 o
   5   6   1        797.17        782.24        31.71 o
   6   6   1        965.81       1007.43        42.94 o
   7   6   1        107.97        107.99         8.81 o
   8   6   1         24.57         28.77        13.76 o
   9   6   1         85.04         91.58         9.69 o
  10   6   1        216.34        256.23        15.01 o
  11   6   1         34.65         41.39         9.01 o
  12   6   1        136.24        130.29        13.25 o
  13   6   1         42.28         44.34        21.21 o
  14   6   1         72.39         48.64        17.54 o
 -14   7   1          5.52         24.68        17.39 o
 -13   7   1         60.66         75.14        11.80 o
 -12   7   1         77.65         72.49        11.66 o
 -11   7   1         60.55         79.42        10.65 o
 -10   7   1        199.00        200.22        13.37 o
  -9   7   1        164.55        158.78        11.77 o
  -8   7   1          5.73         12.13         6.32 o
  -7   7   1        338.16        372.58        14.62 o
  -6   7   1        176.68        184.62        10.18 o
  -5   7   1        539.48        538.02        12.87 o
  -4   7   1        631.37        629.81        13.44 o
  -3   7   1        638.91        648.36        12.79 o
  -2   7   1        371.85        359.76         9.65 o
  -1   7   1        459.33        446.79        15.55 o
   0   7   1        149.73        167.73         8.32 o
   1   7   1       1014.52        969.13        14.64 o
   2   7   1        281.94        278.54         8.50 o
   3   7   1        181.52        176.84        10.27 o
   4   7   1        267.95        281.51         9.49 o
   5   7   1        310.42        284.51        12.51 o
   6   7   1        111.44        120.92         9.37 o
   7   7   1        582.97        614.15        19.02 o
   8   7   1          0.44          0.02         7.08 o
   9   7   1        236.12        245.18        14.58 o
  10   7   1         33.45         39.89         8.26 o
  11   7   1         34.06         26.33         9.04 o
  12   7   1         12.02          3.86         8.72 o
  13   7   1         21.93         22.48        20.50 o
 -13   8   1         22.72         26.12        17.88 o
 -12   8   1         44.06         55.08        11.39 o
 -11   8   1          8.19         10.42         8.17 o
 -10   8   1        185.00        202.40        39.22 o
  -9   8   1          1.82         -2.83         7.08 o
  -8   8   1        271.08        290.06        14.94 o
  -7   8   1         54.61         54.73        11.94 o
  -6   8   1        530.82        563.93        21.61 o
  -5   8   1         82.24         76.04         6.63 o
  -4   8   1        343.06        344.32        10.96 o
  -3   8   1         69.99         67.12         5.48 o
  -2   8   1        690.46        668.35        13.54 o
  -1   8   1         99.93        103.28         5.72 o
   0   8   1        238.86        243.66        10.77 o
   1   8   1        224.21        194.54        13.80 o
   2   8   1        471.80        469.80        20.45 o
   3   8   1        166.47        157.09        11.01 o
   4   8   1        196.68        210.59        10.29 o
   5   8   1        169.39        149.28        10.02 o
   6   8   1        255.46        241.84        12.68 o
   7   8   1         62.50         54.23         8.49 o
   8   8   1        183.77        187.93        12.82 o
   9   8   1         84.80         83.73        10.23 o
  10   8   1        168.63        156.06        14.04 o
  11   8   1         25.05         17.25         9.67 o
  12   8   1         52.57         60.57        12.75 o
 -12   9   1         17.52         16.37        11.96 o
 -11   9   1         74.34         60.69        10.99 o
 -10   9   1         24.31         27.35         9.20 o
  -9   9   1        104.45        124.25        12.30 o
  -8   9   1         88.13        107.63        10.79 o
  -7   9   1        176.32        180.51        12.52 o
  -6   9   1         46.77         48.07        10.27 o
  -5   9   1        114.62        114.38         7.94 o
  -4   9   1         56.32         63.69         6.36 o
  -3   9   1        272.03        285.13        10.28 o
  -2   9   1        188.90        165.58        11.14 o
  -1   9   1        478.51        531.68        17.62 o
   0   9   1         69.17         70.69         7.79 o
   1   9   1        318.56        340.54        13.62 o
   2   9   1         67.97         87.22        11.07 o
   3   9   1        366.15        372.34        20.53 o
   4   9   1         52.97         49.60         6.30 o
   5   9   1        359.53        381.95        15.21 o
   6   9   1         89.08         87.42         9.41 o
   7   9   1         74.61         96.52        17.92 o
   8   9   1         10.74         33.81         8.34 o
   9   9   1         24.38         36.50         9.75 o
  10   9   1          6.60         21.70        10.48 o
  11   9   1         37.03         61.28        16.59 o
 -10  10   1         49.93         57.64        14.66 o
  -9  10   1         14.97         10.63        10.90 o
  -8  10   1         44.99         34.36        16.21 o
  -7  10   1         35.53         39.05         8.38 o
  -6  10   1        126.14        120.88        11.17 o
  -5  10   1         70.22         78.45         9.68 o
  -4  10   1        105.44         95.52         9.46 o
  -3  10   1        120.82        127.23        18.55 o
  -2  10   1        198.65        190.71        11.90 o
  -1  10   1         38.85         45.14         7.49 o
   0  10   1        189.87        215.77        15.13 o
   1  10   1         33.17         39.18         7.75 o
   2  10   1        104.86        119.06         9.82 o
   3  10   1         72.46         75.15         8.94 o
   4  10   1         66.93         66.74         8.94 o
   5  10   1         23.07         16.68        11.51 o
   6  10   1         49.15         41.21         8.59 o
   7  10   1         38.60         53.01        10.16 o
   8  10   1        117.31        134.23        17.81 o
   9  10   1         11.21          3.34        13.06 o
  10  10   1         22.19         43.55        14.73 o
  -9  11   1         53.51         38.12        14.16 o
  -8  11   1         23.18          9.61        11.62 o
  -7  11   1        100.89        126.29        16.78 o
  -6  11   1          9.11         29.66        12.76 o
  -5  11   1        141.64        174.14        13.11 o
  -4  11   1          2.20          2.88         7.35 o
  -3  11   1        184.85        193.23        13.21 o
  -2  11   1         46.71         54.93        21.23 o
  -1  11   1        156.45        166.77        12.53 o
   0  11   1         56.02         59.34         9.20 o
   1  11   1         89.40         98.93        13.25 o
   2  11   1         46.14         51.82         8.67 o
   3  11   1        196.82        258.07        14.85 o
   4  11   1         12.62         30.86         8.36 o
   5  11   1        155.95        124.43        16.21 o
   6  11   1         26.18          7.78        11.58 o
   7  11   1         55.28         73.74        16.25 o
   8  11   1         18.24         29.35        14.92 o
   9  11   1         25.50         24.38        14.58 o
  -7  12   1         19.30         13.18        13.02 o
  -6  12   1         21.74         -5.85        13.02 o
  -5  12   1         33.84         18.91        12.15 o
  -4  12   1         37.06         39.69        22.69 o
  -3  12   1         37.12         40.45         9.28 o
  -2  12   1         35.35         26.94        13.71 o
  -1  12   1         37.68         32.44         8.31 o
   0  12   1         97.87        112.48        11.95 o
   1  12   1         16.61          8.63        17.88 o
   2  12   1         36.63         41.55         9.37 o
   3  12   1         29.03         17.27         8.30 o
   4  12   1         48.33         41.99        10.02 o
   5  12   1          5.21         10.33        12.11 o
   6  12   1         22.52         24.98        12.30 o
  -4  13   1         15.97         12.11        13.75 o
  -3  13   1         81.22         86.65        16.90 o
  -2  13   1          1.27        -11.28        12.61 o
  -1  13   1         42.65         59.37        17.26 o
   0  13   1         37.37         34.30         9.87 o
   1  13   1         71.40         76.88        15.91 o
   2  13   1         17.18         23.43        10.00 o
   3  13   1         44.64         51.45        14.66 o
  -7 -12   2         93.54         90.48        18.11 o
  -6 -12   2         13.15          6.15        14.20 o
  -5 -12   2         43.76         51.07        16.33 o
  -4 -12   2          1.65         -6.27        13.37 o
  -3 -12   2        131.80        145.01        20.20 o
  -2 -12   2         36.76         38.69        14.85 o
  -1 -12   2         50.89         39.51         9.29 o
   0 -12   2          6.45         13.90        12.04 o
   1 -12   2        110.49         91.51        16.06 o
   2 -12   2         36.71         66.98        16.48 o
   3 -12   2         30.46         64.02        16.48 o
   4 -12   2         20.05         19.59         9.83 o
   5 -12   2         66.75         84.66        13.12 o
   6 -12   2          7.59         12.72        16.75 o
  -9 -11   2         78.06         99.71        21.61 o
  -8 -11   2         12.67         -6.87        14.54 o
  -7 -11   2         58.90         58.97        16.52 o
  -6 -11   2         36.19         32.51         9.65 o
  -5 -11   2         61.13         77.99        16.63 o
  -4 -11   2         39.68         56.01        14.92 o
  -3 -11   2         66.42         71.22        13.12 o
  -2 -11   2        120.09         98.62        14.47 o
  -1 -11   2         89.04        113.00        10.91 o
   0 -11   2        111.47        117.55        11.36 o
   1 -11   2         66.14         66.10         9.29 o
   2 -11   2         93.08        123.86        16.48 o
   3 -11   2         41.16         57.60        14.05 o
   4 -11   2         86.26        139.85        19.14 o
   5 -11   2         58.66         46.57        14.94 o
   6 -11   2         38.11         44.44        11.05 o
   7 -11   2         28.18         29.62        11.63 o
   8 -11   2         19.70        -12.57        16.86 o
 -11 -10   2         45.50         50.12        18.72 o
 -10 -10   2         14.19         17.05        15.04 o
  -9 -10   2         30.67         45.75        14.54 o
  -8 -10   2         25.40         29.13         9.56 o
  -7 -10   2        193.57        173.54        14.13 o
  -6 -10   2         59.40         75.26        29.64 o
  -5 -10   2        162.60        187.01        18.72 o
  -4 -10   2         31.58         32.00         7.39 o
  -3 -10   2        179.14        179.17        11.83 o
  -2 -10   2         52.93         53.18         8.17 o
  -1 -10   2        114.95        110.86        10.21 o
   0 -10   2         98.34        114.44        10.09 o
   1 -10   2        177.81        186.65        11.83 o
   2 -10   2         19.71         19.79         6.95 o
   3 -10   2        215.42        189.97        18.87 o
   4 -10   2         21.62         15.38        10.90 o
   5 -10   2         66.36         81.44        21.34 o
   6 -10   2         23.22         34.80         9.93 o
   7 -10   2         79.64         60.43        10.73 o
   8 -10   2         50.13         33.61        24.04 o
   9 -10   2         55.03         55.42        28.04 o
 -11  -9   2         35.31         38.96        17.28 o
 -10  -9   2        122.49        101.72        19.82 o
  -9  -9   2        107.57        111.40        25.04 o
  -8  -9   2         83.74         75.30        15.00 o
  -7  -9   2         83.15         87.01        10.65 o
  -6  -9   2        228.34        217.58        17.47 o
  -5  -9   2        186.32        185.91        10.92 o
  -4  -9   2        104.53        100.53        11.16 o
  -3  -9   2         39.10         48.13        11.81 o
  -2  -9   2        322.52        352.28        15.15 o
  -1  -9   2         96.71        112.29         8.92 o
   0  -9   2        441.48        450.93        15.71 o
   1  -9   2         98.02        100.38         8.70 o
   2  -9   2        129.00        127.65        11.01 o
   3  -9   2        210.75        205.92        11.40 o
   4  -9   2        143.45        156.44        16.52 o
   5  -9   2        123.82        126.67        11.19 o
   6  -9   2        163.80        176.25        13.01 o
   7  -9   2         15.74         21.78        11.09 o
   8  -9   2         75.97         63.85        11.50 o
   9  -9   2         10.51         11.13        14.20 o
  10  -9   2         12.91          8.55         9.93 o
 -12  -8   2         17.17          2.66        13.97 o
 -11  -8   2         75.69         59.58        10.38 o
 -10  -8   2         20.77         21.64         8.67 o
  -9  -8   2        102.29         87.85        14.01 o
  -8  -8   2        137.68        147.29        11.90 o
  -7  -8   2        162.86        145.54        11.20 o
  -6  -8   2        106.10         97.89         8.83 o
  -5  -8   2        298.34        278.53        38.16 o
  -4  -8   2        366.86        335.53        40.08 o
  -3  -8   2        276.34        270.53        38.83 o
  -2  -8   2         56.44         55.52         7.44 o
  -1  -8   2        426.90        392.06        13.42 o
   0  -8   2        373.08        324.33        12.65 o
   1  -8   2         47.97         44.40         6.93 o
   2  -8   2         94.16         96.60        18.78 o
   3  -8   2        612.38        599.69        16.24 o
   4  -8   2        133.49        150.90        15.23 o
   5  -8   2        205.14        206.03        12.66 o
   6  -8   2         17.42         27.26        12.72 o
   7  -8   2        208.63        178.30        12.65 o
   8  -8   2         76.37         79.84        10.77 o
   9  -8   2         77.54         88.85        27.40 o
  10  -8   2         42.41         36.46        10.90 o
  11  -8   2         85.56         67.13        18.19 o
 -13  -7   2         75.12         56.69        15.80 o
 -12  -7   2         16.64         15.57        14.09 o
 -11  -7   2         15.06         12.53         8.02 o
 -10  -7   2        150.50        118.66        11.49 o
  -9  -7   2         75.40         64.55        12.42 o
  -8  -7   2        328.02        341.80        15.34 o
  -7  -7   2         47.07         52.42         7.63 o
  -6  -7   2        598.66        619.37        18.06 o
  -5  -7   2        377.32        372.57        21.19 o
  -4  -7   2        622.15        661.91        34.31 o
  -3  -7   2        186.28        160.11         8.77 o
  -2  -7   2        863.83        779.58        34.00 o
  -1  -7   2        391.11        391.50         9.80 o
   0  -7   2       1082.45       1066.60        19.88 o
   1  -7   2        229.43        209.56        20.14 o
   2  -7   2        735.52        750.02        16.56 o
   3  -7   2        480.14        460.88        13.12 o
   4  -7   2        151.35        145.97         7.75 o
   5  -7   2         93.09        113.00         9.59 o
   6  -7   2        137.48        161.86        13.14 o
   7  -7   2         65.45         67.49         9.04 o
   8  -7   2        141.42        154.00        12.06 o
   9  -7   2         49.34         52.47         9.88 o
  10  -7   2         68.23         74.19        18.26 o
  11  -7   2         43.32         42.98        10.58 o
  12  -7   2         41.35         29.01        14.66 o
 -13  -6   2        145.25        107.80        19.59 o
 -12  -6   2        223.00        178.93        29.96 o
 -11  -6   2         64.01         55.87        10.95 o
 -10  -6   2         92.06         76.62         9.70 o
  -9  -6   2        508.02        474.66        20.33 o
  -8  -6   2        653.55        635.73        19.01 o
  -7  -6   2        353.08        314.08        16.33 o
  -6  -6   2        134.76        128.07         8.52 o
  -5  -6   2        507.15        512.38        22.52 o
  -4  -6   2        405.20        424.06        20.20 o
  -3  -6   2        318.32        295.98        16.14 o
  -2  -6   2        133.50        115.66        10.71 o
  -1  -6   2        940.78        944.11        13.88 o
   0  -6   2        441.94        428.08         7.66 o
   1  -6   2        520.62        501.34        12.36 o
   2  -6   2        202.74        192.86         8.03 o
   3  -6   2        471.05        432.03        11.36 o
   4  -6   2        601.41        560.84        14.84 o
   5  -6   2        384.06        356.48        17.39 o
   6  -6   2         50.07         49.17         6.87 o
   7  -6   2       1022.26        974.54        25.06 o
   8  -6   2        114.09        107.72         9.95 o
   9  -6   2         96.75         91.81        10.44 o
  10  -6   2         29.97         27.07         8.99 o
  11  -6   2        102.20         87.26        14.81 o
  12  -6   2         90.30         56.35        16.33 o
  13  -6   2         34.53         30.11        15.11 o
 -13  -5   2         26.51         23.15         9.03 o
 -12  -5   2         46.63         30.81        12.21 o
 -11  -5   2         66.05         57.79        13.80 o
 -10  -5   2        210.25        198.46        14.96 o
  -9  -5   2         74.91         60.00         7.70 o
  -8  -5   2        331.20        314.52        13.16 o
  -7  -5   2        241.03        252.24        35.73 o
  -6  -5   2        898.65        859.60        18.31 o
  -5  -5   2        632.61        663.35        15.28 o
  -4  -5   2        856.47        880.01        26.12 o
  -3  -5   2        364.85        422.69        17.35 o
  -2  -5   2       1001.78       1011.84        24.23 o
  -1  -5   2        694.02        662.97        19.40 o
   0  -5   2        815.02        760.63        14.21 o
   1  -5   2        431.28        418.24         7.01 o
   2  -5   2       1867.06       1900.43        33.26 o
   3  -5   2        265.24        247.34         7.75 o
   4  -5   2        886.46        860.18        14.42 o
   5  -5   2        118.53        115.75         7.78 o
   6  -5   2        215.79        226.12        15.49 o
   7  -5   2        509.51        522.63        16.56 o
   8  -5   2        202.39        224.91        12.53 o
   9  -5   2        218.32        237.62        13.62 o
  10  -5   2        174.50        174.48        30.49 o
  11  -5   2         28.07         24.12         8.36 o
  12  -5   2         46.39         32.35        14.88 o
  13  -5   2         17.90         -4.63        14.28 o
 -14  -4   2         25.84         37.02        12.11 o
 -13  -4   2        198.97        131.42        12.43 o
 -12  -4   2        104.52        100.56        18.80 o
 -11  -4   2        238.71        219.44        13.16 o
 -10  -4   2        249.79        254.14        13.03 o
  -9  -4   2        558.67        510.88        12.46 o
  -8  -4   2        605.54        629.08        17.30 o
  -7  -4   2        627.41        638.61        15.93 o
  -6  -4   2        213.87        217.30         9.26 o
  -5  -4   2        862.73        862.51        16.08 o
  -4  -4   2       1030.74       1050.92        25.86 o
  -3  -4   2        247.08        234.81        12.15 o
  -2  -4   2        292.74        330.08        13.18 o
  -1  -4   2       4055.88       4379.77        42.87 o
   0  -4   2       1284.89       1311.62        49.44 o
   1  -4   2       2059.47       2081.91        13.15 o
   2  -4   2         69.90         56.36         2.33 o
   3  -4   2        524.53        466.23         8.74 o
   4  -4   2        406.99        399.02        14.31 o
   5  -4   2        650.61        639.43        10.19 o
   6  -4   2        277.96        275.14         9.59 o
   7  -4   2        360.99        339.50        13.36 o
   8  -4   2        154.28        155.28         7.19 o
   9  -4   2        405.01        398.52        15.57 o
  10  -4   2        112.34         92.28         9.36 o
  11  -4   2         48.73         37.06         8.05 o
  12  -4   2         41.66         37.29        14.01 o
  13  -4   2         58.92         61.36        16.21 o
  14  -4   2         11.74          9.68        14.16 o
 -14  -3   2         54.48         69.45        14.39 o
 -13  -3   2         25.70         29.54         7.99 o
 -12  -3   2        137.57        124.06         8.31 o
 -11  -3   2        194.61        190.54         9.44 o
 -10  -3   2        278.51        283.51        10.30 o
  -9  -3   2        197.74        208.12        12.13 o
  -8  -3   2        916.71        928.82        17.39 o
  -7  -3   2        164.12        175.19         6.42 o
  -6  -3   2        746.70        746.02        11.50 o
  -5  -3   2        142.23        138.77         6.50 o
  -4  -3   2       1675.81       1676.19        23.16 o
  -3  -3   2        978.31        997.61        21.57 o
  -2  -3   2       1458.53       1504.17        24.53 o
  -1  -3   2       1062.66       1077.08        36.55 o
   0  -3   2        584.12        551.01        19.90 o
   1  -3   2       1396.74       1459.02        53.44 o
   2  -3   2       2113.67       2193.12        14.68 o
   3  -3   2        879.32        878.38        15.15 o
   4  -3   2       2100.66       2122.62        16.59 o
   5  -3   2        184.39        183.76         5.72 o
   6  -3   2        546.90        532.04        10.26 o
   7  -3   2        158.79        152.15         6.64 o
   8  -3   2        435.85        413.85        10.82 o
   9  -3   2         72.27         73.53         5.94 o
  10  -3   2        261.62        253.94        16.96 o
  11  -3   2         23.35         33.38        12.00 o
  12  -3   2        157.18        172.35        19.52 o
  13  -3   2         10.77         29.35        13.29 o
  14  -3   2         36.92         33.57        13.25 o
 -14  -2   2         34.58         39.22        12.15 o
 -13  -2   2         71.19         87.13         9.54 o
 -12  -2   2         52.99         55.82         6.68 o
 -11  -2   2        418.59        410.00        12.63 o
 -10  -2   2        490.63        496.24        12.93 o
  -9  -2   2         63.78         59.99         5.06 o
  -8  -2   2        958.16       1002.53        15.60 o
  -7  -2   2       1025.12       1114.83        18.11 o
  -6  -2   2       1687.89       1862.86        29.67 o
  -5  -2   2       1267.65       1305.90        13.63 o
  -4  -2   2        913.28        940.99        13.34 o
  -3  -2   2       3323.58       3348.50        42.17 o
  -2  -2   2       2129.68       2102.44        25.71 o
  -1  -2   2        969.72        995.29        10.02 o
   0  -2   2        608.71        606.93         7.19 o
   1  -2   2       4076.00       4087.71        22.54 o
   2  -2   2        240.42        220.46         3.50 o
   3  -2   2       1360.83       1412.58        24.28 o
   4  -2   2        263.51        276.81         9.73 o
   5  -2   2       1803.88       1779.40        18.53 o
   6  -2   2       2271.57       2390.39        33.07 o
   7  -2   2        255.93        243.05         7.72 o
   8  -2   2        402.01        364.07         9.92 o
   9  -2   2        454.99        433.21        11.48 o
  10  -2   2        274.41        249.05        13.62 o
  11  -2   2         55.04         49.65         8.13 o
  12  -2   2         24.73         21.00         7.49 o
  13  -2   2         90.07        112.01        18.38 o
  14  -2   2         21.29         25.52        13.71 o
 -15  -1   2        118.93        137.34        17.81 o
 -14  -1   2        152.42        124.33        12.29 o
 -13  -1   2         92.25        106.23        11.60 o
 -12  -1   2        696.93        686.31        21.54 o
 -11  -1   2        102.59        109.36         7.45 o
 -10  -1   2        530.66        475.24        15.74 o
  -9  -1   2          6.01          8.04         3.47 o
  -8  -1   2       1155.22       1217.05        22.07 o
  -7  -1   2        120.77         97.43         5.10 o
  -6  -1   2        682.30        677.54        10.78 o
  -5  -1   2        445.90        503.66         8.64 o
  -4  -1   2       3266.84       3404.70        19.66 o
  -3  -1   2       1528.56       1594.28        59.84 o
  -2  -1   2        508.37        509.91        16.69 o
  -1  -1   2       2875.96       2990.22        28.44 o
   0  -1   2      12064.85      11733.29       186.76 o
   1  -1   2        884.63        960.43        12.51 o
   2  -1   2        954.30        978.90        31.69 o
   3  -1   2        728.78        726.82         9.87 o
   4  -1   2       3025.68       3040.31        22.86 o
   5  -1   2        123.35        106.83         4.42 o
   6  -1   2        781.65        769.58        15.66 o
   7  -1   2         41.24         47.44         4.09 o
   8  -1   2        726.08        677.82        13.06 o
   9  -1   2         96.07         89.86         6.20 o
  10  -1   2        177.89        188.20        10.99 o
  11  -1   2        105.69        107.20        10.12 o
  12  -1   2        246.02        264.93        17.85 o
  13  -1   2        106.62         91.68        13.25 o
  14  -1   2         77.34         74.50        16.44 o
 -15   0   2         62.33         54.09        10.04 o
 -14   0   2          1.44          5.75         7.84 o
 -13   0   2          3.54         -4.47         6.62 o
 -12   0   2        181.47        176.98        22.97 o
 -11   0   2         64.04         71.77         6.50 o
 -10   0   2        423.84        436.21        12.29 o
  -9   0   2        196.08        213.28         8.48 o
  -8   0   2        418.72        446.17        12.66 o
  -7   0   2       1182.23       1317.80        19.86 o
  -6   0   2       1277.78       1514.30        19.40 o
  -5   0   2       1139.43       1255.79        27.81 o
  -4   0   2       1005.95       1071.38        24.51 o
  -3   0   2      38151.52      37231.05       794.77 o
  -2   0   2       7694.88       8436.43        19.29 o
  -1   0   2       1379.01       1299.38        58.51 o
   0   0   2         78.36         74.97         3.62 o
   1   0   2         16.28         18.85         1.49 o
   2   0   2       6410.38       6411.93        33.70 o
   3   0   2        935.75        966.41         9.55 o
   4   0   2        837.97        836.02         9.19 o
   5   0   2       1531.84       1540.22        15.59 o
   6   0   2       1128.73       1121.27        13.30 o
   7   0   2        230.31        223.78         6.94 o
   8   0   2        849.21        839.86        13.93 o
   9   0   2        115.02        125.08         9.09 o
  10   0   2        213.60        195.02        11.73 o
  11   0   2        371.36        417.98        17.00 o
  12   0   2          1.25         -7.60         7.60 o
  13   0   2         68.02         58.16        10.18 o
  14   0   2         60.61         38.65        14.54 o
  15   0   2         12.32         25.02        14.88 o
 -15   1   2         99.23         98.01        11.47 o
 -14   1   2        155.07        181.15        13.31 o
 -13   1   2        104.42        121.06        11.48 o
 -12   1   2        672.72        733.07        33.03 o
 -11   1   2         92.04        107.60         7.52 o
 -10   1   2        503.74        482.94        15.96 o
  -9   1   2         25.89         29.63         4.71 o
  -8   1   2       1142.36       1131.97        16.73 o
  -7   1   2        139.30        123.50         5.61 o
  -6   1   2        706.98        665.38        13.16 o
  -5   1   2        277.65        296.02         8.87 o
  -4   1   2       3738.91       3960.94        66.60 o
  -3   1   2       1475.82       1445.46        21.95 o
  -2   1   2        216.70        210.44        13.28 o
  -1   1   2       3234.72       3373.22        10.28 o
   0   1   2      12017.63      12035.19        31.71 o
   1   1   2        974.06        972.83         7.28 o
   2   1   2        746.49        726.00         7.78 o
   3   1   2        783.21        781.96        46.48 o
   4   1   2       2706.96       2659.54        25.51 o
   5   1   2        112.70         96.09         3.81 o
   6   1   2        758.08        711.11        20.68 o
   7   1   2         52.26         53.30         9.97 o
   8   1   2        800.83        788.71        19.44 o
   9   1   2         61.37         69.17         7.89 o
  10   1   2        196.34        196.57        16.02 o
  11   1   2         79.51         70.30         8.53 o
  12   1   2        292.17        320.03        16.37 o
  13   1   2        128.36        126.53        12.46 o
  14   1   2         76.10         84.98        11.53 o
  15   1   2         12.05         15.72        13.52 o
 -15   2   2         88.13         89.36        12.03 o
 -14   2   2         45.22         51.81         9.78 o
 -13   2   2         59.98         86.04        10.23 o
 -12   2   2         45.93         64.47        11.47 o
 -11   2   2        417.76        442.10        16.23 o
 -10   2   2        473.58        474.91        15.85 o
  -9   2   2         62.16         67.90         5.56 o
  -8   2   2        902.91        960.38        19.01 o
  -7   2   2       1167.13       1210.29        35.81 o
  -6   2   2       1627.16       1699.83        20.55 o
  -5   2   2       1202.13       1160.57        21.77 o
  -4   2   2        916.21        951.93        14.34 o
  -3   2   2       3435.58       3556.41        26.05 o
  -2   2   2       2525.17       2558.80        34.62 o
  -1   2   2        936.59        934.08        11.29 o
   0   2   2        686.87        675.50         5.94 o
   1   2   2       4349.88       4360.08        19.12 o
   2   2   2        139.76        112.14         4.77 o
   3   2   2       1659.63       1610.98        39.53 o
   4   2   2        204.78        191.05        15.66 o
   5   2   2       1650.21       1640.53        22.38 o
   6   2   2       2238.85       2274.01        28.80 o
   7   2   2        234.19        227.93        10.56 o
   8   2   2        450.28        433.21        14.82 o
   9   2   2        370.91        394.72        24.07 o
  10   2   2        265.74        261.42        24.49 o
  11   2   2         64.70         55.80        11.73 o
  12   2   2         23.05         22.54         7.98 o
  13   2   2         58.81         54.46        10.42 o
  14   2   2         16.45          7.89        14.52 o
 -15   3   2         51.55         47.05        10.05 o
 -14   3   2         60.76         73.85        13.46 o
 -13   3   2         17.50         24.41         8.20 o
 -12   3   2        130.36        133.96        10.73 o
 -11   3   2        195.90        189.76        24.45 o
 -10   3   2        318.96        318.32        26.94 o
  -9   3   2        284.78        291.60        10.58 o
  -8   3   2        867.50        910.55        14.50 o
  -7   3   2        100.38        109.22         6.66 o
  -6   3   2        731.44        736.33        12.60 o
  -5   3   2        160.95        150.38         3.87 o
  -4   3   2       1565.52       1550.93        13.01 o
  -3   3   2        992.51        999.18        10.60 o
  -2   3   2       1505.52       1532.50        20.76 o
  -1   3   2        992.69       1007.03        12.16 o
   0   3   2        595.05        558.07         7.05 o
   1   3   2       1239.70       1249.80        12.12 o
   2   3   2       1849.87       1855.46        19.06 o
   3   3   2        859.94        931.27        14.43 o
   4   3   2       2153.84       2309.69        92.27 o
   5   3   2        215.61        220.06         9.18 o
   6   3   2        552.72        523.01        17.69 o
   7   3   2        141.52        137.10        11.79 o
   8   3   2        472.45        446.06        15.60 o
   9   3   2         53.00         52.38         7.66 o
  10   3   2        312.33        320.42        15.17 o
  11   3   2         15.49         17.71         7.52 o
  12   3   2        201.32        223.71        14.73 o
  13   3   2         20.28          9.66        14.77 o
  14   3   2         38.53         59.16        11.59 o
 -15   4   2         32.95         45.30        16.93 o
 -14   4   2         29.93         50.30        10.20 o
 -13   4   2        180.84        199.09        14.16 o
 -12   4   2        105.04        123.42        11.01 o
 -11   4   2        250.63        281.92        24.61 o
 -10   4   2        275.51        299.45        15.06 o
  -9   4   2        509.18        484.06        11.25 o
  -8   4   2        582.13        581.82        13.97 o
  -7   4   2        607.56        610.64         8.62 o
  -6   4   2        246.40        247.96         7.63 o
  -5   4   2        925.77        931.41        10.37 o
  -4   4   2        982.52        973.95         9.06 o
  -3   4   2        397.17        396.39         4.68 o
  -2   4   2        438.50        447.10         5.53 o
  -1   4   2       3880.39       4124.19        20.38 o
   0   4   2       1465.95       1496.49        15.77 o
   1   4   2       1990.57       2073.18        18.29 o
   2   4   2         76.51         62.84         3.59 o
   3   4   2        723.05        681.95        21.05 o
   4   4   2        430.49        408.31        11.65 o
   5   4   2        639.00        596.39        14.81 o
   6   4   2        302.76        305.94        11.69 o
   7   4   2        334.08        306.49        14.07 o
   8   4   2        212.04        197.07        11.22 o
   9   4   2        339.58        318.64        23.35 o
  10   4   2         98.77         98.64        10.30 o
  11   4   2         40.93         41.92         9.01 o
  12   4   2         49.45         56.69        10.76 o
  13   4   2         39.53         48.57        11.01 o
  14   4   2         11.61         16.45         9.86 o
 -15   5   2         29.83         41.96        18.68 o
 -14   5   2         48.61         43.29        10.28 o
 -13   5   2         31.66         37.33        14.62 o
 -12   5   2         75.34         73.79         9.82 o
 -11   5   2         42.65         52.69         8.64 o
 -10   5   2        245.87        277.98        13.90 o
  -9   5   2         69.62         72.33         7.79 o
  -8   5   2        304.66        305.41        11.56 o
  -7   5   2        172.36        177.88         6.81 o
  -6   5   2       1054.49       1056.29        14.88 o
  -5   5   2        657.30        688.10        15.20 o
  -4   5   2        735.59        730.00        10.06 o
  -3   5   2        278.09        293.62         8.39 o
  -2   5   2       1115.30       1094.05         9.20 o
  -1   5   2        633.04        596.16         7.52 o
   0   5   2        781.42        751.49        12.92 o
   1   5   2        348.95        351.81         7.53 o
   2   5   2       1918.34       1952.01        18.49 o
   3   5   2        227.42        225.32         7.23 o
   4   5   2        839.77        823.36        16.99 o
   5   5   2        133.09        127.65         8.30 o
   6   5   2        228.11        212.86        10.79 o
   7   5   2        457.80        505.98        16.39 o
   8   5   2        217.27        231.36        12.55 o
   9   5   2        183.70        190.28        12.46 o
  10   5   2        192.35        215.42        13.97 o
  11   5   2         28.56         26.00         9.36 o
  12   5   2         53.50         63.08        10.70 o
  13   5   2          8.31         12.54         9.76 o
  14   5   2         32.19         38.73        11.75 o
 -15   6   2          9.28         38.73        18.99 o
 -14   6   2          5.12         12.46         9.97 o
 -13   6   2        139.20        152.58        13.71 o
 -12   6   2        214.28        231.75        15.05 o
 -11   6   2         85.37         84.61        10.16 o
 -10   6   2        143.01        163.52        11.86 o
  -9   6   2        474.23        499.53        17.55 o
  -8   6   2        681.54        677.28        24.51 o
  -7   6   2        229.17        220.49         7.98 o
  -6   6   2        197.89        188.62         7.30 o
  -5   6   2        451.46        428.91         8.87 o
  -4   6   2        461.87        446.43        12.00 o
  -3   6   2        288.67        280.28         7.27 o
  -2   6   2        128.39        118.39         3.60 o
  -1   6   2       1008.78       1035.94        12.83 o
   0   6   2        456.05        464.77         8.86 o
   1   6   2        426.10        436.43         9.19 o
   2   6   2        188.96        200.60         6.80 o
   3   6   2        515.43        485.53        11.41 o
   4   6   2        636.51        627.31        53.96 o
   5   6   2        480.76        475.40        14.83 o
   6   6   2         97.82        105.44         8.32 o
   7   6   2        958.65        944.42        31.55 o
   8   6   2        149.70        141.70        10.73 o
   9   6   2         69.68         76.07        11.35 o
  10   6   2         43.89         60.26        13.56 o
  11   6   2         90.35        106.50        31.95 o
  12   6   2        106.52        117.08        13.40 o
  13   6   2         36.16         44.56        11.81 o
 -14   7   2         65.08         80.04        21.15 o
 -13   7   2         83.97         91.11        15.28 o
 -12   7   2         10.90         18.37         9.26 o
 -11   7   2          4.71          6.17         7.25 o
 -10   7   2        138.50        157.41        16.46 o
  -9   7   2         41.10         36.63         7.89 o
  -8   7   2        376.48        388.05        15.70 o
  -7   7   2         31.61         28.22         7.90 o
  -6   7   2        662.03        655.52        18.13 o
  -5   7   2        335.20        346.38        14.60 o
  -4   7   2        651.32        680.99        19.05 o
  -3   7   2        135.48        126.96         6.21 o
  -2   7   2        860.98        860.86        14.15 o
  -1   7   2        378.81        369.16        11.47 o
   0   7   2        922.24        916.02        13.82 o
   1   7   2        195.05        191.88         6.98 o
   2   7   2        871.41        906.64        14.69 o
   3   7   2        531.69        522.23        18.57 o
   4   7   2        110.11        122.35         8.44 o
   5   7   2         46.86         40.51         6.22 o
   6   7   2        202.90        223.48        22.63 o
   7   7   2         59.64         71.20         8.67 o
   8   7   2        154.89        153.95        11.65 o
   9   7   2         39.40         36.83         8.21 o
  10   7   2         77.54         85.74        15.80 o
  11   7   2         27.21         47.65        10.71 o
  12   7   2         36.82         36.66        11.34 o
  13   7   2         11.78          2.66        10.30 o
 -13   8   2         29.10         15.67        10.37 o
 -12   8   2         24.70         46.06        11.22 o
 -11   8   2         72.93         65.88        11.09 o
 -10   8   2         22.76         29.91        17.16 o
  -9   8   2        113.53        107.19        10.27 o
  -8   8   2        166.81        168.00        11.99 o
  -7   8   2        117.49        111.80         9.53 o
  -6   8   2        123.27        123.48         9.67 o
  -5   8   2        264.87        263.49        10.98 o
  -4   8   2        379.97        366.97        11.09 o
  -3   8   2        277.95        282.64         9.47 o
  -2   8   2         87.89         85.40         7.58 o
  -1   8   2        495.69        498.32        14.82 o
   0   8   2        357.64        313.25         8.73 o
   1   8   2         83.28         77.88         6.59 o
   2   8   2         88.16         78.17         5.83 o
   3   8   2        547.33        537.76        13.22 o
   4   8   2        135.60        146.55         9.43 o
   5   8   2        171.75        153.23        11.20 o
   6   8   2         14.45         24.04         7.06 o
   7   8   2        207.49        219.34        13.58 o
   8   8   2         71.43         66.78         9.68 o
   9   8   2         68.77         82.19        11.25 o
  10   8   2         51.47         68.02        11.34 o
  11   8   2         83.39        100.58        13.18 o
  12   8   2         35.58         41.25        12.20 o
 -12   9   2         27.95         25.86        12.61 o
 -11   9   2         26.43         42.11        24.40 o
 -10   9   2        107.71        114.34        12.46 o
  -9   9   2         90.47         72.15        15.00 o
  -8   9   2         89.64        106.30        11.17 o
  -7   9   2         60.36         67.08         8.67 o
  -6   9   2        262.65        268.40        14.22 o
  -5   9   2        184.10        194.72         9.44 o
  -4   9   2        121.24        131.52        12.43 o
  -3   9   2         26.29         27.40         4.51 o
  -2   9   2        316.10        354.10        15.07 o
  -1   9   2        112.18        133.54        10.25 o
   0   9   2        429.32        429.32        25.54 o
   1   9   2        127.37        126.91         9.57 o
   2   9   2        137.04        127.71         7.40 o
   3   9   2        222.85        236.89        11.57 o
   4   9   2        129.38        139.10         8.43 o
   5   9   2        116.23        115.89         9.84 o
   6   9   2        168.00        178.86        20.85 o
   7   9   2         26.68         25.50         7.53 o
   8   9   2         75.97         98.40        11.92 o
   9   9   2          4.40         20.56         8.81 o
  10   9   2         26.27         26.87        10.09 o
  11   9   2         33.78         36.79        15.00 o
 -11  10   2         41.85         50.35        14.96 o
 -10  10   2         18.25         29.20        12.76 o
  -9  10   2         41.65         46.10        12.26 o
  -8  10   2         45.22         48.24         9.56 o
  -7  10   2        207.53        213.77        14.35 o
  -6  10   2         70.85         63.40         9.16 o
  -5  10   2        147.59        173.95        19.21 o
  -4  10   2         24.42         34.03         7.63 o
  -3  10   2        148.14        143.35        21.83 o
  -2  10   2         54.68         65.81         8.78 o
  -1  10   2        102.78         95.99        15.07 o
   0  10   2         90.10         82.81        16.80 o
   1  10   2        191.54        205.48        12.06 o
   2  10   2         13.26         12.98         6.40 o
   3  10   2        218.65        230.24        13.61 o
   4  10   2          9.66         19.77         7.33 o
   5  10   2         60.47         70.50         9.18 o
   6  10   2         17.94         17.15         7.85 o
   7  10   2         85.54         91.87        11.23 o
   8  10   2         49.86         56.27        15.99 o
   9  10   2         60.59         66.49        15.61 o
  10  10   2         14.23         12.19        13.10 o
  -9  11   2         69.51         62.65        14.69 o
  -8  11   2         18.28         27.72        12.38 o
  -7  11   2         47.53         58.97        13.52 o
  -6  11   2         27.96         31.14        12.19 o
  -5  11   2         63.24         59.88         9.22 o
  -4  11   2         42.75         50.34         8.94 o
  -3  11   2         68.51         93.16        10.24 o
  -2  11   2        142.17        149.73        12.06 o
  -1  11   2         74.13         61.57         8.90 o
   0  11   2        145.53        156.34        12.14 o
   1  11   2         77.59         55.07         8.64 o
   2  11   2         69.00         93.84        23.45 o
   3  11   2         45.34         35.64        10.52 o
   4  11   2         79.87         87.56        14.96 o
   5  11   2         64.88         75.22        14.85 o
   6  11   2         29.86         36.98        13.21 o
   7  11   2         21.86         27.53        13.21 o
   8  11   2         21.61         16.78        13.52 o
  -7  12   2         92.76        132.59        18.83 o
  -6  12   2         19.47          7.56        11.13 o
  -5  12   2         43.83         40.08         9.72 o
  -4  12   2          6.01         25.79         9.15 o
  -3  12   2        113.35        124.97        12.46 o
  -2  12   2         37.56         43.83        17.87 o
  -1  12   2         40.49         25.45         8.97 o
   0  12   2         17.22         26.21         9.42 o
   1  12   2        105.13        120.63        13.65 o
   2  12   2         34.80         40.16         9.68 o
   3  12   2         39.91         37.91        10.40 o
   4  12   2         12.76         31.71        12.26 o
   5  12   2         77.14         72.22        15.15 o
   6  12   2         10.61         34.17        15.61 o
  -4  13   2         51.98         32.96        14.43 o
  -3  13   2         31.85         34.14        13.63 o
  -2  13   2         15.47         15.45        12.38 o
  -1  13   2         39.72         26.16        13.56 o
   0  13   2         29.73         26.66        13.10 o
   1  13   2          7.29         20.73        13.71 o
   2  13   2         55.38         28.02        14.69 o
  -7 -12   3         98.82        124.92        22.40 o
  -6 -12   3          1.64         10.59        14.92 o
  -5 -12   3         63.90         64.74        15.64 o
  -4 -12   3          3.87          6.46        12.72 o
  -3 -12   3        187.30        212.90        21.87 o
  -2 -12   3          7.37          5.01         8.96 o
  -1 -12   3         94.59         96.56        16.56 o
   0 -12   3         13.91         44.39        13.82 o
   1 -12   3         94.63        101.50        17.54 o
   2 -12   3         11.99          1.06        11.88 o
   3 -12   3         85.01         94.40        18.57 o
   4 -12   3          3.17        -10.30        13.73 o
   5 -12   3         76.36         88.83        13.27 o
  -9 -11   3         20.12         24.26        15.49 o
  -8 -11   3         21.93         34.40        16.86 o
  -7 -11   3         18.85          6.64        13.67 o
  -6 -11   3         83.22         74.32        14.01 o
  -5 -11   3         11.13          6.27        12.30 o
  -4 -11   3         93.49         80.47        10.42 o
  -3 -11   3          8.43          1.39         7.11 o
  -2 -11   3         93.65         92.09        15.11 o
  -1 -11   3          5.18         11.83        11.22 o
   0 -11   3        165.07        200.35        13.58 o
   1 -11   3         30.31         59.99        14.47 o
   2 -11   3         56.61         48.26        13.25 o
   3 -11   3          1.06         12.15        11.88 o
   4 -11   3         41.57         47.82        10.31 o
   5 -11   3          2.48          8.07         9.56 o
   6 -11   3         32.65         28.18        10.50 o
   7 -11   3          1.08         15.91        10.51 o
 -11 -10   3         62.37         65.39        18.23 o
 -10 -10   3         22.32         32.20        16.06 o
  -9 -10   3        142.44        181.27        23.50 o
  -8 -10   3          6.09         -3.87        13.44 o
  -7 -10   3        222.45        209.07        16.18 o
  -6 -10   3          0.30         12.72        11.58 o
  -5 -10   3        212.51        200.83        20.58 o
  -4 -10   3          5.01          5.16         6.28 o
  -3 -10   3        135.84        131.11        10.76 o
  -2 -10   3          4.73         13.19         7.02 o
  -1 -10   3        173.36        183.08        13.23 o
   0 -10   3          0.13          3.37         6.32 o
   1 -10   3        251.96        254.38        13.67 o
   2 -10   3          0.38         -0.27         9.83 o
   3 -10   3        251.95        269.33        21.68 o
   4 -10   3          2.82         -4.56        13.65 o
   5 -10   3        164.18        184.30        13.92 o
   6 -10   3          2.61          5.48         8.45 o
   7 -10   3         83.97         76.55        13.50 o
   8 -10   3          3.50         -4.59        10.06 o
 -12  -9   3         17.52          2.70        15.11 o
 -11  -9   3         14.84         21.64        15.68 o
 -10  -9   3        179.38        221.37        24.68 o
  -9  -9   3         49.20         36.99        10.69 o
  -8  -9   3         29.77         27.43         8.36 o
  -7  -9   3          6.50          8.83         7.19 o
  -6  -9   3        324.57        334.68        26.29 o
  -5  -9   3         15.72         16.72         7.75 o
  -4  -9   3        441.80        397.52        12.72 o
  -3  -9   3         20.14         28.78         9.44 o
  -2  -9   3        704.24        735.46        51.32 o
  -1  -9   3          0.33          4.73         5.97 o
   0  -9   3        212.13        213.44        12.08 o
   1  -9   3         11.89         18.71         6.19 o
   2  -9   3        264.29        249.59        14.96 o
   3  -9   3         20.05         15.57         9.53 o
   4  -9   3         98.24        125.82        22.40 o
   5  -9   3          9.63          3.20         7.25 o
   6  -9   3        118.35        121.36        11.83 o
   7  -9   3         22.27         31.39         9.21 o
   8  -9   3         90.02        102.63        12.97 o
   9  -9   3          0.34        -11.34        12.30 o
  10  -9   3         36.33         23.47        15.42 o
 -12  -8   3         59.10         45.91        16.06 o
 -11  -8   3         89.78        102.10        18.61 o
 -10  -8   3         13.70          8.21         7.83 o
  -9  -8   3        214.26        185.85        13.21 o
  -8  -8   3         20.68         26.52         7.31 o
  -7  -8   3        152.57        151.57        16.31 o
  -6  -8   3          0.94          3.62         5.40 o
  -5  -8   3        454.63        400.67        47.60 o
  -4  -8   3         89.03         78.70        14.62 o
  -3  -8   3        127.52        121.68         8.92 o
  -2  -8   3         40.65         38.21         4.15 o
  -1  -8   3        545.83        560.71        18.43 o
   0  -8   3         57.40         54.11        14.79 o
   1  -8   3        427.45        426.38        14.50 o
   2  -8   3         16.28         12.86         5.22 o
   3  -8   3        474.85        445.60        15.53 o
   4  -8   3         72.33         84.08         8.94 o
   5  -8   3        229.97        227.28        13.19 o
   6  -8   3          7.07         -3.87        12.70 o
   7  -8   3        209.57        238.07        14.87 o
   8  -8   3         12.61         13.89         8.64 o
   9  -8   3         60.32         61.98        24.55 o
  10  -8   3         11.65         20.86         9.34 o
  11  -8   3         99.46        115.05        21.80 o
 -13  -7   3         92.63         68.50        18.30 o
 -12  -7   3         76.53         73.59        17.43 o
 -11  -7   3         45.42         53.36        18.32 o
 -10  -7   3        344.98        321.34        16.24 o
  -9  -7   3         38.98         33.32         7.69 o
  -8  -7   3        376.02        359.94        27.47 o
  -7  -7   3         46.52         42.27         7.24 o
  -6  -7   3        800.32        776.62        19.82 o
  -5  -7   3         50.81         55.21        11.54 o
  -4  -7   3        278.66        293.32        18.76 o
  -3  -7   3         13.36          9.15         7.10 o
  -2  -7   3       1350.33       1282.36        18.54 o
  -1  -7   3         27.54         20.22         3.16 o
   0  -7   3        366.66        378.66        12.75 o
   1  -7   3        326.82        329.70        11.87 o
   2  -7   3       1111.84       1152.82        20.77 o
   3  -7   3         85.16         76.54         6.46 o
   4  -7   3        664.23        670.60        18.83 o
   5  -7   3         35.97         34.57         6.94 o
   6  -7   3        477.30        482.31        17.58 o
   7  -7   3         17.54         19.43         7.22 o
   8  -7   3         81.99         75.66         9.93 o
   9  -7   3          0.69          7.55        10.04 o
  10  -7   3         46.94         46.46        18.76 o
  11  -7   3          8.17         21.19        14.50 o
  12  -7   3         23.11         42.83        17.73 o
 -13  -6   3        243.09        185.60        22.78 o
 -12  -6   3         52.77         44.46        10.19 o
 -11  -6   3        249.98        213.41        14.70 o
 -10  -6   3         10.47         10.01         6.55 o
  -9  -6   3        217.00        205.29        15.74 o
  -8  -6   3         42.57         37.05         7.50 o
  -7  -6   3        297.62        291.51        12.41 o
  -6  -6   3        128.47        130.34         8.33 o
  -5  -6   3        994.74        933.25        29.62 o
  -4  -6   3         98.37        107.95        11.73 o
  -3  -6   3        801.15        775.40        25.97 o
  -2  -6   3         46.44         42.35         4.42 o
  -1  -6   3       1594.84       1600.34        50.35 o
   0  -6   3        248.60        251.19         6.48 o
   1  -6   3        336.15        358.83        11.00 o
   2  -6   3        335.71        331.51        10.47 o
   3  -6   3       1582.90       1532.89        32.12 o
   4  -6   3        365.18        361.42        13.23 o
   5  -6   3        214.35        208.78        15.97 o
   6  -6   3         60.46         37.25         9.76 o
   7  -6   3        440.88        455.92        16.82 o
   8  -6   3          7.36         -6.77         6.77 o
   9  -6   3        200.24        203.91        13.99 o
  10  -6   3          1.20          6.11         8.19 o
  11  -6   3         93.25         74.27        17.81 o
  12  -6   3         26.36         24.91        14.01 o
 -13  -5   3          4.87         -6.90         7.74 o
 -12  -5   3         77.04         63.38        21.00 o
 -11  -5   3         87.88         84.49         9.29 o
 -10  -5   3        431.62        419.33        23.35 o
  -9  -5   3          0.32         -2.50         5.79 o
  -8  -5   3        739.10        719.56        18.94 o
  -7  -5   3        100.92         98.49         7.61 o
  -6  -5   3       1775.43       1749.72        25.40 o
  -5  -5   3         67.62         66.45         8.92 o
  -4  -5   3       1140.10       1117.52        28.63 o
  -3  -5   3          2.38         -4.78         4.78 o
  -2  -5   3        985.66        945.09        31.04 o
  -1  -5   3        166.21        156.56         5.82 o
   0  -5   3        479.82        436.91        14.58 o
   1  -5   3        149.01        150.55         5.12 o
   2  -5   3       1888.34       1876.19        15.74 o
   3  -5   3        262.65        262.89         5.40 o
   4  -5   3        839.25        830.24        22.61 o
   5  -5   3        247.07        241.28        10.79 o
   6  -5   3        730.58        743.35        18.90 o
   7  -5   3         60.37         68.96         8.12 o
   8  -5   3        132.55        138.77        15.38 o
   9  -5   3          2.94          0.61         9.76 o
  10  -5   3        286.99        241.77        15.10 o
  11  -5   3          5.77          9.64        12.38 o
  12  -5   3         50.26         77.65        18.26 o
  13  -5   3          4.98          0.87        14.81 o
 -13  -4   3        273.61        242.34        21.23 o
 -12  -4   3         16.86         22.11         8.85 o
 -11  -4   3        362.04        364.97        15.71 o
 -10  -4   3         65.20         65.44        14.77 o
  -9  -4   3        631.66        653.90        21.47 o
  -8  -4   3        127.62        122.48         8.22 o
  -7  -4   3        490.22        466.83        20.09 o
  -6  -4   3         40.03         54.45         5.50 o
  -5  -4   3       1553.15       1532.17        29.43 o
  -4  -4   3        112.50        109.89         9.80 o
  -3  -4   3       1440.54       1362.47        28.06 o
  -2  -4   3        605.17        624.76        11.14 o
  -1  -4   3       4147.79       4324.15        26.56 o
   0  -4   3        104.05        105.24         4.31 o
   1  -4   3       1893.63       1879.08        16.06 o
   2  -4   3         35.74         35.67         2.35 o
   3  -4   3        895.21        831.00         9.77 o
   4  -4   3        122.36        124.12         4.67 o
   5  -4   3        503.30        504.52         9.70 o
   6  -4   3         36.49         38.45         3.83 o
   7  -4   3        408.56        417.93        10.51 o
   8  -4   3         89.63         85.35         5.98 o
   9  -4   3        163.11        164.00        11.31 o
  10  -4   3          1.21          7.86         7.10 o
  11  -4   3        176.76        207.59        21.53 o
  12  -4   3         39.31         14.47        11.47 o
  13  -4   3         87.47         93.60        18.61 o
 -14  -3   3         87.10         68.99        13.71 o
 -13  -3   3         15.56         15.28         7.26 o
 -12  -3   3        339.58        306.88        12.22 o
 -11  -3   3         87.99         93.20         7.23 o
 -10  -3   3        430.54        394.13        14.77 o
  -9  -3   3         33.41         32.45         4.33 o
  -8  -3   3       1146.83       1153.57        21.49 o
  -7  -3   3         67.24         61.13         6.25 o
  -6  -3   3       2181.37       2186.79        25.51 o
  -5  -3   3         51.12         48.76         4.12 o
  -4  -3   3       2232.61       2347.56        21.69 o
  -3  -3   3         65.76         57.07         6.91 o
  -2  -3   3        822.43        748.55        34.17 o
  -1  -3   3        279.33        298.63        12.30 o
   0  -3   3        750.16        690.65        11.96 o
   1  -3   3        617.07        671.86        10.52 o
   2  -3   3       1840.37       1759.42        24.72 o
   3  -3   3         85.30         79.34         4.06 o
   4  -3   3       2051.02       2041.48        17.55 o
   5  -3   3         25.52         34.81         3.22 o
   6  -3   3       1081.41       1014.38        14.77 o
   7  -3   3         79.03         65.94         5.07 o
   8  -3   3        586.34        595.29        13.41 o
   9  -3   3          3.93          6.28         4.12 o
  10  -3   3        464.47        440.09        20.82 o
  11  -3   3          3.69         30.68        13.21 o
  12  -3   3         69.41         84.03        16.14 o
  13  -3   3         10.60          1.14        13.02 o
  14  -3   3         25.99         69.33        19.33 o
 -14  -2   3         50.19         54.22        11.92 o
 -13  -2   3         78.88         95.86         8.31 o
 -12  -2   3         13.36         12.23         5.17 o
 -11  -2   3        253.50        262.84        10.49 o
 -10  -2   3         21.41         26.84         4.72 o
  -9  -2   3        667.53        675.05        13.95 o
  -8  -2   3          2.16          2.94         3.18 o
  -7  -2   3        895.87        896.55        13.71 o
  -6  -2   3        201.77        215.62         8.05 o
  -5  -2   3       1811.57       1876.18        20.55 o
  -4  -2   3         66.47         73.35         6.02 o
  -3  -2   3       4505.78       4741.22        45.26 o
  -2  -2   3        741.67        760.38        11.94 o
  -1  -2   3       3030.27       3078.12        30.57 o
   0  -2   3        212.96        214.79         6.63 o
   1  -2   3       6233.95       6248.74        28.14 o
   2  -2   3       1754.60       1810.07        17.20 o
   3  -2   3        826.71        890.16        13.64 o
   4  -2   3          9.02         10.69         2.17 o
   5  -2   3        797.79        758.80        11.49 o
   6  -2   3        289.43        266.76         7.59 o
   7  -2   3        544.87        534.78        11.47 o
   8  -2   3        239.51        218.64         8.14 o
   9  -2   3        555.82        515.88        14.59 o
  10  -2   3         10.74          7.51         5.70 o
  11  -2   3        101.15        109.60        10.26 o
  12  -2   3         30.06         37.52        13.02 o
  13  -2   3        112.08        111.29        19.21 o
  14  -2   3          7.14         14.28        13.94 o
 -14  -1   3        156.42        150.89        11.86 o
 -13  -1   3          4.27         -2.95         6.17 o
 -12  -1   3        807.24        812.95        19.05 o
 -11  -1   3         44.02         63.20         6.41 o
 -10  -1   3       1100.52       1079.94        18.64 o
  -9  -1   3         45.57         51.02         4.89 o
  -8  -1   3       1641.06       1737.56        20.13 o
  -7  -1   3        324.23        355.43        12.93 o
  -6  -1   3        488.01        480.32         9.15 o
  -5  -1   3        840.94        943.31        13.84 o
  -4  -1   3       3868.32       4176.19       142.11 o
  -3  -1   3       4280.23       4717.84        44.73 o
  -2  -1   3       4126.02       4370.20        24.17 o
  -1  -1   3         53.28         54.05         3.15 o
   0  -1   3       3986.41       4130.72        25.16 o
   1  -1   3         61.88         64.52         3.43 o
   2  -1   3       1653.37       1611.46        16.90 o
   3  -1   3       1107.41       1230.27        24.34 o
   4  -1   3       2412.37       2498.17        22.10 o
   5  -1   3        109.14        113.12         4.60 o
   6  -1   3       1894.80       1832.23        23.78 o
   7  -1   3        280.27        266.21         8.14 o
   8  -1   3       1275.78       1214.62        17.35 o
   9  -1   3         52.54         44.71         6.75 o
  10  -1   3        116.84        119.91         9.91 o
  11  -1   3          0.60          4.28         6.36 o
  12  -1   3        107.90        106.95        11.04 o
  13  -1   3         17.42         53.23        16.29 o
  14  -1   3         50.79         35.20        14.88 o
 -15   0   3         28.88         38.97         9.86 o
 -14   0   3         17.21         12.03         7.52 o
 -13   0   3        114.25        122.08        10.73 o
 -12   0   3          0.71         -0.63         4.91 o
 -11   0   3        136.67        175.56         8.77 o
 -10   0   3        171.42        188.78         8.42 o
  -9   0   3        381.90        400.15        14.00 o
  -8   0   3          0.42          3.96         3.05 o
  -7   0   3       2824.32       3109.98        25.08 o
  -6   0   3       3007.51       3429.89        28.23 o
  -5   0   3         27.93         20.09         2.96 o
  -4   0   3       1004.83       1206.95        10.96 o
  -3   0   3       3753.80       3919.12        29.03 o
  -2   0   3       1546.59       1640.94        14.87 o
  -1   0   3       2387.14       2583.62        23.40 o
   0   0   3       1092.00       1084.73        11.74 o
   1   0   3       5333.85       5156.35        21.86 o
   2   0   3       1029.30        997.38        11.81 o
   3   0   3        280.00        240.46         9.89 o
   4   0   3        558.97        568.63         7.96 o
   5   0   3       2288.90       2115.12        18.38 o
   6   0   3        656.52        618.67        10.15 o
   7   0   3        113.52        110.81         6.32 o
   8   0   3        292.10        273.25        11.97 o
   9   0   3        718.16        756.81        28.52 o
  10   0   3        239.13        228.46        12.93 o
  11   0   3         10.67         20.08         9.28 o
  12   0   3        133.60        118.81        11.95 o
  13   0   3        140.44        174.89        14.01 o
  14   0   3          1.37        -11.05        13.33 o
 -15   1   3         17.60         10.62         8.46 o
 -14   1   3        155.10        177.47        13.08 o
 -13   1   3          3.42          4.66         8.13 o
 -12   1   3        828.84        821.13        25.39 o
 -11   1   3         46.40         52.40         5.85 o
 -10   1   3       1116.82       1090.18        18.69 o
  -9   1   3         48.82         42.49         4.85 o
  -8   1   3       1587.50       1647.78        19.87 o
  -7   1   3        351.01        378.13        10.75 o
  -6   1   3        538.21        530.65        13.04 o
  -5   1   3        844.82        924.29        13.42 o
  -4   1   3       3411.35       3557.72        65.69 o
  -3   1   3       4227.26       4402.89        33.68 o
  -2   1   3       3951.78       4108.74        17.63 o
  -1   1   3         59.51         60.46         2.46 o
   0   1   3       3727.85       3845.86        20.48 o
   1   1   3         52.30         50.90         3.24 o
   2   1   3       1771.71       1719.93        13.37 o
   3   1   3       1092.12       1174.34        30.68 o
   4   1   3       2308.64       2070.41        12.31 o
   5   1   3        118.34        128.50         7.19 o
   6   1   3       1876.98       1821.80        25.79 o
   7   1   3        282.53        266.99        11.55 o
   8   1   3       1488.78       1521.27        60.54 o
   9   1   3         54.92         48.02        12.91 o
  10   1   3         69.33         65.31         8.43 o
  11   1   3          0.42         -5.24         6.76 o
  12   1   3         97.21        115.87        11.93 o
  13   1   3         17.45         14.48        14.69 o
  14   1   3         55.55         62.46        15.57 o
 -15   2   3         98.04         85.85        14.07 o
 -14   2   3         52.57         61.31        15.91 o
 -13   2   3         95.62        110.26        10.64 o
 -12   2   3         11.53          5.18         6.16 o
 -11   2   3        209.18        256.20        10.07 o
 -10   2   3         23.04         31.71         4.97 o
  -9   2   3        687.00        690.33        21.61 o
  -8   2   3          1.26          1.15         3.37 o
  -7   2   3        916.77        886.86        23.41 o
  -6   2   3        201.52        196.99         6.40 o
  -5   2   3       1761.81       1837.83        14.70 o
  -4   2   3         69.28         76.63         3.02 o
  -3   2   3       4629.72       4714.95        30.28 o
  -2   2   3        700.89        726.89         6.12 o
  -1   2   3       3114.92       3158.85        15.53 o
   0   2   3        235.09        229.76         4.27 o
   1   2   3       6368.74       6578.68        31.44 o
   2   2   3       1750.25       1823.67        23.33 o
   3   2   3       1316.16       1329.10        25.92 o
   4   2   3          9.67          7.84         3.13 o
   5   2   3        901.04        809.90        35.54 o
   6   2   3        280.02        259.28        10.56 o
   7   2   3        340.82        303.07        12.41 o
   8   2   3        246.78        228.94        11.93 o
   9   2   3        461.88        432.61        16.31 o
  10   2   3         11.62         13.03         6.95 o
  11   2   3        117.73        141.83        12.11 o
  12   2   3         28.70         21.52        16.59 o
  13   2   3         96.02        100.95        14.49 o
  14   2   3          6.74          2.72         9.65 o
 -16   3   3         58.15         74.46        20.58 o
 -15   3   3         39.40         44.56         9.41 o
 -14   3   3        125.93        143.08        12.76 o
 -13   3   3         18.94          9.46        22.54 o
 -12   3   3        314.01        344.69        15.74 o
 -11   3   3         76.58         73.35         8.14 o
 -10   3   3        523.17        529.25        17.04 o
  -9   3   3         42.30         54.49         5.33 o
  -8   3   3       1070.50       1031.66        21.31 o
  -7   3   3         68.86         71.85         3.66 o
  -6   3   3       2247.81       2294.60        18.03 o
  -5   3   3         41.25         41.39         2.83 o
  -4   3   3       1995.91       2022.51        21.34 o
  -3   3   3         57.45         59.19         2.88 o
  -2   3   3        812.15        735.32         7.15 o
  -1   3   3        303.62        342.60         5.03 o
   0   3   3        882.51        834.94         8.19 o
   1   3   3        620.61        691.00         8.07 o
   2   3   3       1588.71       1510.35        14.32 o
   3   3   3         82.09         82.95         7.50 o
   4   3   3       1900.70       1950.87        37.84 o
   5   3   3         23.26         30.24         5.01 o
   6   3   3       1148.82       1127.81        26.14 o
   7   3   3         73.39         59.82         7.15 o
   8   3   3        725.31        696.90        19.73 o
   9   3   3          3.39          4.21         6.08 o
  10   3   3        432.05        427.95        18.08 o
  11   3   3          4.17         -2.10         7.69 o
  12   3   3         94.34        125.12        12.87 o
  13   3   3         11.42         14.27        10.67 o
  14   3   3         26.12         19.73        20.88 o
 -15   4   3        121.27        105.94        21.61 o
 -14   4   3          5.49          8.77         8.74 o
 -13   4   3        225.93        265.25        16.21 o
 -12   4   3         17.91          6.20         9.26 o
 -11   4   3        292.26        331.25        37.93 o
 -10   4   3         68.23         73.85         5.08 o
  -9   4   3        645.50        636.54        14.98 o
  -8   4   3        134.22        138.71         4.97 o
  -7   4   3        507.81        499.99         8.74 o
  -6   4   3         41.44         41.21         2.68 o
  -5   4   3       1526.50       1602.76        17.61 o
  -4   4   3        116.48        133.29         3.69 o
  -3   4   3       1312.66       1291.24         9.74 o
  -2   4   3        576.84        606.85        10.75 o
  -1   4   3       4307.02       4606.83        34.28 o
   0   4   3        115.02        126.63         3.82 o
   1   4   3       1781.08       1760.52        18.71 o
   2   4   3         41.83         38.93         3.34 o
   3   4   3        934.66        899.81        16.43 o
   4   4   3        133.04        146.23        12.15 o
   5   4   3        425.46        437.65        31.48 o
   6   4   3         41.49         37.06         5.66 o
   7   4   3        426.25        412.67        15.30 o
   8   4   3         95.28         94.30         9.32 o
   9   4   3        121.30        109.15        10.12 o
  10   4   3          1.34          1.82         7.22 o
  11   4   3        165.91        278.83        97.89 o
  12   4   3         37.90         27.29         9.33 o
  13   4   3         70.85         90.78        12.79 o
  14   4   3          3.60         17.66        14.43 o
 -15   5   3         13.65         -4.67        16.59 o
 -14   5   3        108.42        141.30        13.32 o
 -13   5   3          7.35          8.07         7.76 o
 -12   5   3         86.77         97.59        10.40 o
 -11   5   3         77.12         71.21         8.57 o
 -10   5   3        554.69        558.23        22.38 o
  -9   5   3          1.06          1.73         3.70 o
  -8   5   3        697.32        681.82        13.64 o
  -7   5   3         88.55         91.16         5.59 o
  -6   5   3       1745.47       1790.97        20.05 o
  -5   5   3         79.87         78.38         4.84 o
  -4   5   3       1276.82       1302.48        10.52 o
  -3   5   3          2.75          1.54         1.46 o
  -2   5   3       1006.69        967.51        25.97 o
  -1   5   3        167.29        156.48         4.84 o
   0   5   3        502.65        450.04         7.35 o
   1   5   3        143.09        142.50         5.31 o
   2   5   3       1859.99       1927.00        19.11 o
   3   5   3        246.14        259.73         9.53 o
   4   5   3        954.64        985.42        30.15 o
   5   5   3        235.19        223.09        18.91 o
   6   5   3        765.07        768.70        23.75 o
   7   5   3         55.62         57.40         7.49 o
   8   5   3        120.62        113.31        10.12 o
   9   5   3          2.73          4.03         7.14 o
  10   5   3        306.13        331.28        23.96 o
  11   5   3          5.63         -0.32         8.51 o
  12   5   3         63.61         68.65        11.68 o
  13   5   3          5.60          8.07        10.61 o
 -15   6   3         26.87         20.73        17.54 o
 -14   6   3         15.10         13.72         9.30 o
 -13   6   3        206.99        222.40        15.49 o
 -12   6   3         59.80         74.70        10.15 o
 -11   6   3        220.84        257.75        14.21 o
 -10   6   3          8.74         42.03        24.97 o
  -9   6   3        219.85        236.31        24.72 o
  -8   6   3         49.41         50.95         5.64 o
  -7   6   3        244.37        233.06         8.38 o
  -6   6   3        119.73        126.86         6.70 o
  -5   6   3       1003.64       1001.18        18.21 o
  -4   6   3         98.82         93.28         4.46 o
  -3   6   3        713.28        698.00        10.57 o
  -2   6   3         46.65         37.15         2.77 o
  -1   6   3       1700.90       1718.25        14.64 o
   0   6   3        253.43        262.49         7.14 o
   1   6   3        273.06        271.95         7.67 o
   2   6   3        353.63        353.22         9.24 o
   3   6   3       1401.85       1387.18        22.62 o
   4   6   3        372.29        359.15        12.73 o
   5   6   3         97.27         88.05         7.65 o
   6   6   3         65.60         67.24         7.93 o
   7   6   3        533.79        559.67        18.41 o
   8   6   3          6.83          2.09         6.38 o
   9   6   3        178.61        167.53        13.52 o
  10   6   3          1.54         -6.46        13.82 o
  11   6   3         90.31        109.67        17.85 o
  12   6   3         26.51         17.51         9.28 o
  13   6   3         43.26         49.07        20.26 o
 -14   7   3         62.46        118.85        23.50 o
 -13   7   3         85.01         95.48        12.16 o
 -12   7   3         93.45        115.71        11.71 o
 -11   7   3         42.63         35.45         8.59 o
 -10   7   3        311.62        311.74        19.61 o
  -9   7   3         35.20         44.71         7.91 o
  -8   7   3        435.05        445.09        12.18 o
  -7   7   3         42.65         44.97         5.24 o
  -6   7   3        828.82        859.16        15.79 o
  -5   7   3         60.10         56.75         4.46 o
  -4   7   3        310.20        323.78         8.13 o
  -3   7   3         15.06         12.41         3.50 o
  -2   7   3       1440.16       1452.83        22.32 o
  -1   7   3         31.82         29.87         4.41 o
   0   7   3        339.64        335.06        10.48 o
   1   7   3        318.43        331.32        10.25 o
   2   7   3       1110.01       1174.82        17.41 o
   3   7   3         77.45         82.84         6.09 o
   4   7   3        763.53        784.04        19.20 o
   5   7   3         32.89         29.88         5.95 o
   6   7   3        456.90        492.29        17.37 o
   7   7   3         15.12         17.06         6.83 o
   8   7   3         69.94         78.74         9.41 o
   9   7   3          1.14         12.50         8.89 o
  10   7   3         56.81         56.15        10.69 o
  11   7   3          7.38         22.82        10.22 o
  12   7   3         24.55         29.73        11.02 o
 -13   8   3        116.80        104.08        22.29 o
 -12   8   3         65.70         49.19        10.76 o
 -11   8   3        117.67        149.36        13.07 o
 -10   8   3         16.84         17.83         8.71 o
  -9   8   3        212.20        231.20        14.18 o
  -8   8   3         23.06         19.42         6.82 o
  -7   8   3        129.12        115.63        10.02 o
  -6   8   3          1.63          4.92         5.74 o
  -5   8   3        437.32        407.15        11.92 o
  -4   8   3         85.75         72.19         6.04 o
  -3   8   3        106.84        105.60         7.82 o
  -2   8   3         35.58         29.75         5.24 o
  -1   8   3        507.80        531.60        15.30 o
   0   8   3         60.08         61.05         4.76 o
   1   8   3        392.34        397.54        10.60 o
   2   8   3         18.90         21.36         4.47 o
   3   8   3        497.36        509.68        13.11 o
   4   8   3         74.66         67.91         7.47 o
   5   8   3        196.86        203.95        22.57 o
   6   8   3          8.74         12.90         9.32 o
   7   8   3        221.66        228.49        18.28 o
   8   8   3         11.30          3.09         7.66 o
   9   8   3         60.97         67.31        11.85 o
  10   8   3         13.09         32.25        14.43 o
  11   8   3         89.53         91.68        14.20 o
 -12   9   3         20.81         29.85        12.49 o
 -11   9   3         12.72         21.82        12.42 o
 -10   9   3        154.76        165.91        13.84 o
  -9   9   3         45.19         34.53         8.59 o
  -8   9   3         30.88         50.38         9.16 o
  -7   9   3          7.91          6.50         6.78 o
  -6   9   3        302.72        291.04        14.20 o
  -5   9   3         14.36         13.15         5.14 o
  -4   9   3        466.77        473.26        21.17 o
  -3   9   3         24.31         34.90         9.64 o
  -2   9   3        671.18        703.21        19.08 o
  -1   9   3          0.20         -1.09         5.41 o
   0   9   3        234.00        237.56        12.00 o
   1   9   3          9.24          7.17         5.73 o
   2   9   3        317.53        326.41        16.73 o
   3   9   3         18.49         16.79         4.87 o
   4   9   3        109.46        126.08         9.95 o
   5   9   3          7.97          2.15         6.36 o
   6   9   3        125.36        154.73        12.05 o
   7   9   3         24.02         33.60        17.49 o
   8   9   3         82.95         86.81        21.68 o
   9   9   3          0.41         -9.44         9.44 o
  10   9   3         43.68         16.71        12.23 o
 -10  10   3         25.73         17.01        10.78 o
  -9  10   3        129.25        134.42        17.12 o
  -8  10   3          7.88          8.62         8.62 o
  -7  10   3        249.57        254.58        14.79 o
  -6  10   3          0.05         -5.39         9.53 o
  -5  10   3        225.42        242.18        13.29 o
  -4  10   3          3.86         10.25         6.41 o
  -3  10   3        129.49        127.44        10.11 o
  -2  10   3          3.50          9.65        11.28 o
  -1  10   3        151.65        147.40        10.66 o
   0  10   3          0.45          4.28         6.20 o
   1  10   3        240.78        276.96        13.92 o
   2  10   3          0.79         -2.92         6.67 o
   3  10   3        250.98        272.40        15.19 o
   4  10   3          3.88          9.87         9.34 o
   5  10   3        168.03        184.12        18.49 o
   6  10   3          3.02          9.04        10.63 o
   7  10   3         59.97         82.85        17.09 o
   8  10   3          2.94         13.94        13.06 o
   9  10   3         40.78         47.65        15.76 o
  -9  11   3         18.85         14.81        11.51 o
  -8  11   3         18.34         52.36        14.47 o
  -7  11   3         17.41         16.37        10.14 o
  -6  11   3         73.95         66.03        14.28 o
  -5  11   3          9.61          7.01         8.11 o
  -4  11   3        114.73        122.77        11.25 o
  -3  11   3         10.42         13.77         8.68 o
  -2  11   3         92.18         85.72        14.03 o
  -1  11   3          4.79          3.84         6.62 o
   0  11   3        172.70        217.99        13.76 o
   1  11   3         29.01         42.70        16.23 o
   2  11   3         64.32         54.25         9.29 o
   3  11   3          1.44          1.28         7.83 o
   4  11   3         41.93         30.98        11.39 o
   5  11   3          1.92          1.06        10.56 o
   6  11   3         42.38         33.79        14.09 o
   7  11   3          1.40         -7.67        12.68 o
  -7  12   3        101.27         87.75        14.47 o
  -6  12   3          2.40         22.82        11.81 o
  -5  12   3         55.30         34.25        11.43 o
  -4  12   3          4.38         -2.42        14.41 o
  -3  12   3        176.18        196.97        28.76 o
  -2  12   3          8.47          6.63         7.97 o
  -1  12   3         71.75         65.74        16.57 o
   0  12   3         13.08          3.15         7.38 o
   1  12   3        114.81        104.83        11.61 o
   2  12   3         13.19         14.96         8.90 o
   3  12   3         78.31         87.28        14.39 o
   4  12   3          2.83         14.81        12.15 o
   5  12   3         81.44         73.70        16.52 o
  -4  13   3         31.40         29.09        13.94 o
  -3  13   3          1.96         12.34        11.81 o
  -2  13   3         40.97         24.38        14.35 o
  -1  13   3          3.57          2.20        12.49 o
   0  13   3         48.42         52.17        14.35 o
   1  13   3          8.27          1.97        12.57 o
   2  13   3         16.38         14.05        14.43 o
  -7 -12   4         41.58         31.97        16.40 o
  -6 -12   4         17.74         38.20        17.35 o
  -5 -12   4        101.49        101.46        19.25 o
  -4 -12   4          6.43          0.23        12.99 o
  -2 -12   4         77.71         69.68        14.16 o
  -1 -12   4        162.51        197.94        21.64 o
   0 -12   4         22.09         32.09        13.78 o
   1 -12   4         92.05         94.62        16.82 o
   2 -12   4         37.71         45.41        16.56 o
   3 -12   4         80.39         62.73        11.92 o
   4 -12   4         17.53         26.60        11.22 o
   5 -12   4         49.81         55.63        18.00 o
  -9 -11   4          7.22         24.26        16.06 o
  -8 -11   4         20.31          1.10        16.40 o
  -7 -11   4         14.61          3.46        13.48 o
  -6 -11   4         87.10         98.95        18.19 o
  -5 -11   4         26.22         24.98        14.31 o
  -4 -11   4        105.11         95.14        14.60 o
  -3 -11   4          8.17          8.07         7.31 o
  -2 -11   4         52.87         44.43         9.07 o
  -1 -11   4         10.35         20.65         8.34 o
   0 -11   4         37.87         33.60        12.83 o
   1 -11   4         10.06         32.05        12.83 o
   2 -11   4         44.04         36.22        13.75 o
   3 -11   4          3.58          6.49        11.35 o
   4 -11   4         37.48         45.34        10.45 o
   5 -11   4          1.20         -7.59         9.63 o
   6 -11   4         24.35         31.92        14.60 o
   7 -11   4          5.35         -0.34        15.72 o
 -11 -10   4         50.98         67.89        21.19 o
 -10 -10   4         30.67         17.54        17.16 o
  -9 -10   4        178.42        224.52        24.19 o
  -8 -10   4         19.26         28.14        15.23 o
  -7 -10   4         87.10         92.08        17.50 o
  -6 -10   4         55.78         61.10        18.62 o
  -5 -10   4        126.29        128.84        11.13 o
  -4 -10   4         22.62         30.18         7.89 o
  -3 -10   4        139.81        137.96        11.45 o
  -2 -10   4         57.74         53.55        10.50 o
  -1 -10   4        209.07        205.66        12.85 o
   0 -10   4         74.30         58.78         8.76 o
   1 -10   4        218.04        241.04        20.20 o
   2 -10   4         20.99         35.27        12.95 o
   3 -10   4        231.84        250.15        21.87 o
   4 -10   4         37.89         45.30        10.09 o
   5 -10   4        132.35        152.61        13.99 o
   6 -10   4         37.81         42.89         9.84 o
   7 -10   4         27.66         33.47        18.15 o
   8 -10   4         15.24          3.98        10.46 o
 -12  -9   4         25.35         40.63        16.90 o
 -11  -9   4          5.60        -15.64        15.64 o
 -10  -9   4         94.58        133.58        20.47 o
  -9  -9   4         24.12         52.67        15.38 o
  -8  -9   4        110.59         93.06        10.49 o
  -7  -9   4         21.99         33.88        10.26 o
  -6  -9   4        179.61        184.01        13.21 o
  -5  -9   4         15.92          3.61         4.66 o
  -4  -9   4        346.21        339.06        10.79 o
  -3  -9   4         92.44         87.41         8.75 o
  -2  -9   4        375.03        359.32        29.81 o
  -1  -9   4         53.01         52.98         9.97 o
   0  -9   4        208.77        219.63        19.92 o
   1  -9   4         63.81         65.91         7.98 o
   2  -9   4        121.37        128.53        15.42 o
   3  -9   4         71.61         65.16        12.72 o
   4  -9   4         91.88        110.26        11.03 o
   5  -9   4         16.66         20.25        10.95 o
   6  -9   4        100.25         84.86        11.45 o
   7  -9   4          0.69          8.49        18.30 o
   8  -9   4        116.69        128.65        25.99 o
   9  -9   4         12.61         17.01        10.74 o
 -13  -8   4        104.34        118.54        21.99 o
 -12  -8   4         40.72         -0.76        14.69 o
 -11  -8   4         88.73         88.32        17.88 o
 -10  -8   4         47.56         43.40        14.09 o
  -9  -8   4        195.44        152.28        43.13 o
  -8  -8   4         34.75         30.05         7.43 o
  -7  -8   4        259.22        231.97        13.38 o
  -6  -8   4         87.61        101.15        13.86 o
  -5  -8   4        263.91        263.48        19.67 o
  -4  -8   4         67.13         65.49         7.50 o
  -3  -8   4        244.35        223.91         9.71 o
  -2  -8   4         11.48          8.85         3.53 o
  -1  -8   4        291.14        325.93        17.96 o
   0  -8   4        318.61        274.09        12.43 o
   1  -8   4        388.71        376.84        13.90 o
   2  -8   4         81.24         82.82         9.83 o
   3  -8   4        249.48        243.89        17.77 o
   4  -8   4         67.47         55.70         8.36 o
   5  -8   4        114.79        135.63        11.75 o
   6  -8   4         36.11         35.93         9.00 o
   7  -8   4        116.83        162.39        13.35 o
   8  -8   4          9.81         13.61         8.87 o
   9  -8   4         31.11         37.73        10.76 o
  10  -8   4         20.54        -16.18        16.18 o
 -13  -7   4         29.47         34.59        16.02 o
 -12  -7   4         75.74         62.01        16.59 o
 -11  -7   4         38.25         23.62        14.50 o
 -10  -7   4        220.31        184.11        36.36 o
  -9  -7   4         28.71         21.72         7.11 o
  -8  -7   4        468.88        444.47        51.77 o
  -7  -7   4        185.64        176.62        11.03 o
  -6  -7   4        367.42        370.02        13.99 o
  -5  -7   4        140.35        121.32        13.59 o
  -4  -7   4        503.08        479.17        25.12 o
  -3  -7   4        237.86        239.11        11.11 o
  -2  -7   4        843.01        857.89        37.25 o
  -1  -7   4        300.34        287.74         9.10 o
   0  -7   4       1117.26       1107.81        21.29 o
   1  -7   4         19.78         17.69         5.18 o
   2  -7   4        254.45        243.49        10.28 o
   3  -7   4        170.47        170.47        10.45 o
   4  -7   4        358.01        358.79        14.75 o
   5  -7   4         43.31         39.74         7.62 o
   6  -7   4        309.17        325.57        38.50 o
   7  -7   4         68.43         50.59         8.40 o
   8  -7   4         88.99         91.78        11.01 o
   9  -7   4         37.61         37.51         9.09 o
  10  -7   4         46.32         34.38         9.68 o
  11  -7   4          9.24          4.59        13.94 o
 -13  -6   4         32.00         59.54        16.25 o
 -12  -6   4        111.99        133.51        19.74 o
 -11  -6   4        350.04        282.87        22.27 o
 -10  -6   4          9.45         -6.43         6.43 o
  -9  -6   4        107.95        110.76         9.43 o
  -8  -6   4         87.15         71.62         7.83 o
  -7  -6   4        368.69        360.32        13.37 o
  -6  -6   4        112.01        109.02         8.02 o
  -5  -6   4        932.83        970.15        31.21 o
  -4  -6   4         50.85         52.17         9.49 o
  -3  -6   4        870.30        879.06        16.62 o
  -2  -6   4        156.09        137.96         6.93 o
  -1  -6   4        960.74        951.37        21.72 o
   0  -6   4         31.94         23.65         3.39 o
   1  -6   4        354.39        339.36         7.72 o
   2  -6   4        270.94        257.09        11.75 o
   3  -6   4        195.96        203.95        13.19 o
   4  -6   4        874.62        869.49        20.32 o
   5  -6   4        202.33        213.21        12.30 o
   6  -6   4         53.30         58.17         7.78 o
   7  -6   4        216.20        205.46        14.68 o
   8  -6   4         25.41         37.42        13.54 o
   9  -6   4        144.27        139.62        12.33 o
  10  -6   4         16.38         13.96         8.16 o
  11  -6   4         68.58         59.31        15.68 o
  12  -6   4          9.34         29.24        14.58 o
 -14  -5   4        125.83         98.46        19.82 o
 -13  -5   4        101.37         80.08        17.73 o
 -12  -5   4        202.29        167.69        12.73 o
 -11  -5   4         67.45         59.85         8.47 o
 -10  -5   4        268.37        256.19        26.05 o
  -9  -5   4         41.14         47.68         9.53 o
  -8  -5   4        797.06        748.47        36.38 o
  -7  -5   4        116.51        118.95         7.96 o
  -6  -5   4        394.58        376.29        12.09 o
  -5  -5   4        318.51        322.18        17.96 o
  -4  -5   4        512.86        498.86        20.50 o
  -3  -5   4        351.23        335.33        10.03 o
  -2  -5   4        461.53        426.22        11.47 o
  -1  -5   4        455.30        464.66        16.16 o
   0  -5   4       1127.89       1138.74        15.08 o
   1  -5   4        305.56        293.62         7.63 o
   2  -5   4       1421.94       1401.44        30.93 o
   3  -5   4         27.53         25.87         2.43 o
   4  -5   4       1382.98       1379.09        32.63 o
   5  -5   4        276.86        294.04        12.25 o
   6  -5   4        457.40        464.52        15.71 o
   7  -5   4         25.16         21.75         6.51 o
   8  -5   4         91.36         83.12         9.19 o
   9  -5   4         13.94         12.42         7.31 o
  10  -5   4         91.51         82.56        10.15 o
  11  -5   4         24.40         14.24        12.80 o
  12  -5   4         32.96         25.52        14.88 o
  13  -5   4         28.09         28.10        17.16 o
 -14  -4   4          1.48         -7.82        13.75 o
 -13  -4   4        117.63         97.74        17.01 o
 -12  -4   4         12.31          7.73         6.67 o
 -11  -4   4        613.43        565.67        30.62 o
 -10  -4   4         74.77         69.19        12.44 o
  -9  -4   4        376.26        371.22        13.95 o
  -8  -4   4        163.39        153.46         8.86 o
  -7  -4   4        904.14        894.33        18.11 o
  -6  -4   4        131.56        139.87         7.32 o
  -5  -4   4        971.46        948.61        16.06 o
  -4  -4   4        664.55        698.55        22.71 o
  -3  -4   4       2843.97       2919.57        54.36 o
  -2  -4   4        223.26        209.20         7.32 o
  -1  -4   4       1244.40       1235.12        15.69 o
   0  -4   4         19.49         20.76         3.09 o
   1  -4   4       1092.99       1054.69        13.47 o
   2  -4   4        297.81        302.68         6.91 o
   3  -4   4        693.29        712.22        17.17 o
   4  -4   4        504.41        486.56         9.58 o
   5  -4   4        302.99        303.33         8.11 o
   6  -4   4        226.81        219.75         7.71 o
   7  -4   4        569.59        541.45        12.37 o
   8  -4   4         73.49         62.93         6.29 o
   9  -4   4         39.07         43.10         7.74 o
  10  -4   4         23.73         24.68        11.09 o
  11  -4   4         47.58         33.83        13.97 o
  12  -4   4          2.74        -13.90        13.90 o
  13  -4   4         39.54         29.62        15.68 o
 -14  -3   4        244.99        246.54        25.86 o
 -13  -3   4        102.47        102.46        13.57 o
 -12  -3   4        310.21        278.89        14.10 o
 -11  -3   4        176.80        157.65        19.27 o
 -10  -3   4        250.69        217.39        23.05 o
  -9  -3   4         19.23         16.51         5.08 o
  -8  -3   4        651.00        654.81        17.31 o
  -7  -3   4         43.33         48.72         5.47 o
  -6  -3   4       1193.51       1254.07        18.97 o
  -5  -3   4        267.72        280.44         8.29 o
  -4  -3   4       2085.20       2148.08        36.91 o
  -3  -3   4        638.79        646.17        33.32 o
  -2  -3   4        585.29        523.32        10.45 o
  -1  -3   4       1084.89       1156.76        26.58 o
   0  -3   4       2375.61       2355.32        19.61 o
   1  -3   4        885.93        873.42        10.14 o
   2  -3   4       1656.20       1700.80        18.45 o
   3  -3   4        117.28        123.95         4.86 o
   4  -3   4        944.76        922.30        12.70 o
   5  -3   4        199.16        183.73         6.43 o
   6  -3   4        432.02        429.87        10.22 o
   7  -3   4         86.08         84.60         6.42 o
   8  -3   4        226.31        225.13         8.93 o
   9  -3   4         38.36         34.99         6.09 o
  10  -3   4        196.99        201.17        12.34 o
  11  -3   4         39.83         47.54        14.09 o
  12  -3   4         72.59         71.27        16.21 o
  13  -3   4         50.36         29.81        13.37 o
 -13  -2   4        193.21        178.88        10.35 o
 -12  -2   4          0.47          4.53         7.43 o
 -11  -2   4        368.61        369.48        17.48 o
 -10  -2   4        125.76        113.06         6.90 o
  -9  -2   4        770.18        788.67        30.93 o
  -8  -2   4        452.28        448.53        12.91 o
  -7  -2   4        858.17        846.53        15.99 o
  -6  -2   4        427.10        442.15        16.73 o
  -5  -2   4       1293.40       1366.83        16.65 o
  -4  -2   4        427.54        448.94         7.04 o
  -3  -2   4       2136.95       2223.11        37.84 o
  -2  -2   4        385.25        389.62         9.74 o
  -1  -2   4        687.76        630.23        15.89 o
   0  -2   4        681.97        653.94        10.42 o
   1  -2   4       1295.27       1242.35        11.74 o
   2  -2   4        376.07        390.35        11.47 o
   3  -2   4       2361.06       2348.67        19.26 o
   4  -2   4         44.72         36.84         3.33 o
   5  -2   4        641.39        570.46        10.61 o
   6  -2   4         94.41         78.88         6.28 o
   7  -2   4        408.01        383.49        12.29 o
   8  -2   4         50.06         45.05         4.88 o
   9  -2   4        105.21        113.28        21.97 o
  10  -2   4          8.57         12.41        10.23 o
  11  -2   4        111.02         99.61        10.68 o
  12  -2   4         23.00         34.33        14.62 o
  13  -2   4         26.73         21.61        13.40 o
  14  -2   4          0.25         -7.33        14.35 o
 -14  -1   4        118.28        116.34        11.00 o
 -13  -1   4         12.83          4.92         5.30 o
 -12  -1   4        379.38        391.86        12.94 o
 -11  -1   4         18.98         22.36         5.10 o
 -10  -1   4        715.70        753.77        15.55 o
  -9  -1   4         71.67         71.79         5.41 o
  -8  -1   4       1869.91       1895.20        28.86 o
  -7  -1   4        784.38        850.64        23.28 o
  -6  -1   4       1782.69       1832.69        19.93 o
  -5  -1   4        755.64        842.53        31.38 o
  -4  -1   4       3159.10       3210.22        21.22 o
  -3  -1   4       2216.10       2294.85        30.97 o
  -2  -1   4       3695.06       3637.28        44.44 o
  -1  -1   4        793.24        826.07        11.81 o
   0  -1   4       3937.86       3980.23        77.33 o
   1  -1   4       1843.37       1865.75        19.31 o
   2  -1   4       2638.20       2721.03        18.54 o
   3  -1   4        812.37        813.22         8.63 o
   4  -1   4        510.39        479.89        11.41 o
   5  -1   4        349.62        329.41         9.06 o
   6  -1   4        801.62        761.56        21.58 o
   7  -1   4        343.29        325.23         8.97 o
   8  -1   4        761.77        765.13        19.85 o
   9  -1   4        105.09        105.45         9.22 o
  10  -1   4        195.62        204.52        18.53 o
  11  -1   4         53.94         50.13         8.60 o
  12  -1   4         23.19         27.92         8.97 o
  13  -1   4          6.13          2.01        13.18 o
  14  -1   4         39.74         49.32        16.93 o
 -15   0   4         75.41         57.56        15.15 o
 -14   0   4          0.56         -2.02        11.47 o
 -13   0   4        160.03        174.73        10.46 o
 -12   0   4        203.15        198.42         9.88 o
 -11   0   4        157.14        183.11         8.96 o
 -10   0   4        126.93        139.40         7.52 o
  -9   0   4        168.80        183.29         7.96 o
  -8   0   4        334.46        352.98         9.48 o
  -7   0   4       1116.92       1173.13        15.08 o
  -6   0   4       2081.96       2388.61        44.16 o
  -5   0   4       4053.89       4280.65        40.55 o
  -4   0   4         39.78         37.08         2.07 o
  -3   0   4         20.38         18.72         1.15 o
  -2   0   4       1041.56       1135.86        20.24 o
  -1   0   4       2608.89       2778.10        55.06 o
   0   0   4        188.72        179.56         4.64 o
   1   0   4       2088.09       1988.00        16.56 o
   2   0   4        168.46        193.90         5.55 o
   3   0   4        672.72        684.07        15.25 o
   4   0   4        102.57         84.03         5.25 o
   5   0   4        357.23        339.39         7.17 o
   6   0   4         66.34         59.43         6.60 o
   7   0   4         23.28         18.60         5.15 o
   8   0   4        330.45        328.63        13.96 o
   9   0   4        337.90        358.38        18.64 o
  10   0   4          8.55         -1.80         6.81 o
  11   0   4        264.57        269.54        36.02 o
  12   0   4          9.77         17.08        12.76 o
  13   0   4         33.97         31.63        14.54 o
  14   0   4          0.28        -15.68        15.68 o
 -15   1   4        145.82        145.66        20.92 o
 -14   1   4        112.23        123.86        11.57 o
 -13   1   4         12.28          0.68         6.38 o
 -12   1   4        366.81        384.37        13.17 o
 -11   1   4         22.94         23.67         5.12 o
 -10   1   4        739.61        793.27        16.09 o
  -9   1   4         80.66         80.51         5.75 o
  -8   1   4       1734.67       1881.76        21.19 o
  -7   1   4        927.59        981.15        17.23 o
  -6   1   4       1831.98       1867.70        15.93 o
  -5   1   4        604.82        702.02         9.11 o
  -4   1   4       3239.28       3360.12        35.78 o
  -3   1   4       2063.36       2255.11        28.34 o
  -2   1   4       4090.30       3970.84        28.75 o
  -1   1   4        781.06        827.70        11.52 o
   0   1   4       3720.26       3731.65        50.58 o
   1   1   4       1749.39       1779.69        19.92 o
   2   1   4       2211.88       2247.05        20.66 o
   3   1   4        821.11        847.14        12.29 o
   4   1   4        542.62        469.54        18.75 o
   5   1   4        336.09        310.87        13.95 o
   6   1   4        776.54        751.27        17.74 o
   7   1   4        387.34        378.20        19.18 o
   8   1   4        741.72        769.52        34.17 o
   9   1   4        118.67        121.37         9.77 o
  10   1   4        233.54        214.93        13.18 o
  11   1   4         41.72         32.28         9.04 o
  12   1   4         20.69         16.80         8.49 o
  13   1   4          2.98         16.27         9.44 o
  14   1   4         45.36         54.72        15.99 o
 -16   2   4         41.25         42.68        18.49 o
 -15   2   4         59.05         64.44        15.72 o
 -14   2   4         13.76          1.43         6.74 o
 -13   2   4        195.98        227.72        28.55 o
 -12   2   4          2.94         18.59         5.42 o
 -11   2   4        309.10        304.05        15.34 o
 -10   2   4        143.70        148.12         7.77 o
  -9   2   4        793.19        824.66        17.87 o
  -8   2   4        407.38        392.63         8.20 o
  -7   2   4        935.05        901.92        11.36 o
  -6   2   4        389.93        410.70         8.54 o
  -5   2   4       1759.31       1779.66        16.72 o
  -4   2   4        523.58        536.52         7.74 o
  -3   2   4       1868.79       1891.81        10.43 o
  -2   2   4        526.67        567.00         5.96 o
  -1   2   4        686.91        662.91         6.59 o
   0   2   4        662.41        643.75         7.19 o
   1   2   4       1405.30       1384.60        13.22 o
   2   2   4        264.29        297.66         6.70 o
   3   2   4       2524.64       2514.91        22.95 o
   4   2   4         66.92         61.58        10.01 o
   5   2   4        593.82        505.53        38.16 o
   6   2   4        100.80         84.10         8.51 o
   7   2   4        323.58        330.77        13.30 o
   8   2   4         49.51         47.10        12.02 o
   9   2   4        133.13        143.86        11.02 o
  10   2   4          3.89          5.37         6.50 o
  11   2   4        125.31        127.53        12.37 o
  12   2   4         30.32         18.15        16.04 o
  13   2   4         28.66         36.23        10.61 o
  14   2   4          0.67         -1.10        14.43 o
 -16   3   4         52.91         66.37        20.54 o
 -15   3   4         74.82         99.79        20.31 o
 -14   3   4        284.27        316.15        16.50 o
 -13   3   4         91.95         87.83        11.09 o
 -12   3   4        369.32        410.55        16.35 o
 -11   3   4        187.37        183.48        14.90 o
 -10   3   4        271.65        274.19        10.63 o
  -9   3   4         27.14         24.09         4.07 o
  -8   3   4        574.94        559.80        10.46 o
  -7   3   4         78.86         82.24         4.72 o
  -6   3   4       1228.27       1219.43        12.31 o
  -5   3   4        209.33        217.22         5.53 o
  -4   3   4       1890.77       1930.33        17.81 o
  -3   3   4        616.07        597.98         7.52 o
  -2   3   4        508.61        460.73         6.05 o
  -1   3   4       1010.37       1084.19         9.43 o
   0   3   4       2271.57       2305.61        14.59 o
   1   3   4        933.60        978.87        11.69 o
   2   3   4       1743.77       1789.42        16.64 o
   3   3   4        177.16        197.86         8.28 o
   4   3   4        974.84        875.85        17.56 o
   5   3   4        187.68        166.70         9.24 o
   6   3   4        481.71        458.53        14.74 o
   7   3   4        130.74        123.00        22.97 o
   8   3   4        263.79        265.49        13.56 o
   9   3   4         44.44         51.69         8.68 o
  10   3   4        176.05        176.33        12.83 o
  11   3   4         30.08         20.88        16.92 o
  12   3   4         70.48         64.40        10.47 o
  13   3   4         41.38         47.92        17.98 o
  14   3   4         11.97         17.81        14.43 o
 -16   4   4         24.65          5.47        17.50 o
 -15   4   4         62.56         83.69        19.59 o
 -14   4   4          5.44          7.01        13.27 o
 -13   4   4         97.68         97.15        10.39 o
 -12   4   4          4.33          0.66         6.99 o
 -11   4   4        497.95        494.52        23.88 o
 -10   4   4         72.52         61.93         4.61 o
  -9   4   4        396.46        401.59         8.69 o
  -8   4   4        150.52        143.86         6.38 o
  -7   4   4        861.09        868.18        12.65 o
  -6   4   4        189.61        188.85         5.69 o
  -5   4   4       1121.90       1075.04        13.89 o
  -4   4   4        582.72        598.58         7.76 o
  -3   4   4       2811.16       2899.75        28.96 o
  -2   4   4        268.88        286.17         5.34 o
  -1   4   4       1307.03       1310.91        28.32 o
   0   4   4         55.37         51.43         2.97 o
   1   4   4        930.48        903.36        10.59 o
   2   4   4        263.92        254.33         7.13 o
   3   4   4        626.60        642.96        34.65 o
   4   4   4        415.29        376.14        17.49 o
   5   4   4        259.66        240.22        13.92 o
   6   4   4        200.05        196.23        10.74 o
   7   4   4        522.39        490.61        17.01 o
   8   4   4         67.93         55.78         8.26 o
   9   4   4         53.41         54.31         8.91 o
  10   4   4         22.04         10.05         7.66 o
  11   4   4         66.87         74.80        11.19 o
  12   4   4          2.91          0.86        10.18 o
  13   4   4         37.48         35.85        11.02 o
 -15   5   4         23.00        -16.18        20.16 o
 -14   5   4        162.78        171.30        13.67 o
 -13   5   4         98.27         99.94        11.11 o
 -12   5   4        221.70        262.90        14.64 o
 -11   5   4         71.04         79.01         9.22 o
 -10   5   4        322.47        317.02        10.82 o
  -9   5   4         55.92         54.29         8.07 o
  -8   5   4        850.15        861.96        15.98 o
  -7   5   4         79.71         78.34         3.97 o
  -6   5   4        409.75        384.81         7.71 o
  -5   5   4        320.35        306.20         6.30 o
  -4   5   4        510.23        473.70         8.60 o
  -3   5   4        361.06        350.56         6.34 o
  -2   5   4        472.06        449.09         7.29 o
  -1   5   4        478.02        483.18         7.74 o
   0   5   4       1268.23       1284.59        13.69 o
   1   5   4        309.47        306.84        10.30 o
   2   5   4       1638.88       1574.75        22.17 o
   3   5   4         61.35         60.36         5.83 o
   4   5   4       1417.35       1472.09        75.01 o
   5   5   4        341.46        334.77        13.06 o
   6   5   4        412.21        389.48        14.91 o
   7   5   4         36.53         38.62         8.85 o
   8   5   4        121.22        130.86        16.59 o
   9   5   4         11.16          8.88        23.11 o
  10   5   4         69.76         92.68        11.06 o
  11   5   4         34.10         32.37         9.68 o
  12   5   4         37.04         42.89        11.70 o
  13   5   4         26.95         40.32        19.92 o
 -15   6   4        110.14        146.98        25.29 o
 -14   6   4          1.48        -18.49        18.49 o
 -13   6   4         31.94         35.97         8.95 o
 -12   6   4         89.82         74.58         9.85 o
 -11   6   4        313.43        335.49        16.13 o
 -10   6   4          3.55          5.56         9.44 o
  -9   6   4        114.10        122.10         7.63 o
  -8   6   4         95.84         94.56         6.32 o
  -7   6   4        316.48        316.30        10.02 o
  -6   6   4        157.68        164.95        11.64 o
  -5   6   4        858.60        859.83        14.62 o
  -4   6   4         34.07         33.92         3.81 o
  -3   6   4        794.06        801.45         9.95 o
  -2   6   4        134.57        131.61         4.55 o
  -1   6   4        901.42        899.40        11.18 o
   0   6   4         13.26         13.03         2.62 o
   1   6   4        240.20        246.57         7.71 o
   2   6   4        305.40        323.30         9.25 o
   3   6   4        171.35        170.99         9.07 o
   4   6   4        779.40        770.99        18.57 o
   5   6   4        191.98        187.84        10.78 o
   6   6   4         30.15         36.37         7.13 o
   7   6   4        254.33        277.42        14.33 o
   8   6   4         19.95         29.64         7.92 o
   9   6   4        137.29        148.46        19.50 o
  10   6   4         16.83         22.48         9.23 o
  11   6   4         60.33         80.61        12.86 o
  12   6   4          4.92          5.09        10.50 o
 -14   7   4         16.49          8.05        17.85 o
 -13   7   4         40.56         44.37        10.15 o
 -12   7   4         77.73         82.75        10.99 o
 -11   7   4         50.99         54.01         8.93 o
 -10   7   4        230.58        257.69        14.42 o
  -9   7   4         20.74         26.46         5.11 o
  -8   7   4        460.66        462.66        12.77 o
  -7   7   4        157.81        150.67         7.71 o
  -6   7   4        384.11        397.88        13.10 o
  -5   7   4        131.11        135.98         5.99 o
  -4   7   4        498.91        482.60        20.39 o
  -3   7   4        227.68        234.44         8.12 o
  -2   7   4        847.06        843.59        11.23 o
  -1   7   4        377.34        389.86         9.10 o
   0   7   4       1309.22       1323.06        17.26 o
   1   7   4         24.77         26.93         5.31 o
   2   7   4        266.69        267.25         9.15 o
   3   7   4        218.89        204.33        10.36 o
   4   7   4        401.42        431.87        15.06 o
   5   7   4         53.54         62.44        11.81 o
   6   7   4        283.93        272.75        19.00 o
   7   7   4         65.38         75.61         9.21 o
   8   7   4         84.30         78.02        13.27 o
   9   7   4         35.74         31.95        18.15 o
  10   7   4         50.11         44.66        10.42 o
  11   7   4          7.13         -1.53         9.69 o
  12   7   4         12.40         12.62        11.23 o
 -13   8   4         90.46        117.67        22.52 o
 -12   8   4         33.12         53.02        10.57 o
 -11   8   4        101.74        123.84        13.75 o
 -10   8   4         39.14         57.93        11.87 o
  -9   8   4        193.32        205.50        16.21 o
  -8   8   4         48.62         67.68         8.96 o
  -7   8   4        256.21        256.60        10.08 o
  -6   8   4        104.34         93.37         6.93 o
  -5   8   4        312.45        310.24        10.24 o
  -4   8   4         71.19         68.68         5.68 o
  -3   8   4        239.01        239.77        12.83 o
  -2   8   4          6.04          6.39         4.69 o
  -1   8   4        263.15        282.25        11.57 o
   0   8   4        254.67        231.97        10.91 o
   1   8   4        294.73        298.22         9.66 o
   2   8   4         64.97         57.39         5.62 o
   3   8   4        219.10        230.15        11.67 o
   4   8   4         66.78         78.00         8.00 o
   5   8   4        101.22        129.62        10.38 o
   6   8   4         42.08         41.06         8.19 o
   7   8   4        124.01        130.89        12.19 o
   8   8   4         12.02         19.09         8.47 o
   9   8   4         43.99         35.71         9.77 o
  10   8   4         26.50         13.89         9.37 o
  11   8   4         43.80         34.48        16.37 o
 -11   9   4          8.90         -3.00         8.71 o
 -10   9   4         83.59         90.79        11.22 o
  -9   9   4         35.46         49.56         9.17 o
  -8   9   4        121.35        144.82        14.26 o
  -7   9   4         17.05         19.61         7.34 o
  -6   9   4        130.70        129.97        13.52 o
  -5   9   4         17.04         16.42         8.03 o
  -4   9   4        341.23        338.44        13.94 o
  -3   9   4         84.27         78.07         7.80 o
  -2   9   4        413.32        423.55        15.26 o
  -1   9   4         71.81         73.15         8.09 o
   0   9   4        234.45        242.98        12.19 o
   1   9   4         71.76         66.51         7.76 o
   2   9   4        130.43        141.39         8.26 o
   3   9   4         74.89         78.50         8.47 o
   4   9   4        120.70        130.54        18.99 o
   5   9   4         10.90         14.67         7.36 o
   6   9   4        102.49        127.52        13.29 o
   7   9   4          3.78         19.58         8.81 o
   8   9   4        105.62        112.05        12.79 o
   9   9   4          6.75         13.66         9.79 o
  10   9   4         11.63         -2.43        13.59 o
 -10  10   4         27.83         18.68        11.88 o
  -9  10   4        177.12        181.84        17.81 o
  -8  10   4         10.39          6.61         9.80 o
  -7  10   4         93.65         97.70        13.97 o
  -6  10   4         44.26         32.65        10.06 o
  -5  10   4        158.45        161.10        11.69 o
  -4  10   4         28.77         29.38         7.82 o
  -3  10   4        147.93        161.60        11.01 o
  -2  10   4         55.76         44.98         7.95 o
  -1  10   4        182.20        196.11        18.87 o
   0  10   4         69.15         72.40         8.67 o
   1  10   4        197.96        230.15        13.27 o
   2  10   4         13.81         16.47         7.56 o
   3  10   4        202.38        214.84        18.30 o
   4  10   4         47.99         52.32        12.99 o
   5  10   4        128.96        142.24        17.85 o
   6  10   4         39.45         30.15        12.42 o
   7  10   4         29.21         23.96        14.54 o
   8  10   4         13.36         29.01        13.18 o
  -9  11   4          9.94         16.21        11.81 o
  -8  11   4         23.47         24.87        11.54 o
  -7  11   4         16.83         20.50        11.92 o
  -6  11   4         73.18         69.68        13.59 o
  -5  11   4         35.28         36.57         8.89 o
  -4  11   4         95.47         85.78        14.79 o
  -3  11   4         12.50          4.27         7.02 o
  -2  11   4         67.94         58.27         8.98 o
  -1  11   4          3.48          6.94         7.03 o
   0  11   4         41.06         40.48         8.24 o
   1  11   4         11.67          2.50         8.81 o
   2  11   4         61.39         74.52        15.38 o
   3  11   4          3.89          1.14        10.56 o
   4  11   4         41.76         29.43        12.57 o
   5  11   4          4.25        -12.72        12.72 o
   6  11   4         38.92         33.95        14.81 o
  -7  12   4         47.58         61.36        15.42 o
  -6  12   4         12.12         11.16        11.77 o
  -5  12   4         87.90        111.18        17.77 o
  -4  12   4          9.59         33.26        14.01 o
  -3  12   4         85.13         89.46        15.72 o
  -2  12   4         70.49         72.41        16.40 o
  -1  12   4        141.39        150.99        17.94 o
   0  12   4         27.79         15.31        21.07 o
   1  12   4         90.51         84.62        11.59 o
   2  12   4         34.23         24.47        15.93 o
   3  12   4         70.18         84.26        16.97 o
  -3  13   4          6.08         15.15        12.99 o
  -2  13   4         17.74         22.17        13.78 o
  -1  13   4          7.68          5.43        12.19 o
   0  13   4         23.82         46.17        16.21 o
   1  13   4          1.07         -4.75        14.31 o
  -2 -12   5         66.14         45.98        14.88 o
  -1 -12   5        108.39         77.50        15.87 o
   0 -12   5         79.28         98.53        17.73 o
   1 -12   5         56.65         73.32        16.75 o
   2 -12   5         70.62         74.57        15.99 o
   3 -12   5         14.91          9.21         9.91 o
   4 -12   5         26.73         39.86        14.09 o
  -9 -11   5         55.74         27.98        18.23 o
  -8 -11   5         16.72          9.15        15.61 o
  -7 -11   5         74.99         84.67        18.19 o
  -6 -11   5         20.38         26.31        13.75 o
  -5 -11   5         29.56         25.62         9.11 o
  -4 -11   5         13.67         20.63         8.52 o
  -3 -11   5         67.12         66.52        10.35 o
  -2 -11   5         25.62         33.45         9.06 o
  -1 -11   5         16.32         38.39        13.52 o
   0 -11   5          1.41         -9.15        11.73 o
   1 -11   5         24.86         16.40        13.29 o
   2 -11   5         10.07         -0.23        13.14 o
   3 -11   5         37.39         31.51        10.67 o
   4 -11   5         14.18          5.45        16.02 o
   5 -11   5         31.37         38.67        11.06 o
   6 -11   5         28.73         25.93        11.01 o
 -11 -10   5          9.63          6.72        15.91 o
 -10 -10   5         62.44         41.96        19.44 o
  -9 -10   5         73.30         50.54        18.57 o
  -8 -10   5         20.83         19.82        25.44 o
  -7 -10   5         50.40         45.30        15.83 o
  -6 -10   5        122.03        120.57        13.56 o
  -5 -10   5         95.39        102.67        10.74 o
  -4 -10   5        115.53        108.11        10.84 o
  -3 -10   5         91.54         71.70        13.99 o
  -2 -10   5        210.54        207.68        28.33 o
  -1 -10   5        126.42        170.94        12.24 o
   0 -10   5         93.59         97.87        10.35 o
   1 -10   5         91.08        114.25        15.87 o
   2 -10   5         77.10         62.12        14.20 o
   3 -10   5         70.93         94.69        11.42 o
   4 -10   5         49.86         82.00        11.41 o
   5 -10   5         52.53         62.22        11.10 o
   6 -10   5         70.47         55.19        10.93 o
   7 -10   5          2.18          3.52        12.64 o
   8 -10   5         43.52         -6.27        15.57 o
 -12  -9   5         20.21         10.94        15.68 o
 -11  -9   5          6.51         11.39        17.35 o
 -10  -9   5          6.97         17.28        14.73 o
  -9  -9   5        154.70        141.90        21.64 o
  -8  -9   5        108.47        110.31        10.82 o
  -7  -9   5        147.63        124.77         9.70 o
  -6  -9   5         68.49         65.36         8.43 o
  -5  -9   5        189.00        198.71        12.28 o
  -4  -9   5        103.27         87.51         9.70 o
  -3  -9   5         47.45         32.87         7.21 o
  -2  -9   5         76.66         76.13         8.83 o
  -1  -9   5        207.12        213.40        12.77 o
   0  -9   5        211.40        236.41        23.54 o
   1  -9   5        156.51        152.51        10.79 o
   2  -9   5         18.46         49.25        12.91 o
   3  -9   5        135.92        130.79        11.22 o
   4  -9   5         74.44         77.68        10.33 o
   5  -9   5         54.33         59.02        18.45 o
   6  -9   5         36.47         19.65         9.07 o
   7  -9   5         43.35         41.14        11.21 o
   8  -9   5         39.62         66.03        15.85 o
   9  -9   5         20.44         -3.23        14.88 o
 -13  -8   5         41.52         31.52        15.95 o
 -12  -8   5         66.79         65.31        18.57 o
 -11  -8   5         65.83         65.73        17.54 o
 -10  -8   5         97.29        107.69        17.96 o
  -9  -8   5         60.38         59.35        14.88 o
  -8  -8   5        105.48        104.37        19.29 o
  -7  -8   5        200.75        186.11         9.10 o
  -6  -8   5        109.32         92.77         8.47 o
  -5  -8   5         49.23         52.91         7.02 o
  -4  -8   5        430.85        425.64        14.11 o
  -3  -8   5        174.58        177.01        12.89 o
  -2  -8   5        370.92        345.30        15.45 o
  -1  -8   5         70.99         72.24         7.69 o
   0  -8   5         92.24        107.00         8.79 o
   1  -8   5        199.47        200.59        11.05 o
   2  -8   5         95.65        126.29        14.16 o
   3  -8   5         69.10         73.07         9.44 o
   4  -8   5        180.55        178.81        12.46 o
   5  -8   5         22.40         30.41         8.19 o
   6  -8   5         65.32         70.38        12.55 o
   7  -8   5         21.36         21.94         8.65 o
   8  -8   5         64.64         77.62        11.45 o
   9  -8   5         77.65         90.33        19.55 o
  10  -8   5          3.41        -16.63        16.63 o
 -13  -7   5         52.40         36.03        17.62 o
 -12  -7   5         63.62         67.02        17.24 o
 -11  -7   5         32.14         36.22        13.37 o
 -10  -7   5         27.99         40.40        14.05 o
  -9  -7   5        213.06        159.43        50.80 o
  -8  -7   5        168.18        139.91        32.01 o
  -7  -7   5         82.11         93.20         8.42 o
  -6  -7   5         91.98         83.61         8.32 o
  -5  -7   5        694.55        724.27        20.56 o
  -4  -7   5        460.83        480.22        14.14 o
  -3  -7   5        179.15        191.45         8.97 o
  -2  -7   5         18.56         18.29         7.20 o
  -1  -7   5       1072.51       1073.69        52.51 o
   0  -7   5        888.53        873.84        20.58 o
   1  -7   5        207.32        217.85        27.74 o
   2  -7   5        262.01        236.70        10.68 o
   3  -7   5        325.92        323.97        13.91 o
   4  -7   5        338.29        345.53        14.78 o
   5  -7   5         62.50         76.22         8.99 o
   6  -7   5         55.34         67.58         9.97 o
   7  -7   5         87.54         78.29        17.69 o
   8  -7   5         60.13         64.81        10.31 o
   9  -7   5         35.56         45.12        14.07 o
  10  -7   5         11.50          9.23        14.54 o
  11  -7   5         20.50         10.63        15.64 o
 -14  -6   5         32.22         12.72        14.88 o
 -13  -6   5         48.15         39.26        15.91 o
 -12  -6   5         90.88         94.70        18.04 o
 -11  -6   5         89.41        104.42        17.05 o
 -10  -6   5        175.24        151.10        27.38 o
  -9  -6   5        255.81        220.48        32.84 o
  -8  -6   5        351.31        295.97        27.97 o
  -7  -6   5        438.92        394.85        41.16 o
  -6  -6   5        296.03        278.58        11.13 o
  -5  -6   5        160.51        147.50         9.97 o
  -4  -6   5        258.14        261.82        18.32 o
  -3  -6   5        469.52        458.79        12.52 o
  -2  -6   5        165.80        157.29         9.44 o
  -1  -6   5         35.46         30.99         4.80 o
   0  -6   5       1008.88       1015.83        21.80 o
   1  -6   5        597.23        578.94        11.85 o
   2  -6   5        132.09        124.80         6.94 o
   3  -6   5         67.58         80.03         7.50 o
   4  -6   5        360.82        337.60        13.52 o
   5  -6   5        142.26        149.19        10.42 o
   6  -6   5        149.02        153.40        11.02 o
   7  -6   5         67.21         84.31         9.83 o
   8  -6   5         85.73        100.23        17.39 o
   9  -6   5         45.76         49.08         9.63 o
  10  -6   5         61.69         61.51        16.82 o
  11  -6   5         18.27          8.89        14.31 o
 -14  -5   5         57.85         61.36        18.30 o
 -13  -5   5        183.24        201.89        21.61 o
 -12  -5   5        143.43        155.41        21.68 o
 -11  -5   5        249.04        212.20        36.85 o
 -10  -5   5         51.58         45.60         7.02 o
  -9  -5   5        443.53        426.03        15.19 o
  -8  -5   5        272.73        268.36        15.15 o
  -7  -5   5        175.34        168.92         8.84 o
  -6  -5   5        216.02        195.04         9.00 o
  -5  -5   5       1039.33       1079.19        28.23 o
  -4  -5   5        540.80        549.17        13.72 o
  -3  -5   5        543.24        522.95        13.90 o
  -2  -5   5        614.29        615.87        13.04 o
  -1  -5   5       1308.51       1338.68        41.12 o
   0  -5   5        690.29        681.32        12.79 o
   1  -5   5        173.65        156.99        12.42 o
   2  -5   5        220.22        207.32         6.15 o
   3  -5   5        523.25        503.82        15.66 o
   4  -5   5        320.99        322.41         8.74 o
   5  -5   5        155.31        145.89         6.58 o
   6  -5   5          9.01         11.38         5.44 o
   7  -5   5        351.21        342.71        14.96 o
   8  -5   5         43.70         42.53         8.58 o
   9  -5   5         34.28         33.75         8.38 o
  10  -5   5         47.06         61.97        17.09 o
  11  -5   5         27.91         38.35        16.18 o
  12  -5   5         41.28         37.70        15.04 o
 -14  -4   5         15.16         24.00        14.69 o
 -13  -4   5         32.78         44.12        15.07 o
 -12  -4   5         47.71         37.21        12.64 o
 -11  -4   5        330.36        296.11        22.86 o
 -10  -4   5        145.45        125.88         9.83 o
  -9  -4   5        245.46        251.69        34.44 o
  -8  -4   5       1095.69       1040.56        69.03 o
  -7  -4   5        806.91        800.09        16.86 o
  -6  -4   5        225.60        216.14         8.61 o
  -5  -4   5        790.27        816.28        16.47 o
  -4  -4   5        515.81        525.44        13.15 o
  -3  -4   5        335.87        332.38        15.83 o
  -2  -4   5        621.64        606.07        29.56 o
  -1  -4   5         37.11         36.47         3.77 o
   0  -4   5        468.74        420.73        12.97 o
   1  -4   5        246.74        244.71        10.88 o
   2  -4   5        539.61        515.01        11.15 o
   3  -4   5        223.72        235.80         8.03 o
   4  -4   5        290.60        281.44         8.04 o
   5  -4   5        432.46        448.74        10.42 o
   6  -4   5        444.68        413.97        10.80 o
   7  -4   5        217.83        210.67         8.57 o
   8  -4   5        254.86        236.99        12.66 o
   9  -4   5        122.14        122.60        21.15 o
  10  -4   5        153.17        168.74        19.82 o
  11  -4   5          1.45         -9.64        13.14 o
  12  -4   5          5.83         -5.58        14.62 o
  13  -4   5          3.64        -16.93        16.93 o
 -14  -3   5        136.09         99.37        17.92 o
 -13  -3   5        199.89        203.64        22.25 o
 -12  -3   5        117.65        100.53        22.93 o
 -11  -3   5        347.23        318.79        13.61 o
 -10  -3   5        166.14        149.57         9.30 o
  -9  -3   5        505.10        490.71        18.09 o
  -8  -3   5        173.51        158.04         8.24 o
  -7  -3   5        267.85        251.77         9.30 o
  -6  -3   5        432.83        413.09        14.66 o
  -5  -3   5        891.63        888.99        13.49 o
  -4  -3   5       1029.96       1006.19        17.11 o
  -3  -3   5        927.24        894.16        45.00 o
  -2  -3   5       2743.02       2922.41        39.51 o
  -1  -3   5       1103.17       1116.39        15.43 o
   0  -3   5        234.02        206.18         7.22 o
   1  -3   5       1752.55       1801.09        24.70 o
   2  -3   5        840.08        853.57        12.67 o
   3  -3   5        802.95        786.81        14.98 o
   4  -3   5         57.30         62.09         4.36 o
   5  -3   5        314.60        317.82         8.77 o
   6  -3   5         91.11         97.81         6.96 o
   7  -3   5        170.64        173.69         7.81 o
   8  -3   5         66.89         65.18         6.95 o
   9  -3   5         59.72         67.08        18.93 o
  10  -3   5         60.37         58.25        14.20 o
  11  -3   5         46.29         41.88        15.19 o
  12  -3   5         78.28         87.03        17.54 o
  13  -3   5         35.11         43.93        16.78 o
 -14  -2   5         57.09         50.24        16.56 o
 -13  -2   5         76.03         81.80         9.36 o
 -12  -2   5        243.68        230.07        16.67 o
 -11  -2   5        193.76        174.60        10.54 o
 -10  -2   5        320.06        310.37        12.18 o
  -9  -2   5        342.12        305.80        11.15 o
  -8  -2   5       1246.95       1242.99        39.45 o
  -7  -2   5        487.07        471.16        33.72 o
  -6  -2   5       1390.86       1415.10        17.26 o
  -5  -2   5        180.52        162.49         4.59 o
  -4  -2   5        932.19        884.62        14.93 o
  -3  -2   5        345.45        316.43         8.88 o
  -2  -2   5       1080.55       1059.64        39.11 o
  -1  -2   5        844.74        880.67        13.49 o
   0  -2   5         40.29         32.32         2.67 o
   1  -2   5         63.82         54.80         3.39 o
   2  -2   5        642.84        616.98         9.27 o
   3  -2   5        406.24        390.57         7.16 o
   4  -2   5        283.01        302.33         7.89 o
   5  -2   5        456.62        438.85         9.93 o
   6  -2   5        939.26        869.13        14.84 o
   7  -2   5        102.54         93.35         5.75 o
   8  -2   5        274.55        240.83        17.60 o
   9  -2   5         43.52         60.45        10.50 o
  10  -2   5         78.33         75.60        16.69 o
  11  -2   5         18.05         22.55        12.80 o
  12  -2   5         15.68          2.35        13.40 o
  13  -2   5          3.32          9.04        14.13 o
 -14  -1   5        126.40        176.22        23.05 o
 -13  -1   5         80.13         87.20         7.85 o
 -12  -1   5         52.41         48.00         6.12 o
 -11  -1   5        121.02        117.64        14.18 o
 -10  -1   5        720.48        769.03        24.05 o
  -9  -1   5         78.13         78.13         6.16 o
  -8  -1   5        121.86        119.80         6.51 o
  -7  -1   5       1698.14       1735.85        29.10 o
  -6  -1   5       4214.29       4319.20        85.00 o
  -5  -1   5       1106.56       1118.69        10.16 o
  -4  -1   5       1745.80       1814.52        21.52 o
  -3  -1   5       2751.07       2844.04        79.07 o
  -2  -1   5       3401.71       3428.16        27.18 o
  -1  -1   5       1093.97       1127.03        15.82 o
   0  -1   5         96.07         79.25         4.30 o
   1  -1   5       3729.60       3976.26        54.09 o
   2  -1   5       1097.09       1105.44        13.75 o
   3  -1   5        635.16        583.07         9.74 o
   4  -1   5        231.95        234.78        11.37 o
   5  -1   5        746.33        694.82        20.50 o
   6  -1   5        340.89        295.37         8.28 o
   7  -1   5        158.34        134.08         9.89 o
   8  -1   5        110.27        107.96         9.82 o
   9  -1   5        391.08        396.82        16.18 o
  10  -1   5         85.97         74.54         9.81 o
  11  -1   5        121.53        129.73        12.13 o
  12  -1   5         28.76         55.63        15.00 o
  13  -1   5         86.12         84.90        17.20 o
 -15   0   5         42.50         42.11        16.25 o
 -14   0   5         83.66         54.79        15.00 o
 -13   0   5        189.79        187.68        10.27 o
 -12   0   5        430.59        438.81        13.47 o
 -11   0   5        144.10        161.71         8.38 o
 -10   0   5        937.91        930.49        16.70 o
  -9   0   5        409.12        392.31        10.36 o
  -8   0   5         13.83         18.74         3.54 o
  -7   0   5         14.89         25.36         3.22 o
  -6   0   5       1307.13       1364.57        13.89 o
  -5   0   5        150.90        191.42         6.85 o
  -4   0   5       1376.80       1390.34        10.79 o
  -3   0   5         61.11        104.22         5.37 o
  -2   0   5       1614.70       1619.39        16.63 o
  -1   0   5        175.24        152.19         4.64 o
   0   0   5         59.97         53.14         3.11 o
   1   0   5       2277.55       2353.65        21.15 o
   2   0   5       1477.83       1425.07        14.30 o
   3   0   5        871.10        803.20        10.79 o
   4   0   5        656.65        605.63        39.79 o
   5   0   5        209.02        196.35         7.71 o
   6   0   5        320.92        325.81        26.09 o
   7   0   5        217.05        205.60        11.07 o
   8   0   5          6.24         18.70        15.07 o
   9   0   5          2.62          3.36         6.30 o
  10   0   5         81.65         96.76        10.37 o
  11   0   5         52.29         59.03         9.81 o
  12   0   5          2.19          9.20         8.36 o
  13   0   5          1.39         15.53        13.82 o
 -15   1   5        180.01        183.36        23.43 o
 -14   1   5        134.25        152.20        11.50 o
 -13   1   5         78.67         83.39         8.45 o
 -12   1   5         41.17         42.83         6.53 o
 -11   1   5        135.61        155.21         8.23 o
 -10   1   5        785.33        807.35        20.66 o
  -9   1   5        126.02        122.93         9.29 o
  -8   1   5         69.21         64.93         4.02 o
  -7   1   5       1684.77       1735.92        18.19 o
  -6   1   5       3953.27       4090.74        34.28 o
  -5   1   5        891.49        920.35        12.18 o
  -4   1   5       1871.91       2030.17        17.43 o
  -3   1   5       2522.94       2552.81        16.28 o
  -2   1   5       3389.14       3423.80        13.88 o
  -1   1   5       1356.26       1323.67        11.78 o
   0   1   5         67.11         46.73         4.01 o
   1   1   5       3816.96       3826.09        53.05 o
   2   1   5       1029.29       1028.91        15.75 o
   3   1   5        603.24        569.22        11.19 o
   4   1   5        285.57        274.99        10.37 o
   5   1   5        851.50        820.68        18.28 o
   6   1   5        386.62        352.57        13.19 o
   7   1   5         76.12         69.29         7.64 o
   8   1   5         73.99         69.82         8.10 o
   9   1   5        367.49        396.73        26.16 o
  10   1   5         75.84         79.34         9.68 o
  11   1   5        119.97        126.06        12.15 o
  12   1   5         28.61         35.01        10.35 o
  13   1   5         84.40        103.28        18.61 o
 -16   2   5          9.57         68.73        20.05 o
 -15   2   5         13.81         13.86        14.54 o
 -14   2   5         52.01         46.22         6.20 o
 -13   2   5         98.09         99.16         7.32 o
 -12   2   5        230.08        216.12        15.16 o
 -11   2   5        184.25        179.70         8.11 o
 -10   2   5        281.53        291.11        12.03 o
  -9   2   5        330.31        338.41         9.47 o
  -8   2   5       1057.89       1101.21        13.44 o
  -7   2   5        547.36        534.84         8.83 o
  -6   2   5       1557.58       1615.30        15.98 o
  -5   2   5        154.79        130.60         4.52 o
  -4   2   5       1151.27       1197.73        30.68 o
  -3   2   5        250.20        226.44         3.47 o
  -2   2   5       1179.51       1187.02         8.59 o
  -1   2   5        848.97        850.00         9.67 o
   0   2   5        130.20        127.06         4.54 o
   1   2   5        147.89        148.58         5.10 o
   2   2   5        621.00        590.77        11.91 o
   3   2   5        403.98        386.12         9.94 o
   4   2   5        185.48        167.26        14.79 o
   5   2   5        524.75        467.32        34.34 o
   6   2   5        862.02        791.42        59.73 o
   7   2   5        105.87        110.70         9.21 o
   8   2   5        345.32        347.45        15.32 o
   9   2   5         38.79         58.46         9.03 o
  10   2   5         67.38         74.63        10.20 o
  11   2   5         17.49         21.27         9.00 o
  12   2   5         25.23         42.69        10.26 o
  13   2   5          5.17         14.72        12.80 o
 -16   3   5         77.32         62.04        21.04 o
 -15   3   5        100.70        124.51        23.24 o
 -14   3   5        116.85        134.43        12.03 o
 -13   3   5        208.40        241.30        13.51 o
 -12   3   5        144.03        151.58         9.03 o
 -11   3   5        322.62        316.08        10.58 o
 -10   3   5        193.27        205.17         9.15 o
  -9   3   5        606.20        593.64        15.06 o
  -8   3   5        123.24        113.40         6.78 o
  -7   3   5        324.45        313.85         7.11 o
  -6   3   5        383.66        361.62         8.59 o
  -5   3   5        810.98        796.31        13.69 o
  -4   3   5       1231.81       1227.02        20.18 o
  -3   3   5        931.84        903.98        10.20 o
  -2   3   5       2792.63       2888.65        26.01 o
  -1   3   5       1008.14       1027.21         9.89 o
   0   3   5        205.18        180.85         4.72 o
   1   3   5       1672.99       1728.36        16.61 o
   2   3   5        790.96        817.83        14.86 o
   3   3   5        877.82        865.46        16.12 o
   4   3   5         64.65         59.27         9.25 o
   5   3   5        357.03        351.12        14.11 o
   6   3   5         78.09         69.96         7.76 o
   7   3   5        125.72        105.85         9.23 o
   8   3   5         54.63         47.56         8.12 o
   9   3   5         81.52         81.10        16.14 o
  10   3   5         48.31         63.36        10.08 o
  11   3   5         57.61         57.14        11.24 o
  12   3   5         73.30         68.63        11.38 o
  13   3   5         33.28         58.59        12.59 o
 -16   4   5         62.46         68.50        20.24 o
 -15   4   5         20.50         55.74        19.25 o
 -14   4   5         27.17         26.15         8.07 o
 -13   4   5         47.93         59.56         9.75 o
 -12   4   5         54.05         60.23         8.22 o
 -11   4   5        303.06        290.46         8.56 o
 -10   4   5        180.26        170.57         9.68 o
  -9   4   5        247.06        243.53         8.05 o
  -8   4   5       1002.31        990.40        19.90 o
  -7   4   5        733.03        710.18        10.70 o
  -6   4   5        203.02        192.70         5.62 o
  -5   4   5        718.60        702.97        16.85 o
  -4   4   5        538.78        544.23         7.66 o
  -3   4   5        283.29        261.98         5.37 o
  -2   4   5        594.28        596.13         7.99 o
  -1   4   5         31.62         22.47         2.29 o
   0   4   5        509.79        474.15         7.79 o
   1   4   5        194.07        207.12         6.94 o
   2   4   5        505.09        516.55        10.44 o
   3   4   5        200.71        195.19         8.95 o
   4   4   5        309.71        279.36        11.15 o
   5   4   5        460.66        450.33        14.89 o
   6   4   5        415.15        377.96        14.55 o
   7   4   5        204.46        201.03        34.19 o
   8   4   5        237.48        226.44        13.66 o
   9   4   5        127.24        113.06        11.32 o
  10   4   5        125.36        126.56        14.05 o
  11   4   5          1.66         12.72         8.94 o
  12   4   5         13.95          6.09         9.44 o
  13   4   5          6.53         -5.62        14.88 o
 -15   5   5         11.04          9.64        17.35 o
 -14   5   5         58.47         68.65        21.68 o
 -13   5   5        207.96        221.65        13.89 o
 -12   5   5        171.65        177.26        12.34 o
 -11   5   5        202.02        213.36        10.02 o
 -10   5   5         24.46         34.00         5.47 o
  -9   5   5        402.63        387.14        11.71 o
  -8   5   5        353.56        338.01         8.06 o
  -7   5   5        210.26        197.20         6.59 o
  -6   5   5        298.68        293.39         7.58 o
  -5   5   5       1130.55       1117.12        12.46 o
  -4   5   5        579.71        566.38         8.51 o
  -3   5   5        524.51        509.74         8.00 o
  -2   5   5        647.82        665.29         9.26 o
  -1   5   5       1262.03       1307.04        13.21 o
   0   5   5        696.37        697.33        10.25 o
   1   5   5        240.09        242.02         6.53 o
   2   5   5        259.57        273.37        10.03 o
   3   5   5        598.07        554.33        15.11 o
   4   5   5        350.18        367.56        13.56 o
   5   5   5        110.33        125.59         9.49 o
   6   5   5          7.54         17.89        11.18 o
   7   5   5        402.47        388.42        16.46 o
   8   5   5         48.56         30.27         7.65 o
   9   5   5         51.86         62.50         9.69 o
  10   5   5         49.10         54.33        10.25 o
  11   5   5         41.05         50.27        10.95 o
  12   5   5         44.07         69.44        12.38 o
 -15   6   5         54.07         81.41        22.33 o
 -14   6   5         39.97         62.23        18.53 o
 -13   6   5         26.89         17.98        12.82 o
 -12   6   5         92.11         83.45        12.30 o
 -11   6   5         80.26         84.16        15.06 o
 -10   6   5        196.01        194.60         9.20 o
  -9   6   5        248.68        263.79        10.30 o
  -8   6   5        411.30        402.33        11.96 o
  -7   6   5        381.87        360.24        11.06 o
  -6   6   5        260.84        262.23        10.54 o
  -5   6   5        140.11        121.04         4.61 o
  -4   6   5        221.71        225.11         5.89 o
  -3   6   5        421.81        413.22         7.74 o
  -2   6   5        127.36        124.57         4.85 o
  -1   6   5         41.19         44.87         4.19 o
   0   6   5        886.70        881.12        12.09 o
   1   6   5        514.58        517.44        11.32 o
   2   6   5         96.11         89.58         6.71 o
   3   6   5         26.24         21.51         5.29 o
   4   6   5        412.12        379.04        17.37 o
   5   6   5        128.47        126.86         9.67 o
   6   6   5        134.14        138.16        11.06 o
   7   6   5         66.27         75.58         9.37 o
   8   6   5         67.67         84.22        10.78 o
   9   6   5         54.35         68.90        11.25 o
  10   6   5         53.82         46.08        10.53 o
  11   6   5         10.51         10.29        21.05 o
  12   6   5          9.66         11.29        29.77 o
 -14   7   5         57.01         81.64        22.25 o
 -13   7   5         41.73         22.50         8.58 o
 -12   7   5         73.14         82.90        10.01 o
 -11   7   5         49.47         60.69        13.48 o
 -10   7   5         27.01         32.57         7.74 o
  -9   7   5        184.48        177.04         9.87 o
  -8   7   5        190.85        199.80         9.27 o
  -7   7   5         55.45         71.99         6.21 o
  -6   7   5        105.76        110.79         8.17 o
  -5   7   5        779.08        760.14        14.39 o
  -4   7   5        531.95        560.29        13.36 o
  -3   7   5        174.45        174.03         5.70 o
  -2   7   5          1.90          3.02         2.74 o
  -1   7   5       1126.35       1137.31        14.18 o
   0   7   5        937.68        955.06        15.31 o
   1   7   5        219.30        222.62         8.37 o
   2   7   5        307.69        325.98        10.32 o
   3   7   5        334.66        352.58        16.27 o
   4   7   5        335.58        336.96        14.18 o
   5   7   5         50.08         52.14         7.83 o
   6   7   5         42.22         59.52         8.74 o
   7   7   5        103.40        100.57        15.30 o
   8   7   5         51.13         43.02         9.10 o
   9   7   5         37.31         31.66        10.04 o
  10   7   5         20.49          7.05         9.22 o
  11   7   5         29.94         24.36        12.23 o
 -13   8   5         29.99         57.64        21.72 o
 -12   8   5         66.87         92.17        22.16 o
 -11   8   5         61.88         61.36        10.03 o
 -10   8   5         93.81        111.21        23.26 o
  -9   8   5         71.20         71.80         9.19 o
  -8   8   5        109.85        116.56         8.11 o
  -7   8   5        203.81        206.08        10.68 o
  -6   8   5         95.77        110.35         7.02 o
  -5   8   5         37.44         45.14         5.52 o
  -4   8   5        365.43        368.20        10.99 o
  -3   8   5        137.76        135.02         7.27 o
  -2   8   5        329.67        345.04        12.73 o
  -1   8   5         51.94         57.72         5.89 o
   0   8   5        108.16        104.35         6.21 o
   1   8   5        182.95        193.50        11.42 o
   2   8   5         95.04        105.65         7.24 o
   3   8   5         58.96         67.43        10.04 o
   4   8   5        193.20        200.82        12.03 o
   5   8   5         23.82         23.47         7.16 o
   6   8   5         65.95         70.43         9.59 o
   7   8   5         39.78         39.82         9.03 o
   8   8   5         54.77         58.22         9.83 o
   9   8   5         69.04         76.98        18.15 o
  10   8   5          7.82         24.33        11.79 o
 -11   9   5          5.55         12.86         8.70 o
 -10   9   5         14.48         12.98         8.01 o
  -9   9   5        150.21        160.31        15.95 o
  -8   9   5         97.32        101.50         9.18 o
  -7   9   5        172.64        175.11        12.00 o
  -6   9   5         52.38         50.71         6.07 o
  -5   9   5        200.24        217.65        11.79 o
  -4   9   5         99.45        100.58         8.68 o
  -3   9   5         91.31         93.77         8.60 o
  -2   9   5         79.43         86.39        19.02 o
  -1   9   5        258.46        257.83        12.40 o
   0   9   5        239.75        241.23        16.29 o
   1   9   5        144.98        155.58         8.53 o
   2   9   5         15.16         22.95         5.63 o
   3   9   5        121.27        128.85        10.11 o
   4   9   5         97.05        109.17        10.13 o
   5   9   5         36.65         36.15         8.52 o
   6   9   5         31.60         35.54         9.22 o
   7   9   5         50.70         51.78        10.29 o
   8   9   5         37.69         84.07        12.42 o
   9   9   5         14.82         36.91        16.40 o
 -10  10   5         71.09         70.06        14.01 o
  -9  10   5         66.69         70.17        13.52 o
  -8  10   5         16.08          8.81         9.76 o
  -7  10   5         59.09         52.21        11.85 o
  -6  10   5         90.04         87.21         9.56 o
  -5  10   5         98.96        116.23        19.61 o
  -4  10   5         95.99         93.38        19.54 o
  -3  10   5         98.51         99.61        15.34 o
  -2  10   5        197.54        189.76        11.97 o
  -1  10   5        118.38        119.42        14.81 o
   0  10   5         92.26        110.61        23.79 o
   1  10   5         88.01        118.70        24.05 o
   2  10   5         79.19         71.65         9.70 o
   3  10   5         69.62         84.75        14.47 o
   4  10   5         44.60         50.62        12.49 o
   5  10   5         34.27         30.57        11.88 o
   6  10   5         82.83         78.37        16.75 o
   7  10   5          6.73         -0.72        11.96 o
  -8  11   5         16.38         15.68        11.81 o
  -7  11   5         93.06         81.79        14.85 o
  -6  11   5         25.72          6.23        10.48 o
  -5  11   5         31.46         32.28        12.30 o
  -4  11   5          7.22         14.23         7.27 o
  -3  11   5         81.12         94.39        10.53 o
  -2  11   5         29.50         27.59         7.26 o
  -1  11   5         17.74         10.12         7.15 o
   0  11   5          8.90         13.35         7.90 o
   1  11   5         32.50         29.69        10.76 o
   2  11   5         17.34         25.38         8.67 o
   3  11   5         34.32         23.43        11.51 o
   4  11   5         19.70         23.73        13.71 o
   5  11   5         26.93         39.26        13.71 o
  -6  12   5         72.62        100.09        17.66 o
  -5  12   5         79.31         82.05        15.95 o
  -4  12   5         19.96         45.64        14.58 o
  -3  12   5         33.81         37.55        15.07 o
  -2  12   5         74.66        101.50        16.67 o
  -1  12   5        107.96         84.71        16.52 o
   0  12   5         70.86         61.66        16.06 o
   1  12   5         47.36         47.88        16.10 o
  -2 -12   6         49.81         56.46        16.75 o
  -1 -12   6         21.57         31.74        15.38 o
   0 -12   6         96.69        125.34        20.20 o
   1 -12   6          4.64         26.85        15.42 o
   2 -12   6         51.77         45.41        11.02 o
   3 -12   6          5.51         29.69        11.17 o
  -9 -11   6         81.90         82.02        21.64 o
  -8 -11   6          4.29          3.95        16.25 o
  -7 -11   6        106.00         80.38        20.35 o
  -6 -11   6          4.38         42.87        16.56 o
  -5 -11   6         41.61         35.12        12.02 o
  -4 -11   6          1.37         -0.25         8.11 o
  -3 -11   6         53.53         60.04        10.86 o
  -2 -11   6         10.52         33.79        12.38 o
  -1 -11   6         81.85        107.08        17.24 o
   0 -11   6          2.63         10.29        13.37 o
   1 -11   6         63.06         68.61        16.40 o
   2 -11   6          4.29          7.42         9.22 o
   3 -11   6         24.56         17.42        13.33 o
   4 -11   6          0.78        -10.21        10.21 o
   5 -11   6         33.99         32.52        11.16 o
 -11 -10   6          4.35         15.34        16.75 o
 -10 -10   6         32.81         17.88        15.30 o
  -9 -10   6          0.85         11.05        15.34 o
  -8 -10   6         27.73         31.93        15.68 o
  -7 -10   6         20.31         25.48        16.63 o
  -6 -10   6        154.22        153.52        25.08 o
  -5 -10   6         57.56         62.81        19.54 o
  -4 -10   6        270.02        277.89        16.06 o
  -3 -10   6          7.67         16.95         8.24 o
  -2 -10   6        201.54        213.37        18.59 o
  -1 -10   6         33.81         46.85        18.70 o
   0 -10   6        108.74        112.28        15.91 o
   1 -10   6          6.41          2.81        11.01 o
   2 -10   6        102.22        105.65        15.64 o
   3 -10   6         12.58          8.27         8.93 o
   4 -10   6         78.76         97.68        12.58 o
   5 -10   6          1.19         -4.67        14.14 o
   6 -10   6         31.03         16.90        11.31 o
   7 -10   6          8.39        -14.81        14.81 o
 -12  -9   6         13.17          6.57        15.99 o
 -11  -9   6         34.42         24.22         8.67 o
 -10  -9   6          7.35         -2.08         9.09 o
  -9  -9   6        166.90        155.12        16.02 o
  -8  -9   6         20.43         21.26         8.10 o
  -7  -9   6        173.64        198.30        12.46 o
  -6  -9   6         37.19         39.00         7.75 o
  -5  -9   6        209.23        211.93        11.60 o
  -4  -9   6          2.06         17.43        11.35 o
  -3  -9   6         39.59         50.77        12.95 o
  -2  -9   6          1.27         10.66         7.06 o
  -1  -9   6        271.71        260.67        21.97 o
   0  -9   6         11.66         15.93         7.03 o
   1  -9   6        215.39        225.47        19.44 o
   2  -9   6          9.34          6.01         7.61 o
   3  -9   6        187.31        200.37        22.93 o
   4  -9   6         46.55         42.54        14.69 o
   5  -9   6         61.90         58.14        10.45 o
   6  -9   6          8.09         10.47        12.28 o
   7  -9   6         47.20         59.77        14.66 o
   8  -9   6         12.19         20.43        16.82 o
 -13  -8   6         14.60         32.81        18.38 o
 -12  -8   6        117.18        115.77        21.42 o
 -11  -8   6         16.88         22.97        17.05 o
 -10  -8   6        143.00        143.06        19.90 o
  -9  -8   6          5.02          7.55         9.99 o
  -8  -8   6        174.79        166.95        12.12 o
  -7  -8   6         17.41         11.12         9.51 o
  -6  -8   6        285.11        277.08        35.31 o
  -5  -8   6        199.49        199.13        15.02 o
  -4  -8   6        363.63        385.36        33.21 o
  -3  -8   6         34.52         31.80         5.77 o
  -2  -8   6        408.71        397.95        12.93 o
  -1  -8   6         27.09         32.39         9.83 o
   0  -8   6        196.16        226.12        17.81 o
   1  -8   6          4.35         -7.67        10.02 o
   2  -8   6        118.90        130.71        10.60 o
   3  -8   6          3.22         12.50         6.72 o
   4  -8   6        212.00        237.16        14.13 o
   5  -8   6          5.22         -7.79         7.79 o
   6  -8   6         35.55         30.05         8.73 o
   7  -8   6         15.90         11.20         8.48 o
   8  -8   6         70.13         79.74        11.66 o
   9  -8   6         23.03         59.50        19.48 o
 -14  -7   6          4.42          5.62        15.38 o
 -13  -7   6         87.12        104.69        21.72 o
 -12  -7   6         23.41         -2.05        15.19 o
 -11  -7   6         93.93         99.64        19.37 o
 -10  -7   6          5.84         27.45        13.48 o
  -9  -7   6        242.91        244.45        13.93 o
  -8  -7   6         19.83         28.56         7.33 o
  -7  -7   6        152.31        154.13        13.87 o
  -6  -7   6          8.96         12.84         5.28 o
  -5  -7   6        881.11        941.89        20.86 o
  -4  -7   6        212.61        213.84        10.23 o
  -3  -7   6        408.31        392.93        12.97 o
  -2  -7   6         59.00         51.70         5.72 o
  -1  -7   6        486.71        472.87        13.63 o
   0  -7   6         43.13         36.41         4.82 o
   1  -7   6        231.44        214.37        28.16 o
   2  -7   6          6.55          3.39         7.94 o
   3  -7   6        422.05        400.93        15.82 o
   4  -7   6         26.42         32.97         7.11 o
   5  -7   6        167.77        149.18        12.85 o
   6  -7   6          0.83          2.86        10.23 o
   7  -7   6        174.74        184.95        24.30 o
   8  -7   6         48.44         54.19        10.45 o
   9  -7   6         26.16         23.73        15.72 o
  10  -7   6          5.81         17.43        15.87 o
 -14  -6   6        140.14        128.00        22.48 o
 -13  -6   6         24.87         27.41        15.11 o
 -12  -6   6         82.20         92.95        18.38 o
 -11  -6   6          7.36         24.07        17.09 o
 -10  -6   6        269.52        285.12        23.39 o
  -9  -6   6        121.83         90.90        15.42 o
  -8  -6   6        657.74        681.86        24.89 o
  -7  -6   6         75.70         66.88         5.48 o
  -6  -6   6        366.24        353.31        13.59 o
  -5  -6   6         88.97         88.06         7.43 o
  -4  -6   6        471.06        488.24        14.11 o
  -3  -6   6        172.36        165.84         8.41 o
  -2  -6   6        134.57        131.41         7.42 o
  -1  -6   6        176.98        174.02         7.85 o
   0  -6   6        904.82        899.50        16.35 o
   1  -6   6        112.83        104.70         6.06 o
   2  -6   6        432.14        427.09        10.35 o
   3  -6   6         62.18         57.26         9.99 o
   4  -6   6        235.38        260.90        12.88 o
   5  -6   6         15.84         20.26         6.75 o
   6  -6   6        216.85        202.76        12.55 o
   7  -6   6         15.61          8.92        13.50 o
   8  -6   6        128.00        133.08        12.21 o
   9  -6   6         10.48         23.39        14.54 o
  10  -6   6         72.98         52.67        16.71 o
  11  -6   6         18.91         21.64        17.50 o
 -14  -5   6         29.95         32.39        16.63 o
 -13  -5   6         98.78         75.87        17.24 o
 -12  -5   6         51.17         76.97        15.91 o
 -11  -5   6        357.66        324.12        26.24 o
 -10  -5   6         11.87         10.75        11.13 o
  -9  -5   6        239.08        209.40        10.85 o
  -8  -5   6        123.17        113.72        18.15 o
  -7  -5   6        411.71        393.98        16.75 o
  -6  -5   6         63.32         58.16         4.58 o
  -5  -5   6       1162.55       1122.47        21.42 o
  -4  -5   6        266.12        258.01        10.16 o
  -3  -5   6       1170.62       1205.12        20.07 o
  -2  -5   6         29.78         27.55         4.24 o
  -1  -5   6       1092.13       1073.26        42.05 o
   0  -5   6        419.92        407.29        10.79 o
   1  -5   6        737.94        723.91        17.94 o
   2  -5   6        184.49        163.19         6.02 o
   3  -5   6        725.31        700.00        15.13 o
   4  -5   6         28.45         21.20         5.23 o
   5  -5   6        112.49        118.79         6.57 o
   6  -5   6         23.49         21.68         6.51 o
   7  -5   6        197.73        195.53        12.66 o
   8  -5   6         13.21         13.25         7.12 o
   9  -5   6         29.83         32.35        13.25 o
  10  -5   6         20.20         28.17        16.59 o
  11  -5   6         23.87          8.77        13.33 o
  12  -5   6         18.27         -4.21        15.57 o
 -14  -4   6        156.36        103.51        20.58 o
 -13  -4   6         42.12         66.83        16.71 o
 -12  -4   6        110.45        113.53        18.53 o
 -11  -4   6         42.60         21.91        11.54 o
 -10  -4   6        213.04        208.76        19.63 o
  -9  -4   6        309.21        284.10        19.95 o
  -8  -4   6        681.70        641.39        74.33 o
  -7  -4   6         49.74         41.37         4.25 o
  -6  -4   6        823.54        869.67        19.12 o
  -5  -4   6        165.82        153.21         7.01 o
  -4  -4   6        577.54        573.81        16.14 o
  -3  -4   6        182.03        175.00         9.04 o
  -2  -4   6        729.29        682.44        14.19 o
  -1  -4   6          3.53          1.86         4.04 o
   0  -4   6       1407.15       1369.97        54.87 o
   1  -4   6        207.49        202.88         6.39 o
   2  -4   6        280.63        257.77         7.70 o
   3  -4   6        156.09        147.68         7.67 o
   4  -4   6        537.81        514.09        13.66 o
   5  -4   6         68.49         56.21         4.94 o
   6  -4   6         59.49         58.78         5.31 o
   7  -4   6         33.98         37.26         5.55 o
   8  -4   6        179.85        159.77        15.07 o
   9  -4   6          5.36         19.97        13.18 o
  10  -4   6        215.50        269.67        24.76 o
  11  -4   6         29.73         29.16        14.13 o
  12  -4   6         73.69         92.34        18.95 o
 -14  -3   6         79.14         73.06        18.64 o
 -13  -3   6        168.97        196.42        22.21 o
 -12  -3   6         47.14         71.76        15.61 o
 -11  -3   6        541.53        598.87        31.48 o
 -10  -3   6         20.67         13.92         4.69 o
  -9  -3   6        772.12        685.13        64.04 o
  -8  -3   6        279.23        232.36         9.21 o
  -7  -3   6       1704.54       1715.80        26.58 o
  -6  -3   6         26.99         29.20         3.97 o
  -5  -3   6        570.71        501.84        18.63 o
  -4  -3   6        139.35        135.74         7.09 o
  -3  -3   6       2171.79       2164.14        46.10 o
  -2  -3   6        431.89        454.84        11.44 o
  -1  -3   6        986.09        998.58        35.65 o
   0  -3   6        402.32        406.10        11.52 o
   1  -3   6        958.44        895.45        16.37 o
   2  -3   6         14.88         12.13         3.88 o
   3  -3   6        696.01        664.14        23.09 o
   4  -3   6         69.18         73.16         5.01 o
   5  -3   6        333.85        337.30         9.55 o
   6  -3   6          3.02          4.32         3.68 o
   7  -3   6        371.38        355.87        11.11 o
   8  -3   6         18.74         23.09         5.07 o
   9  -3   6         64.61         72.47         9.00 o
  10  -3   6         21.34         17.50        13.10 o
  11  -3   6         26.30         28.67        14.20 o
  12  -3   6          9.32         21.11        13.75 o
 -14  -2   6        100.07        105.60        19.21 o
 -13  -2   6          7.20         -1.18        12.61 o
 -12  -2   6        387.94        400.44        28.40 o
 -11  -2   6          8.51         10.69         4.68 o
 -10  -2   6        265.72        266.66        17.66 o
  -9  -2   6          6.27          3.75         4.94 o
  -8  -2   6        302.10        283.75         7.81 o
  -7  -2   6         81.35         88.28         5.32 o
  -6  -2   6        833.46        839.43        17.36 o
  -5  -2   6        138.94        146.90         7.49 o
  -4  -2   6       1459.40       1488.60        22.71 o
  -3  -2   6        581.34        629.57        13.46 o
  -2  -2   6       2017.71       1994.75        22.66 o
  -1  -2   6         79.70         71.63         3.81 o
   0  -2   6       2059.43       2089.40        18.20 o
   1  -2   6         11.55         11.98         2.61 o
   2  -2   6       1167.98       1124.34        17.11 o
   3  -2   6        120.68        114.48         4.37 o
   4  -2   6        440.40        444.83        25.36 o
   5  -2   6        170.30        187.26        10.82 o
   6  -2   6        233.12        217.87         8.11 o
   7  -2   6         71.33         65.22         7.61 o
   8  -2   6        137.87        141.16        10.57 o
   9  -2   6         10.62          7.74        10.35 o
  10  -2   6         59.16         76.93         9.55 o
  11  -2   6          6.41        -12.34        12.34 o
  12  -2   6         10.66         43.48        15.95 o
  13  -2   6         18.89         28.44        16.59 o
 -16  -1   6         18.50         20.50        11.39 o
 -14  -1   6         14.87         28.82        15.83 o
 -13  -1   6        141.26        166.16        21.57 o
 -12  -1   6          0.67          2.75         4.76 o
 -11  -1   6        764.04        744.94        27.13 o
 -10  -1   6        372.23        381.27        12.30 o
  -9  -1   6        938.39        930.23        23.21 o
  -8  -1   6        549.34        543.24        10.06 o
  -7  -1   6       1574.94       1578.70        15.80 o
  -6  -1   6        341.14        327.53         5.43 o
  -5  -1   6        765.39        751.85        15.26 o
  -4  -1   6        166.23        186.12         7.79 o
  -3  -1   6       2765.24       2738.03        27.06 o
  -2  -1   6       1387.69       1386.01        25.67 o
  -1  -1   6        951.02        984.33        13.37 o
   0  -1   6        133.31        153.43         5.42 o
   1  -1   6        816.49        801.83        11.61 o
   2  -1   6        218.93        221.83         6.33 o
   3  -1   6        574.45        572.84         9.52 o
   4  -1   6        344.54        341.20        17.09 o
   5  -1   6       1276.88       1216.10        18.34 o
   6  -1   6        170.90        146.16         7.18 o
   7  -1   6        242.56        263.89        12.57 o
   8  -1   6         18.84         16.97         6.67 o
   9  -1   6        199.62        194.98        12.50 o
  10  -1   6         41.90         44.18        18.62 o
  11  -1   6        127.51        126.26        12.83 o
  12  -1   6          3.67         -4.40        12.64 o
  13  -1   6         63.73         89.38        19.37 o
 -15   0   6          0.41         -2.85         9.26 o
 -14   0   6        159.76        130.14        23.50 o
 -13   0   6         64.52         67.02        10.73 o
 -12   0   6        300.58        307.62        11.72 o
 -11   0   6         22.44         15.65         4.67 o
 -10   0   6        599.00        604.81        13.90 o
  -9   0   6        128.36        130.39         5.75 o
  -8   0   6       1105.02       1060.81        16.89 o
  -7   0   6          3.23          4.96         1.93 o
  -6   0   6        369.62        348.30         6.16 o
  -5   0   6         41.54         30.92         1.81 o
  -4   0   6       2646.05       2694.44        60.70 o
  -3   0   6        280.07        323.42         6.29 o
  -2   0   6       1519.03       1448.01        16.23 o
  -1   0   6        151.36        162.87         5.28 o
   0   0   6        630.53        637.67        10.45 o
   1   0   6          0.47          2.44         2.23 o
   2   0   6       1088.79       1076.05        20.37 o
   3   0   6         95.17         86.47         4.42 o
   4   0   6        248.38        244.33         8.84 o
   5   0   6        261.39        264.90        11.18 o
   6   0   6       1022.77       1018.73        41.65 o
   7   0   6          8.50         17.91         6.12 o
   8   0   6         77.98         95.41         9.38 o
   9   0   6          0.94         -7.25         7.25 o
  10   0   6         13.70         23.95        11.20 o
  11   0   6          2.34          6.85         8.12 o
  12   0   6          1.77         -6.83        14.05 o
  13   0   6          0.15         13.52        13.94 o
 -15   1   6         99.69         65.69        12.57 o
 -14   1   6         10.57         10.14         8.20 o
 -13   1   6        165.04        165.38        10.98 o
 -12   1   6          1.71          6.23         3.86 o
 -11   1   6        752.33        735.17        16.04 o
 -10   1   6        350.46        367.76        10.54 o
  -9   1   6       1143.81       1179.60        35.39 o
  -8   1   6        584.65        604.35        10.69 o
  -7   1   6       1506.30       1521.94        19.92 o
  -6   1   6        353.57        354.27         7.38 o
  -5   1   6        881.52        838.45         9.81 o
  -4   1   6        168.74        176.71         7.22 o
  -3   1   6       2445.76       2338.96        22.82 o
  -2   1   6       1407.69       1409.70        11.17 o
  -1   1   6        765.22        728.53        15.35 o
   0   1   6        122.21        138.85         5.03 o
   1   1   6        933.93        927.16        12.70 o
   2   1   6        219.28        221.84         7.27 o
   3   1   6        547.78        531.88        13.16 o
   4   1   6        314.03        296.46         8.20 o
   5   1   6       1251.30       1204.49        53.65 o
   6   1   6        163.77        149.11        15.95 o
   7   1   6        263.79        273.99        13.23 o
   8   1   6         23.78         35.59         7.78 o
   9   1   6        201.66        211.05        13.40 o
  10   1   6         40.15         40.44         9.23 o
  11   1   6        131.24        141.00        13.25 o
  12   1   6          4.70          5.70         8.94 o
  13   1   6         60.83         52.25        16.56 o
 -15   2   6         13.34        -15.76        15.91 o
 -14   2   6         83.50         64.55        10.97 o
 -13   2   6         12.36         12.23         4.57 o
 -12   2   6        375.27        382.70        10.73 o
 -11   2   6          6.35          1.68         4.47 o
 -10   2   6        226.46        235.24         7.52 o
  -9   2   6         13.88         11.22         4.07 o
  -8   2   6        272.59        273.47         7.57 o
  -7   2   6         58.87         60.39         4.11 o
  -6   2   6        815.90        789.88        11.13 o
  -5   2   6        112.94        122.30         5.06 o
  -4   2   6       1543.70       1541.73        15.54 o
  -3   2   6        593.10        629.98         5.38 o
  -2   2   6       2062.29       2030.23        12.15 o
  -1   2   6         95.68         91.59         4.33 o
   0   2   6       2026.93       2031.08        18.04 o
   1   2   6         16.71         11.09         2.67 o
   2   2   6       1066.65       1052.50        16.97 o
   3   2   6        107.58         87.56         5.13 o
   4   2   6        451.07        394.79        23.09 o
   5   2   6        188.15        205.62        10.47 o
   6   2   6        313.29        289.59        14.81 o
   7   2   6         73.65         62.70         8.10 o
   8   2   6        162.01        155.80        11.66 o
   9   2   6         13.36         22.59        10.40 o
  10   2   6         46.15         55.68        10.26 o
  11   2   6          5.31          2.16         8.50 o
  12   2   6          7.69          1.70         9.65 o
  13   2   6         19.25         36.91        16.67 o
 -16   3   6         38.06         13.18        17.35 o
 -15   3   6         89.00         97.24        20.88 o
 -14   3   6         66.42         87.56        19.06 o
 -13   3   6        197.06        171.62        14.79 o
 -12   3   6         44.36         46.07         5.41 o
 -11   3   6        480.82        490.39        12.11 o
 -10   3   6         26.25         30.06         7.07 o
  -9   3   6        932.75        930.27        17.03 o
  -8   3   6        321.84        320.84        10.59 o
  -7   3   6       1609.79       1597.88        18.83 o
  -6   3   6         30.16         32.36         3.28 o
  -5   3   6        570.19        540.98         9.35 o
  -4   3   6        169.98        171.70         4.95 o
  -3   3   6       2009.54       1970.51        13.55 o
  -2   3   6        419.72        446.46         6.59 o
  -1   3   6       1242.20       1256.30        15.21 o
   0   3   6        388.52        399.63         8.40 o
   1   3   6        952.25        924.93        13.22 o
   2   3   6          8.48          9.89         2.95 o
   3   3   6        703.92        697.72        13.52 o
   4   3   6         57.24         55.63         6.37 o
   5   3   6        328.87        310.31        34.67 o
   6   3   6          3.89          2.47         5.44 o
   7   3   6        329.19        318.88        27.17 o
   8   3   6         23.51         12.14         7.66 o
   9   3   6         74.29         90.67        10.92 o
  10   3   6         22.19         15.50         8.98 o
  11   3   6         32.11         28.79        10.19 o
  12   3   6          8.36          9.22        11.73 o
 -16   4   6         46.98         60.75        20.50 o
 -15   4   6          4.54        -15.15        15.72 o
 -14   4   6        135.10        166.65        23.66 o
 -13   4   6         51.30         66.53         9.34 o
 -12   4   6        128.98        132.46         8.64 o
 -11   4   6         41.41         44.43         8.34 o
 -10   4   6        245.31        241.33        12.22 o
  -9   4   6        281.56        276.46        10.59 o
  -8   4   6        672.99        672.27        13.45 o
  -7   4   6         33.95         35.40         3.65 o
  -6   4   6        763.40        777.68        13.46 o
  -5   4   6        134.94        139.11         5.48 o
  -4   4   6        627.19        602.02         8.26 o
  -3   4   6        156.17        157.05         4.46 o
  -2   4   6        645.42        623.23         8.59 o
  -1   4   6          5.74          6.61         2.09 o
   0   4   6       1365.58       1341.21        15.82 o
   1   4   6        238.57        229.44         9.32 o
   2   4   6        281.85        287.90        10.16 o
   3   4   6        153.44        139.89         8.68 o
   4   4   6        591.70        567.59        17.20 o
   5   4   6         66.14         61.54        15.45 o
   6   4   6         66.81         66.57         8.40 o
   7   4   6         28.62         40.62         8.01 o
   8   4   6        190.62        180.25        12.87 o
   9   4   6          7.02         18.86         8.80 o
  10   4   6        178.79        189.88        34.46 o
  11   4   6         27.95         29.54        10.55 o
  12   4   6         69.80         94.20        14.27 o
 -15   5   6         68.18         79.66        21.64 o
 -14   5   6         25.43         37.78        18.19 o
 -13   5   6        119.44        137.94        35.29 o
 -12   5   6         51.98         58.53        17.94 o
 -11   5   6        336.42        328.21        12.77 o
 -10   5   6         19.26          9.14         4.59 o
  -9   5   6        213.68        205.47         7.52 o
  -8   5   6        149.28        154.28         6.41 o
  -7   5   6        394.19        378.40        12.08 o
  -6   5   6         80.26         76.68         4.73 o
  -5   5   6       1233.35       1182.32        17.83 o
  -4   5   6        294.07        290.50         7.80 o
  -3   5   6       1247.92       1287.25        13.10 o
  -2   5   6         43.04         44.00         3.17 o
  -1   5   6       1197.61       1175.94        15.26 o
   0   5   6        431.86        412.78         8.37 o
   1   5   6        597.49        598.74        12.49 o
   2   5   6        162.32        146.65         6.77 o
   3   5   6        676.98        667.76        22.52 o
   4   5   6         36.35         38.12         6.31 o
   5   5   6        119.66        131.60        10.09 o
   6   5   6         29.75         30.62         7.27 o
   7   5   6        208.11        202.53        24.83 o
   8   5   6         12.93         10.29        14.03 o
   9   5   6         51.04         61.50        10.30 o
  10   5   6         22.10         44.05        10.31 o
  11   5   6         31.14         42.59        10.84 o
  12   5   6         17.97         29.53        14.98 o
 -15   6   6          5.57        -13.90        17.92 o
 -14   6   6        146.59        155.57        25.44 o
 -13   6   6         22.41         16.50         7.74 o
 -12   6   6         93.60        102.29        10.39 o
 -11   6   6          4.47          4.66         7.25 o
 -10   6   6        276.01        296.16        11.58 o
  -9   6   6        107.79        109.22         8.52 o
  -8   6   6        641.79        651.32        17.24 o
  -7   6   6         63.94         57.75         6.27 o
  -6   6   6        324.66        320.41        11.67 o
  -5   6   6         70.52         70.62         3.95 o
  -4   6   6        415.80        421.32         9.01 o
  -3   6   6        150.21        146.35         5.26 o
  -2   6   6        108.49        105.30         4.70 o
  -1   6   6        154.48        159.66         5.74 o
   0   6   6       1017.77       1033.75        13.84 o
   1   6   6        132.87        152.72         6.09 o
   2   6   6        438.43        438.35        13.72 o
   3   6   6         63.14         68.87         7.15 o
   4   6   6        273.00        294.69        13.36 o
   5   6   6         13.43         28.04         7.16 o
   6   6   6        155.06        155.66        11.48 o
   7   6   6         12.06         13.88         7.54 o
   8   6   6        110.23        101.98        11.83 o
   9   6   6          9.04          6.23         8.70 o
  10   6   6         54.08         57.14        13.69 o
  11   6   6         17.23         -3.26         9.91 o
 -14   7   6          6.95        -14.43        19.55 o
 -13   7   6         78.75         92.84        21.04 o
 -12   7   6         29.29         35.84         8.50 o
 -11   7   6         84.78         63.08         9.57 o
 -10   7   6          7.29         10.55         6.95 o
  -9   7   6        248.50        255.12        12.09 o
  -8   7   6         25.07         22.37         5.83 o
  -7   7   6        138.05        150.25         9.58 o
  -6   7   6         15.68          7.36         5.04 o
  -5   7   6        951.95        939.21        21.25 o
  -4   7   6        217.51        200.64        10.99 o
  -3   7   6        536.23        522.52        11.05 o
  -2   7   6         69.65         67.98         4.40 o
  -1   7   6        424.56        428.06         9.34 o
   0   7   6         44.99         40.68         4.75 o
   1   7   6        174.07        166.17         7.76 o
   2   7   6          8.95         10.28         5.32 o
   3   7   6        415.58        407.91        14.94 o
   4   7   6         29.24         25.74         6.93 o
   5   7   6        206.36        224.49        13.10 o
   6   7   6          0.58         -2.31         6.58 o
   7   7   6        192.37        173.17        13.71 o
   8   7   6         50.68         65.45        10.87 o
   9   7   6         22.30         13.36         9.31 o
  10   7   6          6.98          7.66         9.58 o
 -11   8   6         12.37          6.34         8.81 o
 -10   8   6        136.72        144.44        14.50 o
  -9   8   6          3.91          2.06         9.89 o
  -8   8   6        185.81        178.52        12.63 o
  -7   8   6         17.52         13.01         5.78 o
  -6   8   6        253.16        262.36        15.99 o
  -5   8   6        190.67        171.36        15.39 o
  -4   8   6        303.33        277.11        12.99 o
  -3   8   6         45.62         45.65         6.78 o
  -2   8   6        338.21        356.50         8.90 o
  -1   8   6         22.32         21.92         5.10 o
   0   8   6        247.31        262.88        12.20 o
   1   8   6          1.84          6.81         4.41 o
   2   8   6        139.28        132.42         9.69 o
   3   8   6          2.11          2.12         7.02 o
   4   8   6        188.98        217.04        13.09 o
   5   8   6          5.92          6.09         6.85 o
   6   8   6         35.46         40.18        11.81 o
   7   8   6         16.32         25.31        17.12 o
   8   8   6         67.77         72.14        12.72 o
   9   8   6         20.01          3.06        12.04 o
 -11   9   6         46.03         56.50        13.14 o
 -10   9   6         10.80         22.02         9.91 o
  -9   9   6        153.19        143.91        15.07 o
  -8   9   6         18.54         15.83         6.35 o
  -7   9   6        208.13        202.36        12.17 o
  -6   9   6         44.93         41.72         7.80 o
  -5   9   6        269.48        266.05        10.51 o
  -4   9   6          0.49         -0.75         4.81 o
  -3   9   6         60.89         63.28         7.54 o
  -2   9   6          0.40         -1.38         6.89 o
  -1   9   6        257.72        240.66        12.56 o
   0   9   6         11.63         21.18        14.88 o
   1   9   6        212.43        207.18        11.96 o
   2   9   6          8.37          9.88        13.54 o
   3   9   6        181.51        199.25        12.17 o
   4   9   6         41.97         61.42         9.42 o
   5   9   6         57.17         73.57        20.33 o
   6   9   6          8.82         13.29         8.76 o
   7   9   6         45.82         56.48        10.82 o
   8   9   6         14.63         41.92        15.42 o
  -9  10   6          0.27          1.18         9.53 o
  -8  10   6         31.89         50.58        12.11 o
  -7  10   6         17.11         14.09         9.61 o
  -6  10   6        128.26        114.75        14.85 o
  -5  10   6         55.79         57.11        12.42 o
  -4  10   6        227.25        211.78        39.81 o
  -3  10   6          8.77          9.06         6.53 o
  -2  10   6        192.41        182.28        28.54 o
  -1  10   6         33.56         40.13         7.65 o
   0  10   6         88.06        110.42        13.04 o
   1  10   6          4.40         11.08        13.16 o
   2  10   6        126.00         90.94        13.78 o
   3  10   6         15.98          3.49        10.18 o
   4  10   6         84.19         73.66        14.81 o
   5  10   6          1.30          6.11        11.20 o
   6  10   6         36.41         53.99        15.91 o
  -8  11   6          2.95         -0.19        11.05 o
  -7  11   6        123.84        124.58        16.06 o
  -6  11   6          7.08          7.67         9.91 o
  -5  11   6         44.73         42.45        11.58 o
  -4  11   6          2.26         -0.80         9.34 o
  -3  11   6         58.50         65.77        13.97 o
  -2  11   6         13.55          5.92        11.16 o
  -1  11   6         94.68         94.18        10.38 o
   0  11   6          1.37         -1.10         7.37 o
   1  11   6         78.27         78.85        14.92 o
   2  11   6          2.87          7.75        10.97 o
   3  11   6         20.87         21.72        11.32 o
  -5  12   6          6.55         16.29        12.26 o
  -4  12   6         59.28        102.48        17.24 o
  -3  12   6         36.85         41.69        14.13 o
  -2  12   6         56.23         40.29        14.50 o
  -1  12   6         21.08         42.76        15.26 o
   0  12   6         79.04        109.20        18.15 o
   1  12   6          4.10         -3.95        12.45 o
  -2 -12   7         36.16         46.44        16.06 o
  -1 -12   7          4.13         -0.91        13.10 o
   0 -12   7         34.72         19.78        14.50 o
   1 -12   7          0.09          2.43         9.65 o
  -8 -11   7          4.11          8.70        16.93 o
  -7 -11   7         28.10         46.25        18.95 o
  -6 -11   7         38.18         52.97        17.58 o
  -5 -11   7         96.28         92.42        12.68 o
  -4 -11   7          3.63         -0.91        11.77 o
  -3 -11   7         22.47         -6.72        12.49 o
  -2 -11   7         17.58         22.21        13.56 o
  -1 -11   7         87.45         79.89        16.63 o
   0 -11   7         13.47         -4.97        12.72 o
   1 -11   7         66.72         80.25        16.71 o
   2 -11   7         17.73         27.74        15.36 o
   3 -11   7         28.76         37.58        11.32 o
   4 -11   7         10.39         15.25         9.83 o
 -11 -10   7          0.53         23.58        18.30 o
 -10 -10   7         36.25         22.40        19.33 o
  -9 -10   7         15.05         10.94        16.25 o
  -8 -10   7         55.30         44.84        16.33 o
  -7 -10   7          2.32          8.51        13.48 o
  -6 -10   7        111.44        126.14        20.47 o
  -5 -10   7          0.71         -4.06        12.15 o
  -4 -10   7        164.98        181.23        23.16 o
  -3 -10   7          2.08          9.18         8.54 o
  -2 -10   7         83.31         70.84        10.11 o
  -1 -10   7         32.89         37.36        14.66 o
   0 -10   7         65.76         76.47        15.57 o
   1 -10   7         21.19         27.11        13.14 o
   2 -10   7         83.40        105.00        11.96 o
   3 -10   7         14.44         26.58         9.07 o
   4 -10   7         52.11         57.01        11.17 o
   5 -10   7          2.59          2.78         9.87 o
   6 -10   7         31.86         30.98        15.53 o
 -12  -9   7         11.61         -4.78        16.63 o
 -11  -9   7         65.46         46.13        19.67 o
 -10  -9   7          5.13          6.91        18.85 o
  -9  -9   7        121.83        141.58        13.16 o
  -8  -9   7         20.32         18.35         8.49 o
  -7  -9   7        118.67        117.48        12.19 o
  -6  -9   7         42.65         40.19         7.64 o
  -5  -9   7         78.33         98.04        16.97 o
  -4  -9   7         38.43         43.36        12.99 o
  -3  -9   7        148.26        146.15        17.09 o
  -2  -9   7         22.19         17.51         7.13 o
  -1  -9   7        136.51        143.10        24.21 o
   0  -9   7          2.47         -8.28        10.71 o
   1  -9   7        145.09        135.90        16.25 o
   2  -9   7          6.74          5.20         7.64 o
   3  -9   7         91.28         99.51        22.27 o
   4  -9   7         12.00         20.55        17.69 o
   5  -9   7         71.85         80.23        22.74 o
   6  -9   7         25.00         16.55         9.10 o
   7  -9   7         20.88         28.86        16.40 o
 -13  -8   7          5.52         -5.27         9.54 o
 -12  -8   7         85.45        115.01        15.61 o
 -11  -8   7          6.66         -1.24         8.20 o
 -10  -8   7        165.54        169.36        18.38 o
  -9  -8   7          6.61         -0.97         7.72 o
  -8  -8   7         99.58        107.59        10.78 o
  -7  -8   7         33.71         32.27         7.42 o
  -6  -8   7        333.74        321.38        30.76 o
  -5  -8   7         41.43         36.78        11.69 o
  -4  -8   7        391.24        392.58        27.13 o
  -3  -8   7          0.56          0.35         4.77 o
  -2  -8   7        252.08        274.53        19.86 o
  -1  -8   7         50.97         46.93        10.10 o
   0  -8   7        208.01        211.67        12.42 o
   1  -8   7         55.83         55.40        11.47 o
   2  -8   7         45.35         52.08         8.94 o
   3  -8   7         34.92         50.14         8.91 o
   4  -8   7         85.96        117.72        11.45 o
   5  -8   7         14.83         17.40         8.39 o
   6  -8   7        106.06        120.67        18.45 o
   7  -8   7         23.59         19.55         9.88 o
   8  -8   7          6.79        149.19        21.72 o
   9  -8   7         14.03         28.14        17.96 o
 -14  -7   7          3.79          9.70        15.00 o
 -13  -7   7         36.72         38.70        20.43 o
 -12  -7   7         33.58         30.34         9.31 o
 -11  -7   7         98.18         95.38        12.51 o
 -10  -7   7         13.19          9.90         8.73 o
  -9  -7   7         80.46        112.59        10.85 o
  -8  -7   7         48.31         48.03         8.21 o
  -7  -7   7        240.29        221.54        12.76 o
  -6  -7   7        135.35        128.71        10.29 o
  -5  -7   7        128.19        127.45        16.80 o
  -4  -7   7        166.14        148.05         9.43 o
  -3  -7   7        710.22        712.07        17.61 o
  -2  -7   7          6.36          6.22         4.44 o
  -1  -7   7        260.78        240.22        12.40 o
   0  -7   7         40.58         48.58         5.76 o
   1  -7   7        452.04        442.70        22.97 o
   2  -7   7         32.83         26.70         6.77 o
   3  -7   7        194.45        205.51        14.11 o
   4  -7   7          6.65          1.66         7.10 o
   5  -7   7        105.63        107.51        15.02 o
   6  -7   7         10.22         14.95        22.35 o
   7  -7   7         51.51         71.02        11.01 o
   8  -7   7         25.44        -16.10        16.10 o
   9  -7   7         18.35         37.86        17.39 o
  10  -7   7         16.10         24.68        15.11 o
 -15  -6   7         19.64         18.38        12.83 o
 -14  -6   7         99.09        110.93        13.58 o
 -13  -6   7         27.31         22.70         9.40 o
 -12  -6   7        180.74        194.99        14.46 o
 -11  -6   7         21.63         36.80        11.03 o
 -10  -6   7        298.12        288.63        15.84 o
  -9  -6   7         16.00         19.14         9.34 o
  -8  -6   7        380.24        402.61        15.99 o
  -7  -6   7         44.99         46.03         7.46 o
  -6  -6   7        272.50        267.89        15.95 o
  -5  -6   7        249.59        231.27        11.22 o
  -4  -6   7        220.80        228.03        10.60 o
  -3  -6   7         79.28         83.89         7.11 o
  -2  -6   7        687.02        682.92        24.61 o
  -1  -6   7          3.29         -0.75         3.83 o
   0  -6   7        162.21        168.27        16.12 o
   1  -6   7         39.93         29.67         5.54 o
   2  -6   7        243.41        248.57        10.30 o
   3  -6   7         70.45         55.51         7.51 o
   4  -6   7        166.54        192.63        11.68 o
   5  -6   7         18.48         28.59         7.45 o
   6  -6   7         83.08         79.83         9.51 o
   7  -6   7        114.56        129.42        11.71 o
   8  -6   7         68.75         61.05        10.23 o
   9  -6   7         28.68         13.52        14.20 o
  10  -6   7         14.57         41.01        16.90 o
 -15  -5   7         68.03         33.53        12.95 o
 -14  -5   7          2.18         -3.21         8.81 o
 -13  -5   7         50.83         57.74        12.17 o
 -12  -5   7         33.60         28.31         8.69 o
 -11  -5   7        256.15        261.54        14.61 o
 -10  -5   7          3.64         10.72        10.29 o
  -9  -5   7        275.59        276.27        14.25 o
  -8  -5   7        117.01        114.88         9.98 o
  -7  -5   7        646.68        666.20        40.19 o
  -6  -5   7        127.29        109.17         8.52 o
  -5  -5   7       1004.33       1033.67        21.17 o
  -4  -5   7        426.65        447.12        13.79 o
  -3  -5   7        885.89        924.60        21.95 o
  -2  -5   7        132.36        128.02         7.45 o
  -1  -5   7        222.87        211.88         8.90 o
   0  -5   7        245.97        240.92        14.05 o
   1  -5   7        497.41        456.37        13.36 o
   2  -5   7        127.42        131.00         7.69 o
   3  -5   7        267.38        277.46        11.28 o
   4  -5   7         77.99         67.74         5.58 o
   5  -5   7        357.59        364.29        14.92 o
   6  -5   7         22.43         20.80         6.43 o
   7  -5   7         80.39         75.38         9.32 o
   8  -5   7         36.46         32.13         7.89 o
   9  -5   7         32.07         47.35        14.85 o
  10  -5   7         44.56         39.53        17.09 o
  11  -5   7          8.71         -4.10        14.77 o
 -16  -4   7         42.37         50.24        14.01 o
 -15  -4   7          8.47         12.24         9.41 o
 -14  -4   7        237.97        254.82        16.42 o
 -13  -4   7         51.76         64.99        11.71 o
 -12  -4   7        140.64        152.04        12.63 o
 -11  -4   7        175.73        168.30        12.17 o
 -10  -4   7        299.62        324.47        35.56 o
  -9  -4   7        128.73        131.14        10.24 o
  -8  -4   7        279.92        267.77        12.51 o
  -7  -4   7        125.55        125.47         9.07 o
  -6  -4   7        471.02        486.12        20.68 o
  -5  -4   7        332.69        312.58        11.81 o
  -4  -4   7        139.32        130.60         7.84 o
  -3  -4   7         73.24         70.51         5.94 o
  -2  -4   7       1022.20       1007.58        26.31 o
  -1  -4   7          7.67          6.20         4.33 o
   0  -4   7        781.39        784.69        12.88 o
   1  -4   7         47.67         49.91         4.14 o
   2  -4   7        728.82        764.50        18.87 o
   3  -4   7        197.09        174.31         8.83 o
   4  -4   7        165.77        165.31         7.32 o
   5  -4   7         40.40         22.93         5.89 o
   6  -4   7        138.55        132.59         7.57 o
   7  -4   7         22.00         15.86         4.96 o
   8  -4   7         69.90         51.34        14.05 o
   9  -4   7         16.60         32.12        13.97 o
  10  -4   7         86.46         73.78        16.75 o
  11  -4   7          9.69          2.89        14.09 o
 -16  -3   7         16.13         13.94        11.73 o
 -15  -3   7         56.71         60.20        15.81 o
 -14  -3   7         14.29         13.80         8.89 o
 -13  -3   7        195.78        182.51        13.91 o
 -12  -3   7          5.36         13.29         7.06 o
 -11  -3   7        466.96        468.72        29.12 o
 -10  -3   7         40.37         22.09         7.01 o
  -9  -3   7        665.55        687.29        19.39 o
  -8  -3   7        577.76        582.16        17.31 o
  -7  -3   7       1242.34       1275.39        37.95 o
  -6  -3   7         21.58         21.38         4.97 o
  -5  -3   7       1260.57       1318.49        45.09 o
  -4  -3   7        152.45        152.08        15.95 o
  -3  -3   7        445.59        442.93        12.35 o
  -2  -3   7        504.65        490.97        17.24 o
  -1  -3   7        681.83        660.08        15.10 o
   0  -3   7        151.51        134.42         6.67 o
   1  -3   7        404.24        391.88         9.26 o
   2  -3   7        129.53        132.66         5.59 o
   3  -3   7        609.93        601.75        15.49 o
   4  -3   7         11.92          1.63         3.59 o
   5  -3   7        744.39        738.79        18.28 o
   6  -3   7         21.88         19.03         4.62 o
   7  -3   7        128.91        131.50        14.26 o
   8  -3   7          8.98         15.94         6.91 o
   9  -3   7         77.57         79.55        14.88 o
  10  -3   7         18.33         13.78        12.07 o
  11  -3   7         17.65         16.78        13.67 o
  12  -3   7          1.67          0.61        15.19 o
 -16  -2   7        112.07         99.56        15.91 o
 -15  -2   7         17.53         11.73         9.80 o
 -14  -2   7        140.03        152.24        16.88 o
 -13  -2   7         47.48         26.68         7.79 o
 -12  -2   7        182.73        182.22        15.19 o
 -11  -2   7        196.04        184.63        12.32 o
 -10  -2   7        437.03        453.37        29.66 o
  -9  -2   7        668.97        695.17        19.28 o
  -8  -2   7        156.35        169.36        10.09 o
  -7  -2   7        204.67        212.75        10.29 o
  -6  -2   7       1205.31       1244.39        21.89 o
  -5  -2   7        129.86        162.19         8.43 o
  -4  -2   7       1520.10       1558.79        66.33 o
  -3  -2   7          7.13          5.50         3.76 o
  -2  -2   7       1146.19       1051.68        13.44 o
  -1  -2   7        130.26        139.79         5.89 o
   0  -2   7        623.35        631.16        11.18 o
   1  -2   7        154.44        154.48         6.46 o
   2  -2   7        758.24        769.25        12.20 o
   3  -2   7        512.92        477.73        13.83 o
   4  -2   7        228.30        226.37        10.56 o
   5  -2   7        306.64        293.41         9.25 o
   6  -2   7        131.30        131.57         7.01 o
   7  -2   7         21.73         20.71         6.27 o
   8  -2   7         86.16         81.27         9.83 o
   9  -2   7         26.37         52.60         9.30 o
  10  -2   7         79.23         78.18        16.75 o
  11  -2   7          2.41         -4.67        13.44 o
  12  -2   7         14.20         11.05        13.75 o
 -16  -1   7          7.27          2.28        10.25 o
 -15  -1   7         80.14         84.83        13.48 o
 -14  -1   7         21.61         26.58         8.90 o
 -13  -1   7        348.99        329.35        19.88 o
 -12  -1   7         29.00         23.17         6.84 o
 -11  -1   7        290.85        342.52        14.87 o
 -10  -1   7         23.43         25.01        11.20 o
  -9  -1   7       1410.13       1468.91        26.87 o
  -8  -1   7        227.86        228.30        10.79 o
  -7  -1   7       1052.56       1058.86        20.85 o
  -6  -1   7         33.43         35.15         5.34 o
  -5  -1   7        474.39        476.53        14.20 o
  -4  -1   7        384.57        388.11        11.71 o
  -3  -1   7        276.21        225.17         6.98 o
  -2  -1   7        337.41        342.07        11.97 o
  -1  -1   7       1057.65       1079.28        13.82 o
   0  -1   7         39.56         39.63         3.65 o
   1  -1   7        941.38        940.43        21.80 o
   2  -1   7          9.92          6.94         3.45 o
   3  -1   7        356.18        345.34         8.26 o
   4  -1   7         76.64         78.19        15.13 o
   5  -1   7        413.19        399.65        18.85 o
   6  -1   7         55.35         48.83         4.88 o
   7  -1   7        337.36        338.33        14.66 o
   8  -1   7          2.89          9.28         6.86 o
   9  -1   7        203.83        214.59        24.13 o
  10  -1   7          4.78          3.56        10.39 o
  11  -1   7         52.25         55.78        15.95 o
  12  -1   7          8.65         34.36        15.26 o
 -15   0   7          5.48        -10.56        10.56 o
 -14   0   7        111.74        110.55        11.67 o
 -13   0   7         36.04         36.35         8.39 o
 -12   0   7        225.82        215.61        13.13 o
 -11   0   7          2.12          4.43         6.20 o
 -10   0   7        116.14        124.63         6.03 o
  -9   0   7        770.96        794.79        16.91 o
  -8   0   7        347.65        345.09         7.58 o
  -7   0   7        615.55        638.39        24.61 o
  -6   0   7       1021.12        994.74        19.34 o
  -5   0   7        336.75        371.31        22.90 o
  -4   0   7       1751.71       1796.59        25.73 o
  -3   0   7        222.87        208.12         5.07 o
  -2   0   7       3369.64       3587.81        38.90 o
  -1   0   7        244.12        226.19        11.69 o
   0   0   7       1073.86       1077.38        17.25 o
   1   0   7        885.99        900.25        16.49 o
   2   0   7        824.33        819.51        12.86 o
   3   0   7          1.45          3.10         2.58 o
   4   0   7        460.08        435.40         9.70 o
   5   0   7         20.91         20.73         4.71 o
   6   0   7        137.83        135.89        12.38 o
   7   0   7        174.21        190.49        11.99 o
   8   0   7         32.06         30.99         7.65 o
   9   0   7         48.16         65.78        16.90 o
  10   0   7          2.93          7.19         8.89 o
  11   0   7          7.43          7.96         8.67 o
  12   0   7         19.96         28.55        15.45 o
 -15   1   7         73.35         50.88        11.81 o
 -14   1   7         31.43         13.80        13.84 o
 -13   1   7        406.27        412.27        22.31 o
 -12   1   7         17.08         12.90        12.66 o
 -11   1   7        255.60        271.84         9.95 o
 -10   1   7         16.59         12.82         3.59 o
  -9   1   7       1357.24       1332.71        17.74 o
  -8   1   7        185.73        183.44         6.08 o
  -7   1   7       1172.30       1166.34        13.32 o
  -6   1   7         43.70         38.99         5.09 o
  -5   1   7        491.94        449.61        18.52 o
  -4   1   7        471.76        466.58         8.28 o
  -3   1   7        296.28        241.56        13.65 o
  -2   1   7        357.31        366.02         6.78 o
  -1   1   7       1043.61       1027.48        12.90 o
   0   1   7         17.93         22.61         3.20 o
   1   1   7       1064.55       1043.59        14.61 o
   2   1   7         24.89         23.24         3.38 o
   3   1   7        434.63        426.98         9.93 o
   4   1   7         57.24         55.39         4.59 o
   5   1   7        282.68        275.50        23.58 o
   6   1   7         53.64         47.38         7.39 o
   7   1   7        326.05        360.72        15.62 o
   8   1   7          6.39         15.46         7.25 o
   9   1   7        209.25        234.33        14.53 o
  10   1   7          7.08          0.27         8.23 o
  11   1   7         52.70         74.13        11.64 o
  12   1   7         12.57         -1.03        14.77 o
 -14   2   7        116.10        111.25        12.45 o
 -13   2   7         38.69         32.50         7.80 o
 -12   2   7        137.29        137.09         8.45 o
 -11   2   7        197.67        192.17         7.76 o
 -10   2   7        430.51        433.34        10.63 o
  -9   2   7        728.80        735.85        13.99 o
  -8   2   7        124.00        119.72         5.47 o
  -7   2   7        238.46        237.07         6.90 o
  -6   2   7       1048.30       1015.41        12.75 o
  -5   2   7         94.24        103.50         4.97 o
  -4   2   7       1644.34       1611.51        26.25 o
  -3   2   7          5.74          8.30         2.37 o
  -2   2   7       1120.47       1043.60        12.70 o
  -1   2   7        135.33        138.90         5.04 o
   0   2   7        623.20        630.50        10.82 o
   1   2   7        115.40        108.53         7.81 o
   2   2   7        752.59        739.57        16.90 o
   3   2   7        473.19        452.36        10.59 o
   4   2   7        275.30        254.57         8.49 o
   5   2   7        336.41        297.79        13.03 o
   6   2   7        146.90        163.14        10.80 o
   7   2   7         18.02         15.47         6.95 o
   8   2   7         74.47         89.67        18.72 o
   9   2   7         24.47         39.48         9.26 o
  10   2   7         76.40         97.81        11.89 o
  11   2   7          1.95         -1.05         9.30 o
  12   2   7         10.78          1.48        14.81 o
 -13   3   7        249.81        209.93        12.78 o
 -12   3   7         10.10          7.41         4.18 o
 -11   3   7        406.25        390.10        13.57 o
 -10   3   7         33.77         28.88         5.03 o
  -9   3   7        691.02        666.47        12.57 o
  -8   3   7        498.30        473.42        18.19 o
  -7   3   7       1372.05       1403.52        18.11 o
  -6   3   7         37.65         38.78         3.47 o
  -5   3   7       1329.10       1373.83        17.98 o
  -4   3   7        125.04        114.60         4.95 o
  -3   3   7        304.30        281.14         5.09 o
  -2   3   7        488.30        477.86         7.22 o
  -1   3   7        762.01        772.99        11.42 o
   0   3   7        167.63        156.81         6.03 o
   1   3   7        422.13        413.34         9.63 o
   2   3   7        153.71        150.07         6.54 o
   3   3   7        523.05        518.34        11.77 o
   4   3   7          6.62          2.78         5.28 o
   5   3   7        657.34        619.76        33.66 o
   6   3   7         24.25         17.83         6.64 o
   7   3   7        131.56        142.82        16.35 o
   8   3   7         15.61         16.14         7.90 o
   9   3   7         90.14        105.21        15.09 o
  10   3   7         12.11         29.92        12.83 o
  11   3   7         34.05         29.05        10.52 o
  12   3   7          0.69         -4.37        12.80 o
 -12   4   7        141.73        142.65         9.80 o
 -11   4   7        169.06        144.44         9.58 o
 -10   4   7        276.99        269.34        13.48 o
  -9   4   7        166.40        158.35         6.86 o
  -8   4   7        286.76        274.06         8.30 o
  -7   4   7        162.07        156.70         6.98 o
  -6   4   7        472.78        489.04        13.59 o
  -5   4   7        354.57        327.63        15.74 o
  -4   4   7        159.50        146.19         4.32 o
  -3   4   7        105.87         96.75         3.79 o
  -2   4   7        933.98        930.12        13.31 o
  -1   4   7          8.50          7.72         2.45 o
   0   4   7        784.87        784.48        12.86 o
   1   4   7         26.21         30.62         4.30 o
   2   4   7        798.62        804.76        14.51 o
   3   4   7        196.88        187.74         7.80 o
   4   4   7        213.09        208.59        22.74 o
   5   4   7         43.18         34.41         7.09 o
   6   4   7        139.78        122.03        10.43 o
   7   4   7         26.87         30.63         8.38 o
   8   4   7         71.02         95.51        11.49 o
   9   4   7         24.03         20.88         8.91 o
  10   4   7         79.98         92.52        14.24 o
  11   4   7         11.59         11.68        10.09 o
 -12   5   7         25.35         23.99         6.90 o
 -11   5   7        275.26        259.53        12.35 o
 -10   5   7          1.25          5.84         5.06 o
  -9   5   7        332.59        324.37         9.48 o
  -8   5   7        102.26        113.32         5.84 o
  -7   5   7        547.34        535.09        18.78 o
  -6   5   7         91.73         79.94         5.08 o
  -5   5   7        993.44       1002.56        14.99 o
  -4   5   7        359.58        350.10        12.61 o
  -3   5   7        835.87        835.84        11.00 o
  -2   5   7        164.36        166.67         5.43 o
  -1   5   7        322.33        324.88         7.64 o
   0   5   7        263.92        254.01        11.04 o
   1   5   7        453.49        471.25        11.11 o
   2   5   7        107.62        102.11         6.17 o
   3   5   7        226.98        236.88        11.60 o
   4   5   7         79.59         68.76         8.07 o
   5   5   7        381.71        348.68        20.71 o
   6   5   7         13.23         14.72         8.92 o
   7   5   7         81.07         79.57        10.33 o
   8   5   7         27.48         25.39        17.66 o
   9   5   7         44.31         37.86         9.66 o
  10   5   7         35.70         35.48        10.57 o
  11   5   7         12.05         29.30        15.51 o
 -12   6   7        187.14        166.92        14.54 o
 -11   6   7         33.25         37.83         9.55 o
 -10   6   7        272.45        267.43        12.65 o
  -9   6   7         16.33         20.01         5.81 o
  -8   6   7        409.72        405.10        17.69 o
  -7   6   7         55.56         65.65         7.13 o
  -6   6   7        296.75        286.82        10.87 o
  -5   6   7        288.02        281.14         8.68 o
  -4   6   7        250.23        250.04         8.27 o
  -3   6   7         64.22         62.58         4.17 o
  -2   6   7        632.28        633.06        10.69 o
  -1   6   7         10.84         13.45         3.00 o
   0   6   7        196.09        205.44         6.95 o
   1   6   7         53.85         47.36         5.04 o
   2   6   7        234.32        238.67        11.16 o
   3   6   7         91.85         89.04         8.59 o
   4   6   7        149.58        188.79        12.15 o
   5   6   7         17.36         12.34         8.62 o
   6   6   7         82.99         94.02        10.39 o
   7   6   7        128.09        130.82        15.76 o
   8   6   7         67.65         76.85        15.04 o
   9   6   7         35.24         31.66        10.42 o
  10   6   7         15.53         32.74        11.38 o
 -11   7   7        111.06        108.10        12.53 o
 -10   7   7         10.61          5.66         5.77 o
  -9   7   7         89.17         97.25         8.80 o
  -8   7   7         54.55         45.32         8.58 o
  -7   7   7        257.55        246.70        11.92 o
  -6   7   7        104.59        104.66        11.71 o
  -5   7   7         94.16         91.55         6.03 o
  -4   7   7        162.43        165.78         6.23 o
  -3   7   7        714.67        734.53        14.43 o
  -2   7   7          5.41          8.15         3.10 o
  -1   7   7        230.92        235.56         7.68 o
   0   7   7         41.45         33.73         4.05 o
   1   7   7        424.97        445.87        14.47 o
   2   7   7         19.92         12.78         5.51 o
   3   7   7        216.19        240.10        22.21 o
   4   7   7          2.99         -0.58         6.34 o
   5   7   7        126.12        130.14        11.56 o
   6   7   7          4.80         14.30         8.05 o
   7   7   7         69.63         81.03        11.36 o
   8   7   7         17.91         21.35        35.43 o
   9   7   7         19.28         28.26        10.22 o
 -11   8   7          8.65         12.80         9.30 o
 -10   8   7        153.28        116.15        13.33 o
  -9   8   7          7.05          3.31         7.40 o
  -8   8   7         99.90        104.36         9.52 o
  -7   8   7         32.70         36.66         6.66 o
  -6   8   7        273.14        282.07        13.27 o
  -5   8   7         55.65         43.45         5.31 o
  -4   8   7        406.39        458.01        16.25 o
  -3   8   7          1.09         -2.28         4.17 o
  -2   8   7        277.10        281.09        11.35 o
  -1   8   7         50.60         49.83         4.79 o
   0   8   7        236.25        256.34        11.41 o
   1   8   7         56.40         56.46         7.13 o
   2   8   7         23.32         20.92         5.91 o
   3   8   7         36.51         48.57        15.26 o
   4   8   7         80.03         96.04         9.92 o
   5   8   7         11.92         21.03         8.18 o
   6   8   7         85.28         81.12        11.73 o
   7   8   7         31.98         32.73        10.04 o
   8   8   7          8.85         11.92         9.60 o
 -10   9   7          5.23          6.23         9.04 o
  -9   9   7        106.08        104.31        13.37 o
  -8   9   7         18.07         21.56         7.35 o
  -7   9   7        133.25        123.13        18.80 o
  -6   9   7         41.04         45.84         8.19 o
  -5   9   7         97.87        100.88        11.39 o
  -4   9   7         47.38         44.89         5.85 o
  -3   9   7        175.52        170.97         8.76 o
  -2   9   7         17.59         11.11         5.67 o
  -1   9   7        110.41        108.53         9.53 o
   0   9   7          6.77          4.64         5.98 o
   1   9   7        176.72        174.90        11.35 o
   2   9   7          4.48          9.30         6.33 o
   3   9   7        102.07         95.43        10.17 o
   4   9   7         17.44         12.36         7.99 o
   5   9   7         70.36         92.67        11.72 o
   6   9   7         18.65         12.21         8.88 o
  -9  10   7         14.03         16.78        11.13 o
  -8  10   7         53.78         57.30        12.68 o
  -7  10   7          5.69         -1.61         7.08 o
  -6  10   7        114.44        107.99        14.85 o
  -5  10   7          0.04         -9.83         9.83 o
  -4  10   7        163.28        171.44        17.24 o
  -3  10   7          3.56          1.75        10.18 o
  -2  10   7         73.31         73.31         9.29 o
  -1  10   7         26.40         44.29         7.97 o
   0  10   7         49.76         49.36         8.85 o
   1  10   7         13.94          7.59         9.19 o
   2  10   7         56.13         67.74        13.63 o
   3  10   7         15.68          9.30        10.56 o
   4  10   7         64.15         61.51        13.97 o
  -7  11   7         28.30         21.34        11.88 o
  -6  11   7         39.40         31.90        11.66 o
  -5  11   7         86.44        115.17        15.91 o
  -4  11   7          3.60         15.42        11.47 o
  -3  11   7         28.11         27.26        11.69 o
  -2  11   7         16.36         23.28        13.18 o
  -1  11   7        104.63        123.06        17.43 o
   0  11   7         15.86         18.87        13.94 o
  -4  12   7         45.30         11.43        12.49 o
  -3  12   7          3.05         -8.54        12.30 o
  -2  12   7         30.08         12.76        13.33 o
  -1  12   7          2.84          3.68        12.83 o
   0  12   7         21.65         41.92        16.02 o
  -5 -11   8         39.17         23.85        14.01 o
  -4 -11   8         33.63         36.22        14.16 o
  -3 -11   8         45.76         58.55        16.02 o
  -2 -11   8         26.35         47.88        15.68 o
  -1 -11   8         63.09        103.09        18.87 o
   0 -11   8         32.13         23.54        15.45 o
   1 -11   8         14.12         15.06        10.24 o
   2 -11   8         43.13         22.05        13.42 o
   3 -11   8          8.84          1.85         9.95 o
 -10 -10   8         26.13         29.47        18.95 o
  -9 -10   8         52.01         26.50        19.67 o
  -8 -10   8         87.52         85.43        20.47 o
  -7 -10   8         47.57         69.83        18.83 o
  -6 -10   8         20.69         13.86        13.40 o
  -5 -10   8         47.63         60.18        16.56 o
  -4 -10   8         67.42         79.70        16.48 o
  -3 -10   8         18.05         15.99        12.76 o
  -2 -10   8         26.70         47.20        14.92 o
  -1 -10   8         69.11         74.19        16.10 o
   0 -10   8         18.03         31.71        13.52 o
   1 -10   8         23.58         35.09         9.95 o
   2 -10   8         28.49         17.01         9.02 o
   3 -10   8          3.14         17.04         9.50 o
   4 -10   8         24.50          4.27         9.46 o
   5 -10   8          4.16         13.59        15.23 o
 -12  -9   8         49.95         16.18        17.20 o
 -11  -9   8         22.30          7.37        17.20 o
 -10  -9   8         17.75         31.14        17.43 o
  -9  -9   8         11.26         21.26         8.64 o
  -8  -9   8         51.51         47.06        11.30 o
  -7  -9   8         27.62         22.94         8.09 o
  -6  -9   8         62.61         91.55        17.85 o
  -5  -9   8         60.03         67.74        14.47 o
  -4  -9   8        147.93        117.63        18.61 o
  -3  -9   8         74.45         77.12        15.34 o
  -2  -9   8         65.27         83.27        15.45 o
  -1  -9   8         88.42         82.13        14.58 o
   0  -9   8         66.07         87.94        15.83 o
   1  -9   8        118.60        123.53        11.80 o
   2  -9   8         23.09         31.98        21.02 o
   3  -9   8         15.88         40.42         9.86 o
   4  -9   8         70.68         60.25        11.56 o
   5  -9   8         24.10         28.64        10.43 o
   6  -9   8          9.40         -7.44        14.05 o
   7  -9   8         10.78         -3.08        15.61 o
 -13  -8   8         22.15          4.56        18.64 o
 -12  -8   8         65.32         94.65        12.89 o
 -11  -8   8         32.65         34.61        10.22 o
 -10  -8   8         90.98         82.92        11.76 o
  -9  -8   8        107.45        120.97        12.13 o
  -8  -8   8        260.87        242.26        34.36 o
  -7  -8   8         19.28         20.12         7.14 o
  -6  -8   8         34.03         28.63         7.18 o
  -5  -8   8        138.29        135.21        12.11 o
  -4  -8   8        108.24        113.57        11.41 o
  -3  -8   8         38.34         31.83         6.48 o
  -2  -8   8         86.59         76.02        13.02 o
  -1  -8   8        148.35        122.76        15.49 o
   1  -8   8         98.80        117.50        14.13 o
   2  -8   8         70.11         83.61        10.07 o
   3  -8   8         43.17         46.89        13.59 o
   4  -8   8         13.46         15.78         9.66 o
   5  -8   8         84.83        106.78        12.12 o
   6  -8   8         50.54         69.97        11.65 o
   7  -8   8         34.40         72.71        18.87 o
   8  -8   8         26.36          8.32        16.10 o
 -14  -7   8         31.64         18.26        13.06 o
 -13  -7   8          9.93         -4.81         9.55 o
 -12  -7   8         81.84        106.02        13.04 o
 -11  -7   8         51.61         57.01        10.65 o
 -10  -7   8         21.49         37.81         9.08 o
  -9  -7   8         29.31         37.18        11.01 o
  -8  -7   8        270.76        269.98        14.84 o
  -7  -7   8        276.63        290.86        14.28 o
  -6  -7   8         27.44         34.51         7.41 o
  -5  -7   8         26.65         31.74         6.45 o
  -4  -7   8        291.07        291.23        15.57 o
  -3  -7   8        115.59        123.15        13.92 o
  -2  -7   8         56.17         54.80         9.47 o
  -1  -7   8         60.00         59.51         6.38 o
   0  -7   8        212.06        196.57        16.75 o
   1  -7   8        229.19        242.18        18.19 o
   2  -7   8        110.84        105.34        10.03 o
   3  -7   8         23.11         20.51         9.34 o
   4  -7   8        144.41        166.40        12.50 o
   5  -7   8         95.42         83.39        10.05 o
   6  -7   8         57.99         78.40        10.98 o
   7  -7   8         20.66         12.93         8.92 o
   8  -7   8         18.96         28.02        15.15 o
   9  -7   8         42.36         44.54        18.38 o
 -15  -6   8         29.23         39.45        14.39 o
 -14  -6   8         21.79         39.25        23.26 o
 -13  -6   8        103.77         85.30        12.35 o
 -12  -6   8        123.82        124.33        27.85 o
 -11  -6   8         95.91         86.04        20.20 o
 -10  -6   8        124.57        124.91        11.80 o
  -9  -6   8         80.32         91.32         9.86 o
  -8  -6   8        158.52        157.34        11.64 o
  -7  -6   8        175.56        184.55        11.71 o
  -6  -6   8        236.48        245.53        12.05 o
  -5  -6   8        113.80        117.06        11.01 o
  -4  -6   8         83.16         79.30         7.46 o
  -3  -6   8        324.43        325.23        12.60 o
  -2  -6   8        183.80        189.59         9.78 o
  -1  -6   8        131.67        137.33        19.04 o
   0  -6   8        276.28        252.76        13.71 o
   1  -6   8         69.52         76.10         7.25 o
   2  -6   8         45.58         46.03         6.00 o
   3  -6   8        138.23        123.74        10.13 o
   4  -6   8         82.53        107.48        10.15 o
   5  -6   8        123.97        128.22        11.41 o
   6  -6   8         22.63         10.10         7.35 o
   7  -6   8        110.57        110.98        11.54 o
   8  -6   8         38.39         34.93        14.20 o
   9  -6   8         17.85          5.32        14.28 o
 -15  -5   8         46.67         34.55        13.78 o
 -14  -5   8         33.33         48.27        11.28 o
 -13  -5   8         12.88         25.70         9.32 o
 -12  -5   8         74.05         75.09        10.86 o
 -11  -5   8         78.97         78.43        11.01 o
 -10  -5   8         76.61         90.50        10.21 o
  -9  -5   8        150.25        146.78        11.07 o
  -8  -5   8        304.70        319.07        21.09 o
  -7  -5   8        309.65        305.16        13.48 o
  -6  -5   8         94.69        109.06         8.48 o
  -5  -5   8         94.85         81.64         7.49 o
  -4  -5   8        584.41        560.54        27.11 o
  -3  -5   8        840.41        792.88        18.18 o
  -2  -5   8        518.21        503.98        14.36 o
  -1  -5   8        222.35        239.70        10.31 o
   0  -5   8        775.83        796.96        17.12 o
   1  -5   8        136.60        133.54         6.49 o
   2  -5   8        120.11        116.88         8.06 o
   3  -5   8        164.49        176.27         9.68 o
   4  -5   8        118.54        101.14         7.04 o
   5  -5   8        123.99        132.41        16.37 o
   6  -5   8         18.86         10.65         7.23 o
   7  -5   8         21.88         35.88         8.52 o
   8  -5   8         20.54         15.23        12.23 o
   9  -5   8          5.78          1.18        13.48 o
  10  -5   8          3.00         44.05        16.97 o
 -16  -4   8         11.63          5.43        12.00 o
 -15  -4   8         61.03         88.63        13.43 o
 -14  -4   8        146.12        163.31        15.07 o
 -13  -4   8        107.34        101.45        12.12 o
 -12  -4   8        181.61        187.50        14.16 o
 -11  -4   8        401.41        416.91        18.39 o
 -10  -4   8         43.62         50.91         8.19 o
  -9  -4   8        157.28        175.17        26.18 o
  -8  -4   8        142.33        141.59        10.39 o
  -7  -4   8        278.88        265.60        12.28 o
  -6  -4   8        364.68        372.99        13.85 o
  -5  -4   8        190.87        196.69        15.17 o
  -4  -4   8        155.21        149.06         8.71 o
  -3  -4   8        266.57        274.49        10.96 o
  -2  -4   8         36.16         34.07         5.36 o
  -1  -4   8         26.61         28.90         4.01 o
   0  -4   8        679.56        674.04        13.31 o
   1  -4   8        263.42        255.86        13.07 o
   2  -4   8        207.23        195.06         9.65 o
   3  -4   8        284.67        282.70        11.57 o
   4  -4   8          2.06          2.29         4.10 o
   5  -4   8        204.12        208.09         9.00 o
   6  -4   8         36.42         30.57         5.56 o
   7  -4   8        155.50        127.34        27.91 o
   8  -4   8         59.07         80.54        16.52 o
   9  -4   8         47.08         68.23        15.95 o
  10  -4   8         25.67         31.74        15.07 o
  11  -4   8          7.76        -11.96        15.83 o
 -16  -3   8         28.73         31.44        13.37 o
 -15  -3   8         53.29         34.70        10.35 o
 -14  -3   8         40.02         34.06         9.75 o
 -13  -3   8         53.59         56.25        10.23 o
 -12  -3   8         25.59         20.68         7.77 o
 -11  -3   8        201.22        191.07        12.98 o
 -10  -3   8        274.49        263.07        13.84 o
  -9  -3   8        298.85        292.98        14.09 o
  -8  -3   8        140.49        135.62        15.85 o
  -7  -3   8        165.20        172.88        10.24 o
  -6  -3   8        420.71        413.08        14.02 o
  -5  -3   8       1097.73       1116.02        21.76 o
  -4  -3   8        538.93        551.31        15.10 o
  -3  -3   8        646.81        612.28        15.40 o
  -2  -3   8        807.07        795.46        12.97 o
  -1  -3   8        221.34        211.73         7.32 o
   0  -3   8        498.30        489.62        10.76 o
   1  -3   8          0.93         -0.41         4.45 o
   2  -3   8          2.12          4.13         3.02 o
   3  -3   8        269.84        269.01        11.27 o
   4  -3   8        127.03        115.40         8.64 o
   5  -3   8        105.95        110.28         6.86 o
   6  -3   8         36.74         21.40         4.95 o
   7  -3   8         61.67         79.62         9.18 o
   8  -3   8         40.04         62.78         8.99 o
   9  -3   8          1.42         -3.57        11.24 o
  10  -3   8         30.38         40.82        13.94 o
  11  -3   8         35.27         51.34        15.80 o
 -16  -2   8         18.68         15.23        12.19 o
 -15  -2   8        110.34         99.39        26.47 o
 -14  -2   8        123.71        123.58        18.06 o
 -13  -2   8         79.16         98.66        11.58 o
 -12  -2   8         65.45         61.25        10.61 o
 -11  -2   8        292.94        289.96        15.23 o
 -10  -2   8        246.12        250.72        19.82 o
  -9  -2   8        573.73        611.91        34.17 o
  -8  -2   8        478.27        470.85        15.96 o
  -7  -2   8        792.10        816.10        19.59 o
  -6  -2   8        112.77         98.43         7.74 o
  -5  -2   8        362.16        360.23        12.75 o
  -4  -2   8        388.51        381.04        12.55 o
  -3  -2   8        600.46        599.85        10.67 o
  -2  -2   8        514.86        521.75        11.81 o
  -1  -2   8        550.72        526.30        10.88 o
   0  -2   8        571.98        591.74        11.59 o
   1  -2   8        562.69        528.42        11.11 o
   2  -2   8        702.77        712.94        14.41 o
   3  -2   8        221.34        219.46        10.13 o
   4  -2   8        229.45        211.31        10.76 o
   5  -2   8        268.65        246.18         9.15 o
   6  -2   8         49.78         48.88         5.44 o
   7  -2   8        123.86        122.46        11.60 o
   8  -2   8         45.18         60.40         9.76 o
   9  -2   8         23.12         29.69        11.77 o
  10  -2   8          7.64         13.06        12.38 o
  11  -2   8         50.74         67.40        17.96 o
 -16  -1   8         29.59         20.35        11.13 o
 -15  -1   8         45.82         70.06        11.24 o
 -14  -1   8        112.77         97.00        11.27 o
 -13  -1   8        339.27        324.06        17.37 o
 -12  -1   8         51.56         46.22         8.22 o
 -11  -1   8        100.36         82.65         9.34 o
 -10  -1   8        254.66        259.18        13.99 o
  -9  -1   8        184.80        194.20        11.18 o
  -8  -1   8         39.46         49.87         6.62 o
  -7  -1   8        219.50        223.04        10.81 o
  -6  -1   8        869.90        877.49        19.26 o
  -5  -1   8        965.78        957.15        19.67 o
  -4  -1   8        204.04        202.79         6.46 o
  -3  -1   8         23.18         25.37         5.00 o
  -2  -1   8        101.65        106.98         6.14 o
  -1  -1   8        901.89        877.94        16.44 o
   0  -1   8         94.77         99.19         5.30 o
   1  -1   8        228.07        239.64        10.21 o
   2  -1   8        791.59        812.77        13.55 o
   3  -1   8        435.56        438.85        21.21 o
   4  -1   8          2.07         -3.59         5.01 o
   5  -1   8         18.71         19.15         4.08 o
   6  -1   8         10.25         16.29         6.25 o
   7  -1   8        152.60        183.69        11.92 o
   8  -1   8         16.77         19.49         7.41 o
   9  -1   8         46.39         65.64        10.08 o
  10  -1   8         53.28         82.85        17.62 o
  11  -1   8         34.03         32.50        15.04 o
 -15   0   8         52.06         44.62        11.35 o
 -14   0   8          2.12          1.61        16.23 o
 -13   0   8        132.44        134.05        20.20 o
 -12   0   8         91.29         84.31        27.05 o
 -11   0   8        371.24        372.90        18.51 o
 -10   0   8        626.63        611.74        66.71 o
  -9   0   8        432.24        430.03        35.08 o
  -8   0   8        455.73        462.58        15.11 o
  -7   0   8        687.51        687.15        17.40 o
  -6   0   8        603.56        602.68        51.11 o
  -5   0   8         75.19         73.75         6.63 o
  -4   0   8        441.10        412.38        12.83 o
  -3   0   8        792.25        819.03        10.75 o
  -2   0   8        616.83        662.49        19.12 o
  -1   0   8       1458.98       1478.38        30.78 o
   0   0   8         47.61         43.52         5.43 o
   1   0   8        661.01        637.52        12.05 o
   2   0   8        135.84        145.57         6.32 o
   3   0   8        804.49        752.01        13.26 o
   4   0   8        567.77        543.51        17.45 o
   5   0   8        283.13        259.00        12.51 o
   6   0   8        184.59        188.58        17.22 o
   7   0   8        149.83        158.16        11.37 o
   8   0   8         25.21         23.75         7.74 o
   9   0   8         27.25         27.37         8.91 o
  10   0   8          9.13          6.29         8.51 o
  11   0   8          8.14          0.15        12.99 o
 -15   1   8         55.13         75.49        12.99 o
 -14   1   8        112.76         86.45        10.80 o
 -13   1   8        329.30        310.12        60.92 o
 -12   1   8         86.73         71.37        11.32 o
 -11   1   8        133.28        154.23        11.23 o
 -10   1   8        159.60        169.18        13.86 o
  -9   1   8        211.72        229.63        11.48 o
  -8   1   8         48.05         62.38        11.66 o
  -7   1   8        310.13        312.07        13.16 o
  -6   1   8        868.10        881.35        40.48 o
  -5   1   8        996.88        997.54        19.63 o
  -4   1   8        200.06        207.98        13.16 o
  -3   1   8          0.17          3.06         3.77 o
  -2   1   8        141.66        137.34         4.94 o
  -1   1   8        913.39        911.74        13.18 o
   0   1   8         30.96         32.71         3.77 o
   1   1   8        138.35        138.38         6.14 o
   2   1   8        826.51        826.65        14.34 o
   3   1   8        397.53        401.29        16.08 o
   4   1   8         18.28         11.48         4.12 o
   5   1   8         49.04         53.02        11.41 o
   6   1   8         16.56         23.76         7.21 o
   7   1   8        150.63        164.37        11.62 o
   8   1   8         26.29         17.05         9.55 o
   9   1   8         62.80         67.52        10.15 o
  10   1   8         51.95         60.57        10.70 o
  11   1   8         31.95         67.70        18.00 o
 -14   2   8         97.99         80.14        10.10 o
 -13   2   8         95.13        101.28        10.45 o
 -12   2   8         94.12         99.41        15.19 o
 -11   2   8        297.23        282.08        13.34 o
 -10   2   8        207.43        223.73        11.86 o
  -9   2   8        690.93        698.73        13.52 o
  -8   2   8        393.25        373.74         8.84 o
  -7   2   8        721.85        727.29        11.41 o
  -6   2   8         67.70         54.00         3.62 o
  -5   2   8        290.44        280.02        10.63 o
  -4   2   8        413.22        400.48         8.35 o
  -3   2   8        543.34        530.82        14.14 o
  -2   2   8        498.43        489.14         8.59 o
  -1   2   8        620.49        620.43        12.33 o
   0   2   8        482.42        479.14        10.31 o
   1   2   8        606.02        575.23        11.70 o
   2   2   8        807.67        792.01        14.25 o
   3   2   8        222.96        209.18         8.10 o
   4   2   8        276.44        244.53        10.90 o
   5   2   8        285.50        285.38        13.72 o
   6   2   8         51.78         50.21         8.14 o
   7   2   8        105.55        106.70        10.73 o
   8   2   8         24.83         17.06         8.50 o
   9   2   8         16.13         14.09         8.22 o
  10   2   8          7.27          9.72         8.76 o
  11   2   8         39.28         39.14        11.43 o
 -13   3   8         85.42         97.98         9.56 o
 -12   3   8         35.61         30.83         7.16 o
 -11   3   8        231.21        204.75        11.66 o
 -10   3   8        201.38        181.75         8.36 o
  -9   3   8        282.05        260.43         8.33 o
  -8   3   8         97.61         96.48         6.02 o
  -7   3   8        215.21        203.09        14.90 o
  -6   3   8        440.61        439.94         9.51 o
  -5   3   8       1090.25       1090.52        14.53 o
  -4   3   8        650.83        631.76        11.24 o
  -3   3   8        633.03        626.78        13.63 o
  -2   3   8        762.37        731.78        10.80 o
  -1   3   8        211.04        209.58         6.70 o
   0   3   8        446.93        448.20        15.42 o
   1   3   8         14.89         16.43         3.45 o
   2   3   8          8.58         11.02         3.76 o
   3   3   8        239.11        260.15         9.18 o
   4   3   8         94.91         79.78         8.30 o
   5   3   8        110.67        126.17        10.03 o
   6   3   8         23.76         33.13         9.13 o
   7   3   8         58.80         58.50        10.52 o
   8   3   8         43.78         27.35         9.42 o
   9   3   8          4.80          3.30        15.59 o
  10   3   8         36.32         18.51         9.99 o
  11   3   8         34.19         58.81        12.49 o
 -13   4   8        141.79        125.04        18.95 o
 -12   4   8        156.25        133.81        17.62 o
 -11   4   8        403.68        390.70        12.19 o
 -10   4   8         28.56         32.16         4.52 o
  -9   4   8        174.92        170.35         7.32 o
  -8   4   8        153.26        163.67         6.84 o
  -7   4   8        297.35        294.79         9.38 o
  -6   4   8        367.20        376.02        18.78 o
  -5   4   8        204.75        199.57         9.48 o
  -4   4   8        191.78        191.17         6.94 o
  -3   4   8        255.35        240.41         6.10 o
  -2   4   8         60.10         58.00         3.58 o
  -1   4   8         82.15         80.25         4.86 o
   0   4   8        673.50        670.07        12.69 o
   1   4   8        311.94        304.98         9.32 o
   2   4   8        208.25        182.93         7.97 o
   3   4   8        306.94        302.23        10.13 o
   4   4   8          7.48          1.72         5.91 o
   5   4   8        227.49        208.95        12.73 o
   6   4   8         55.44         53.69        16.97 o
   7   4   8        142.60        136.55        12.20 o
   8   4   8         48.16         41.62        16.48 o
   9   4   8         59.39         76.20        11.72 o
  10   4   8         29.59         37.81        11.20 o
 -12   5   8         44.14         26.31        12.45 o
 -11   5   8         97.61        101.04         9.40 o
 -10   5   8         72.33         70.45         7.31 o
  -9   5   8        145.61        140.52         6.94 o
  -8   5   8        321.10        304.45         9.50 o
  -7   5   8        275.19        255.18         8.57 o
  -6   5   8         96.95        108.75        10.54 o
  -5   5   8         84.03         73.33         5.68 o
  -4   5   8        545.34        533.07        11.80 o
  -3   5   8        860.87        809.08        11.23 o
  -2   5   8        410.94        398.68         8.24 o
  -1   5   8        146.37        154.23         9.52 o
   0   5   8        770.42        793.45        14.45 o
   1   5   8        158.82        164.26         7.57 o
   2   5   8         60.34         58.04         5.64 o
   3   5   8        171.37        192.30        11.32 o
   4   5   8         99.81        108.69        12.59 o
   5   5   8        114.65        101.32        10.16 o
   6   5   8          6.31          2.95         7.01 o
   7   5   8         12.59         20.80         8.78 o
   8   5   8         19.16         23.81         9.69 o
   9   5   8          2.62        -13.16        16.67 o
  10   5   8          5.69         14.58         9.68 o
 -11   6   8         96.94         94.39        15.89 o
 -10   6   8        115.15        100.26        14.24 o
  -9   6   8         71.95         68.83         7.45 o
  -8   6   8        189.11        187.36        10.38 o
  -7   6   8        175.72        177.81        14.21 o
  -6   6   8        237.13        251.24         8.72 o
  -5   6   8        163.98        169.43         9.48 o
  -4   6   8         86.46         74.38         4.40 o
  -3   6   8        374.74        363.30         8.44 o
  -2   6   8        231.79        235.17         7.14 o
  -1   6   8        138.22        130.07         5.79 o
   0   6   8        318.08        313.39         9.99 o
   1   6   8        109.72        104.73         9.30 o
   2   6   8         27.43         30.83         5.83 o
   3   6   8        156.67        141.32        10.19 o
   4   6   8         59.09         65.42         8.59 o
   5   6   8        140.58        121.02        12.45 o
   6   6   8         21.47         23.54         8.18 o
   7   6   8        115.55        105.68        13.94 o
   8   6   8         41.47         52.84        23.22 o
   9   6   8         24.15         27.32        10.37 o
  10   6   8         15.37         37.78        16.86 o
 -10   7   8         16.79         38.13         7.26 o
  -9   7   8         12.78          7.84         6.25 o
  -8   7   8        291.43        294.78        13.58 o
  -7   7   8        270.66        266.88        19.40 o
  -6   7   8         33.48         38.13         6.93 o
  -5   7   8         23.09         37.89         4.97 o
  -4   7   8        259.73        254.66        12.29 o
  -3   7   8        105.35        103.95         6.38 o
  -2   7   8         32.85         30.00         3.91 o
  -1   7   8         44.30         43.54         5.63 o
   0   7   8        207.48        189.40        10.64 o
   1   7   8        238.63        251.92        11.88 o
   2   7   8         94.08         83.48        10.97 o
   3   7   8         35.67         41.75         8.00 o
   4   7   8        120.40        132.74        11.07 o
   5   7   8        107.53        127.85        11.71 o
   6   7   8         33.13         47.35        10.17 o
   7   7   8         14.80         27.48        13.00 o
   8   7   8         23.70         20.47        18.91 o
   9   7   8         40.46         78.41        19.18 o
 -10   8   8         94.75         94.97        10.22 o
  -9   8   8        110.27        107.54         9.89 o
  -8   8   8        260.82        259.87        13.51 o
  -7   8   8         12.65         21.75         6.53 o
  -6   8   8         58.27         56.34         7.97 o
  -5   8   8        120.12        133.10        10.65 o
  -4   8   8        100.94        124.99        10.26 o
  -3   8   8         49.25         39.43         6.01 o
  -2   8   8         86.85         85.89         7.26 o
  -1   8   8        153.43        133.60         6.91 o
   0   8   8         46.86         63.68         7.25 o
   1   8   8         91.07        101.71         8.85 o
   2   8   8         49.01         59.49         8.64 o
   3   8   8         66.33         69.61         9.17 o
   4   8   8          8.89         11.04         7.65 o
   5   8   8         99.41        126.83        13.61 o
   6   8   8         40.62         42.88        23.86 o
   7   8   8         44.65         49.89        16.86 o
  -9   9   8         22.43         22.90        10.56 o
  -8   9   8         56.90         66.91        11.64 o
  -7   9   8         21.42         23.13         7.47 o
  -6   9   8         58.56         60.18         9.24 o
  -5   9   8         42.40         48.99         8.85 o
  -4   9   8        147.52        160.50        11.53 o
  -3   9   8         83.28         90.97         9.91 o
  -2   9   8         72.85         79.06        13.90 o
  -1   9   8         91.03         90.55        30.38 o
   0   9   8         67.85         92.19        12.23 o
   1   9   8        124.68        140.21        12.57 o
   2   9   8         22.79         19.33         6.98 o
   3   9   8         27.02         39.96        10.56 o
   4   9   8         62.67         55.77        10.00 o
  -8  10   8         82.03         65.01        13.02 o
  -7  10   8         33.37         23.14        15.57 o
  -6  10   8         33.75         39.41         8.74 o
  -5  10   8         44.89         49.98         9.41 o
  -4  10   8         67.05         83.38        14.01 o
  -3  10   8         14.41         16.25        11.16 o
  -2  10   8         13.34         23.09         9.99 o
  -1  10   8         82.54         97.66        16.02 o
  -5  11   8         38.81         34.74        12.23 o
  -4  11   8         38.92         53.58        13.59 o
  -3  11   8         41.86         40.44        13.44 o
  -2  11   8         32.47         39.07        13.06 o
  -1  11   8         69.21         52.59        14.69 o
  -4 -11   9         56.14         28.63        14.81 o
  -3 -11   9         18.45         16.75        12.87 o
  -2 -11   9         68.65         79.24        18.26 o
  -1 -11   9          3.79          8.77        15.76 o
   0 -11   9         51.44         36.63        10.47 o
   1 -11   9          5.15         13.63        14.09 o
  -9 -10   9         65.76         37.55        19.44 o
  -8 -10   9         23.72          5.24        15.49 o
  -7 -10   9         52.10         50.31        17.96 o
  -6 -10   9          3.39          0.72        14.43 o
  -5 -10   9         51.30         49.63        17.62 o
  -3 -10   9         25.06         20.09        13.97 o
  -2 -10   9          2.95         14.62        13.63 o
  -1 -10   9         50.58         47.88        15.57 o
   0 -10   9         12.34          1.64         9.30 o
   1 -10   9         33.44         56.33        11.89 o
   2 -10   9          3.06          1.40        10.12 o
   3 -10   9          3.32         -6.02        16.44 o
   4 -10   9          9.64         26.69        15.57 o
 -11  -9   9          3.41         20.85        18.76 o
 -10  -9   9         40.66         50.20        19.37 o
  -9  -9   9          1.34         26.58        17.81 o
  -8  -9   9         46.50         26.31        15.15 o
  -7  -9   9         28.41          8.01        13.97 o
  -6  -9   9         98.86         83.16        17.81 o
  -5  -9   9         14.17         10.10        12.99 o
  -4  -9   9        162.25        164.15        21.04 o
  -3  -9   9         22.62         15.95        11.28 o
  -1  -9   9         15.14         20.24        13.86 o
   0  -9   9        115.43        120.15        14.98 o
   1  -9   9         11.75          9.07        18.42 o
   2  -9   9         97.28         84.30        14.26 o
   3  -9   9          6.82         20.05        13.78 o
   4  -9   9         57.54         54.78        11.72 o
   5  -9   9          1.92        -16.33        16.33 o
 -13  -8   9         41.83         22.63        19.97 o
 -12  -8   9         39.57         23.93         9.74 o
 -11  -8   9         33.15         30.27        10.26 o
 -10  -8   9          3.78          2.43        12.72 o
  -9  -8   9        207.13        199.13        14.67 o
  -8  -8   9         55.28         56.35        11.45 o
  -7  -8   9        142.41        126.23        11.47 o
  -6  -8   9         55.37         43.60         8.09 o
  -5  -8   9         75.47         81.20         9.45 o
  -4  -8   9         18.96          7.13         5.97 o
  -3  -8   9        128.93        116.57        17.69 o
  -2  -8   9          3.52        -10.33        10.40 o
   0  -8   9          1.22         12.99        10.25 o
   1  -8   9         77.89         83.14        10.57 o
   2  -8   9         30.43         31.13        11.88 o
   3  -8   9         73.31         83.15        11.13 o
   4  -8   9         14.92         10.14         9.40 o
   5  -8   9         22.65         23.91         9.95 o
   6  -8   9          1.56         37.48        16.82 o
   7  -8   9         47.43         39.83        17.69 o
 -13  -7   9         13.94         15.53        10.40 o
 -12  -7   9         58.38         67.94        11.34 o
 -11  -7   9          6.61         -1.39         8.60 o
 -10  -7   9         66.36         68.22        10.80 o
  -9  -7   9         19.18         14.18         7.47 o
  -8  -7   9        161.07        134.73        12.16 o
  -7  -7   9         14.41          9.97         8.39 o
  -6  -7   9        336.42        315.49        15.12 o
  -5  -7   9         15.25          4.49         8.43 o
  -4  -7   9        224.44        213.29        11.80 o
  -3  -7   9          6.91         10.42         6.11 o
  -2  -7   9        176.16        175.26        11.07 o
  -1  -7   9         23.63         23.79         5.69 o
   0  -7   9        205.37        227.86        17.77 o
   1  -7   9         69.62         69.14        12.42 o
   2  -7   9        102.30         98.80        10.27 o
   3  -7   9          6.34         25.63         8.54 o
   4  -7   9         69.46         83.63        10.58 o
   5  -7   9         31.78         55.59        10.20 o
   6  -7   9         12.56         11.85        13.63 o
   7  -7   9          8.32        -14.43        16.02 o
   8  -7   9         25.47         -8.96        16.21 o
 -14  -6   9         22.86         25.99        27.32 o
 -13  -6   9         95.16         97.37        17.31 o
 -12  -6   9          9.55          4.96         8.73 o
 -11  -6   9        146.58        162.16        13.77 o
 -10  -6   9          5.10          1.92         7.42 o
  -9  -6   9         76.97         99.12        10.75 o
  -8  -6   9         11.17          5.95         6.73 o
  -7  -6   9        152.15        159.14        11.43 o
  -6  -6   9        177.74        178.00        11.53 o
  -5  -6   9        385.36        413.13        34.97 o
  -4  -6   9        123.09        109.68         8.98 o
  -3  -6   9        149.91        164.19        10.15 o
  -2  -6   9          3.32         -3.41         5.13 o
  -1  -6   9        202.90        197.20        12.09 o
   0  -6   9          6.67          3.40         4.97 o
   1  -6   9        236.27        240.18        11.38 o
   2  -6   9         39.56         39.53        10.56 o
   3  -6   9        211.98        222.13        13.15 o
   4  -6   9          5.39         12.14         7.82 o
   5  -6   9         89.59         85.77        10.72 o
   6  -6   9          1.57         -3.34         7.88 o
   7  -6   9         18.36         25.52        14.77 o
   8  -6   9         10.34         12.45        14.88 o
 -15  -5   9          3.27         15.80        13.97 o
 -14  -5   9         55.19         67.56        11.99 o
 -13  -5   9         27.49         11.44         9.23 o
 -12  -5   9         93.63        123.30        13.21 o
 -11  -5   9         26.70         48.84        10.06 o
 -10  -5   9        270.96        280.73        16.10 o
  -9  -5   9         25.53         21.01         7.13 o
  -8  -5   9        436.45        437.22        28.88 o
  -7  -5   9         71.84         54.54        17.26 o
  -6  -5   9        249.50        256.97        12.90 o
  -5  -5   9        228.39        216.51        11.38 o
  -4  -5   9        129.87        120.26         9.03 o
  -3  -5   9         48.85         63.45         7.06 o
  -2  -5   9        701.11        670.08        32.98 o
  -1  -5   9         12.30         16.22         4.45 o
   0  -5   9        452.53        421.94        17.49 o
   1  -5   9         34.20         44.82         6.47 o
   2  -5   9        186.69        182.02        10.39 o
   3  -5   9         16.66         19.11         5.48 o
   4  -5   9         56.01         62.15         6.58 o
   5  -5   9         72.94         81.54         9.89 o
   6  -5   9         77.37         65.96        20.35 o
   7  -5   9         12.09          1.75        11.81 o
   8  -5   9         82.47        111.48        18.72 o
   9  -5   9          7.50         12.42        13.71 o
 -16  -4   9          2.67        -13.25        13.25 o
 -15  -4   9        109.68        119.15        16.27 o
 -14  -4   9          3.81         17.60        10.02 o
 -13  -4   9        156.74        160.14        14.45 o
 -12  -4   9         28.15         28.06         8.67 o
 -11  -4   9         97.05        102.32        11.48 o
 -10  -4   9         66.65         61.04         8.96 o
  -9  -4   9        240.59        244.48        13.75 o
  -8  -4   9          7.05         12.02         6.86 o
  -7  -4   9        285.60        284.95        24.43 o
  -6  -4   9         82.03         87.13         8.81 o
  -5  -4   9        670.03        678.39        18.59 o
  -4  -4   9         36.42         43.17        10.73 o
  -3  -4   9        398.26        388.38        13.68 o
  -2  -4   9         60.11         62.74         5.10 o
  -1  -4   9        538.57        524.99        12.05 o
   0  -4   9          2.52         -3.54         3.54 o
   1  -4   9        511.23        504.95        15.11 o
   2  -4   9          8.96         12.95         5.06 o
   3  -4   9        224.78        232.66        11.59 o
   4  -4   9         33.00         42.58         5.61 o
   5  -4   9        114.37        112.78         7.68 o
   6  -4   9         13.69         32.30        18.19 o
   7  -4   9         24.19          5.09        11.28 o
   8  -4   9         20.19          7.48        12.26 o
   9  -4   9         24.20         15.80        14.16 o
  10  -4   9          6.14         15.72        15.72 o
 -16  -3   9         25.15         18.91        13.14 o
 -15  -3   9          6.27         24.19        10.73 o
 -14  -3   9        140.28        127.53        13.99 o
 -13  -3   9         50.01         52.25        10.61 o
 -12  -3   9        100.60        108.37        16.52 o
 -11  -3   9        119.14        114.91        11.37 o
 -10  -3   9        545.11        606.01        42.13 o
  -9  -3   9         48.67         46.43         8.08 o
  -8  -3   9        271.42        299.68        14.17 o
  -7  -3   9         59.73         61.45         9.34 o
  -6  -3   9        269.12        261.62        12.36 o
  -5  -3   9         38.34         41.54         8.77 o
  -4  -3   9        357.76        345.68        12.99 o
  -3  -3   9        192.09        188.34         7.05 o
  -2  -3   9        987.99        964.98        15.43 o
  -1  -3   9         58.48         61.85         4.92 o
   0  -3   9        430.00        440.51        18.06 o
   1  -3   9         90.38         91.36         6.96 o
   2  -3   9        385.04        382.49        13.66 o
   3  -3   9         29.60         22.22         5.65 o
   4  -3   9         87.67         81.53         8.27 o
   5  -3   9         14.81         13.37         5.00 o
   6  -3   9        119.77        118.51         9.86 o
   7  -3   9         23.32         20.16         6.91 o
   8  -3   9         28.06         41.05        14.54 o
   9  -3   9          6.06        -11.24        12.26 o
  10  -3   9         33.84         81.26        18.53 o
 -16  -2   9          0.32          9.49        11.43 o
 -15  -2   9        100.58         82.56        26.73 o
 -14  -2   9         54.04         46.32        10.52 o
 -13  -2   9        221.63        231.60        28.50 o
 -12  -2   9         12.08          4.40        16.02 o
 -11  -2   9        127.86        134.93        11.39 o
 -10  -2   9        118.12        128.03        11.18 o
  -9  -2   9        381.46        390.64        16.11 o
  -8  -2   9        133.26        125.97         9.58 o
  -7  -2   9        691.00        732.64        19.27 o
  -6  -2   9        175.47        155.15         9.69 o
  -5  -2   9        676.49        672.56        34.14 o
  -4  -2   9          7.86         13.59         6.02 o
  -3  -2   9        552.56        518.46        18.81 o
  -2  -2   9        106.38        116.92         5.88 o
  -1  -2   9        737.71        714.02        13.36 o
   0  -2   9          2.58          5.31         3.56 o
   1  -2   9        758.70        794.71        18.03 o
   2  -2   9         37.55         36.57         4.03 o
   3  -2   9        294.90        300.76        24.59 o
   4  -2   9        141.02        134.94         9.51 o
   5  -2   9        210.99        221.92        13.73 o
   6  -2   9         19.94         27.67         7.52 o
   7  -2   9        122.52        140.78        11.82 o
   8  -2   9         42.65         38.10         8.83 o
   9  -2   9         28.94         18.57        12.49 o
  10  -2   9          3.72         20.81        14.43 o
 -16  -1   9         44.44         32.50        12.80 o
 -15  -1   9         54.10         42.35        10.77 o
 -14  -1   9        124.67        118.07        14.11 o
 -13  -1   9          4.98         10.64        11.35 o
 -12  -1   9        335.76        349.03        16.71 o
 -11  -1   9          8.34         -7.51        11.90 o
 -10  -1   9        331.38        365.94        15.58 o
  -9  -1   9          5.05         -1.48         5.85 o
  -8  -1   9        211.37        211.04        11.29 o
  -7  -1   9         32.53         40.95        10.18 o
  -6  -1   9        690.87        703.07        18.38 o
  -5  -1   9         59.97         58.57         6.64 o
  -4  -1   9        258.97        240.88         7.16 o
  -3  -1   9         58.67         68.08         5.02 o
  -2  -1   9        177.55        170.75         7.58 o
  -1  -1   9        300.61        303.56         8.92 o
   0  -1   9          7.27         10.10         3.65 o
   1  -1   9         16.22         15.69         3.86 o
   2  -1   9        422.03        406.35        12.13 o
   3  -1   9         85.76         85.69        10.31 o
   4  -1   9        189.00        206.37        14.20 o
   5  -1   9         17.68         17.13         6.20 o
   6  -1   9        146.79        151.88        11.24 o
   7  -1   9         17.48         32.69        16.38 o
   8  -1   9         11.87         14.27         7.95 o
   9  -1   9          3.47          3.33         8.24 o
  10  -1   9         28.06         27.34        13.86 o
 -15   0   9        118.65        106.13        14.81 o
 -14   0   9         30.73         23.76         9.29 o
 -13   0   9         36.67         53.99         9.89 o
 -12   0   9          3.57          6.73         7.45 o
 -11   0   9        312.24        345.71        20.14 o
 -10   0   9        154.06        134.18        10.39 o
  -9   0   9        355.57        394.31        41.81 o
  -8   0   9         11.58         19.19         5.62 o
  -7   0   9        574.60        562.30        16.93 o
  -6   0   9         67.17         77.92         7.60 o
  -5   0   9        967.16        977.99        20.88 o
  -4   0   9        124.71        120.46         8.46 o
  -3   0   9       2001.36       1978.54        28.77 o
  -2   0   9         16.34         26.50         5.10 o
  -1   0   9       1784.82       1694.22        25.72 o
   0   0   9        197.27        204.69         7.56 o
   1   0   9        459.61        441.15        14.30 o
   2   0   9        253.88        248.46         8.38 o
   3   0   9        272.07        259.84         8.84 o
   4   0   9         70.64         83.63        11.60 o
   5   0   9        143.47        174.31        11.11 o
   6   0   9          3.42         -5.59         6.26 o
   7   0   9         40.34         46.40        11.96 o
   8   0   9          0.63         -7.85         7.85 o
   9   0   9         94.57         92.43        11.78 o
  10   0   9          0.88         12.00        15.04 o
 -15   1   9         65.30         51.22        11.58 o
 -14   1   9         92.36         95.56        27.45 o
 -13   1   9          1.08         13.66         7.55 o
 -12   1   9        332.36        308.22        26.50 o
 -11   1   9         14.10         13.33         6.55 o
 -10   1   9        316.07        323.57        21.40 o
  -9   1   9          3.98          4.11         5.55 o
  -8   1   9        237.62        237.19        11.68 o
  -7   1   9         27.36         32.66         5.63 o
  -6   1   9        755.19        743.74        32.10 o
  -5   1   9         75.13         73.43        10.63 o
  -4   1   9        281.27        260.76        14.16 o
  -3   1   9         66.22         77.46         6.83 o
  -2   1   9        143.81        136.73         5.38 o
  -1   1   9        310.06        308.73        10.00 o
   0   1   9         50.33         49.15         4.54 o
   1   1   9         27.10         30.77         4.34 o
   2   1   9        316.03        280.53        11.13 o
   3   1   9         74.88         61.72         7.41 o
   4   1   9        197.95        177.81        11.60 o
   5   1   9         18.11          9.28         6.17 o
   6   1   9        143.34        174.48        12.32 o
   7   1   9         18.14         18.01         7.71 o
   8   1   9         24.74         31.89         8.35 o
   9   1   9          2.17          3.43        11.41 o
  10   1   9         37.60         52.87        20.90 o
 -14   2   9         40.78         31.45        11.39 o
 -13   2   9        255.71        251.31        14.15 o
 -12   2   9          9.75         13.05         8.66 o
 -11   2   9        143.88        150.97        11.22 o
 -10   2   9        107.43         94.17        11.51 o
  -9   2   9        365.59        364.60        14.47 o
  -8   2   9        134.43        119.42        11.13 o
  -7   2   9        682.03        682.30        34.06 o
  -6   2   9        143.25        123.24        10.04 o
  -5   2   9        615.16        565.36        20.28 o
  -4   2   9          9.16          8.00         4.74 o
  -3   2   9        601.21        581.11        15.89 o
  -2   2   9        126.92        138.74         6.65 o
  -1   2   9        819.38        829.46        14.45 o
   0   2   9          8.01         11.43         3.56 o
   1   2   9        766.60        769.01        14.23 o
   2   2   9         25.59         26.65         4.21 o
   3   2   9        301.39        300.54        16.37 o
   4   2   9        145.88        145.98         7.49 o
   5   2   9        192.66        202.36        12.54 o
   6   2   9         21.38         29.81         7.84 o
   7   2   9        125.12        119.18        11.71 o
   8   2   9         36.70         53.20        15.26 o
   9   2   9         19.03         21.33         9.32 o
  10   2   9          4.98          8.19        12.11 o
 -13   3   9         47.95         44.05         8.62 o
 -12   3   9        104.11         94.67         9.63 o
 -11   3   9        147.32        126.22        10.06 o
 -10   3   9        557.77        559.01        18.34 o
  -9   3   9         36.02         44.69         9.66 o
  -8   3   9        355.17        360.22         9.45 o
  -7   3   9         80.62         77.50         5.71 o
  -6   3   9        191.87        184.06         6.78 o
  -5   3   9         49.47         46.45         4.01 o
  -4   3   9        434.05        409.32         9.67 o
  -3   3   9        188.73        182.15         9.51 o
  -2   3   9        852.77        801.88        15.80 o
  -1   3   9         40.34         43.12         4.20 o
   0   3   9        311.13        289.79         8.74 o
   1   3   9         89.63         91.74         5.96 o
   2   3   9        305.73        306.27        10.14 o
   3   3   9         20.60          8.25         7.08 o
   4   3   9        142.46        125.83         9.84 o
   5   3   9          9.61         12.10         6.39 o
   6   3   9        129.08        130.03        11.60 o
   7   3   9         28.47         55.52        10.15 o
   8   3   9         43.63         38.40         8.98 o
   9   3   9          7.67         10.12         8.99 o
  10   3   9         40.33         62.92        19.82 o
 -13   4   9        184.43        141.29        21.15 o
 -12   4   9         21.40         11.62        14.50 o
 -11   4   9         91.31         85.73         8.58 o
 -10   4   9         54.38         46.31        13.37 o
  -9   4   9        227.68        221.12         8.13 o
  -8   4   9         16.18         14.56         4.07 o
  -7   4   9        229.75        217.88         9.61 o
  -6   4   9         63.82         61.00         5.32 o
  -5   4   9        681.54        684.61        13.38 o
  -4   4   9         50.41         52.03         4.48 o
  -3   4   9        440.29        440.06        14.47 o
  -2   4   9         74.03         63.24         4.51 o
  -1   4   9        697.52        679.53        12.68 o
   0   4   9          7.02          4.77         3.54 o
   1   4   9        608.51        605.70        16.18 o
   2   4   9         11.53          8.02         4.18 o
   3   4   9        219.67        229.41         9.42 o
   4   4   9         32.88         38.26         7.85 o
   5   4   9        117.40        138.51        11.16 o
   6   4   9         15.79         29.27         8.02 o
   7   4   9         13.44         21.72         8.69 o
   8   4   9         17.64         18.55         8.74 o
   9   4   9         14.31          7.21         9.91 o
  10   4   9          7.09        -17.09        17.09 o
 -12   5   9        113.32         86.76        15.95 o
 -11   5   9         31.19         37.67        13.75 o
 -10   5   9        244.77        232.14        17.45 o
  -9   5   9         24.54         23.41         4.42 o
  -8   5   9        457.20        433.19        11.45 o
  -7   5   9         89.80         85.88         5.95 o
  -6   5   9        220.85        230.75         8.59 o
  -5   5   9        190.88        180.25         7.66 o
  -4   5   9        191.58        193.82         7.83 o
  -3   5   9         46.24         54.17         5.13 o
  -2   5   9        578.02        542.53        15.56 o
  -1   5   9          7.57         13.08         3.95 o
   0   5   9        353.58        336.76        10.29 o
   1   5   9         32.43         38.91         5.15 o
   2   5   9        152.40        150.23         8.12 o
   3   5   9         14.23         14.14         6.49 o
   4   5   9         44.49         46.83         7.73 o
   5   5   9         73.57         96.05        12.11 o
   6   5   9         79.57         87.95        12.17 o
   7   5   9         14.61          8.74        17.54 o
   8   5   9         78.06         90.48        12.92 o
   9   5   9          6.54          3.76        14.28 o
 -11   6   9        134.72         85.89        16.71 o
 -10   6   9          4.35          2.70        10.90 o
  -9   6   9         81.70         94.97        16.71 o
  -8   6   9          8.40         14.12        10.46 o
  -7   6   9        148.48        142.78         8.34 o
  -6   6   9        193.19        163.89         8.51 o
  -5   6   9        385.54        384.99        11.34 o
  -4   6   9        125.17        121.58         7.25 o
  -3   6   9        188.61        192.06         8.44 o
  -2   6   9          0.57          4.37         3.43 o
  -1   6   9        230.78        224.12        10.71 o
   0   6   9          5.42         12.66         4.38 o
   1   6   9        301.25        286.65        10.96 o
   2   6   9         50.01         46.53         5.91 o
   3   6   9        262.97        274.35        13.69 o
   4   6   9          3.59          6.49        13.46 o
   5   6   9        108.66        113.79        11.44 o
   6   6   9          1.69          3.87        12.47 o
   7   6   9         11.54         -5.29        16.92 o
   8   6   9         12.71         25.25        18.17 o
   9   6   9         47.94         77.76        18.42 o
 -11   7   9          3.47         15.87        13.21 o
 -10   7   9         69.64         57.87        15.53 o
  -9   7   9         28.30         29.99         7.32 o
  -8   7   9        145.02        148.75        10.43 o
  -7   7   9          7.73         11.66         6.21 o
  -6   7   9        326.54        323.06        14.40 o
  -5   7   9          7.93          9.95         4.37 o
  -4   7   9        198.70        187.06        12.86 o
  -3   7   9          8.37         10.16         6.37 o
  -2   7   9        167.85        174.84         8.89 o
  -1   7   9         23.03         21.48         5.01 o
   0   7   9        200.54        199.47         9.13 o
   1   7   9         64.76         72.89         6.98 o
   2   7   9         58.14         66.31        12.42 o
   3   7   9          3.25         10.69         7.15 o
   4   7   9         55.68         75.17         9.99 o
   5   7   9         35.40         32.65        12.42 o
   6   7   9          5.79         10.11        18.04 o
   7   7   9          7.57         33.11        16.29 o
   8   7   9         24.98         20.05        16.56 o
 -10   8   9          5.20         18.61        12.95 o
  -9   8   9        180.01        179.62        12.32 o
  -8   8   9         47.14         55.36        15.87 o
  -7   8   9        172.13        154.73        16.00 o
  -6   8   9         62.07         52.58         8.06 o
  -5   8   9         95.35         90.64         9.78 o
  -4   8   9         17.08         22.30         7.05 o
  -3   8   9        140.85        166.05        12.09 o
  -2   8   9          3.37          8.96         5.60 o
  -1   8   9         47.56         53.43         8.02 o
   0   8   9          2.64          5.23         5.70 o
   1   8   9         94.94         98.53         9.38 o
   2   8   9         34.03         35.58         7.58 o
   3   8   9         91.44         73.72         9.84 o
   4   8   9         11.45          8.33        23.16 o
   5   8   9         26.39         29.81        15.19 o
   6   8   9          2.32         -0.61        13.44 o
  -9   9   9          3.34         12.42        13.06 o
  -8   9   9         59.61         57.44        10.48 o
  -7   9   9         24.44         31.79        11.69 o
  -6   9   9        106.58        129.93        11.66 o
  -5   9   9         17.37         23.29        12.44 o
  -4   9   9        141.22        160.82        16.08 o
  -3   9   9         20.02         29.76         8.30 o
  -2   9   9         62.89         63.22         9.26 o
  -1   9   9         20.97         31.48        11.69 o
  -7  10   9         49.85         69.41        15.80 o
  -6  10   9          3.73          5.06         8.11 o
  -5  10   9         37.30         38.36         9.33 o
  -4  10   9          8.08          3.45         8.21 o
  -3  10   9         21.95         23.73        11.96 o
  -2  10   9          5.00          4.21        11.13 o
  -1  10   9         50.22         54.37        13.90 o
  -2  11   9         64.68         48.98        14.05 o
  -3 -11  10          0.48         17.24        15.19 o
  -2 -11  10         21.39         -6.61        13.86 o
  -1 -11  10          2.01         12.57        15.07 o
  -2 -10  10         14.20         15.57        14.66 o
  -1 -10  10         34.37         27.36        13.29 o
   0 -10  10          1.22          1.42         9.43 o
   1 -10  10         14.49          8.26        18.02 o
   2 -10  10          0.21         22.63        15.64 o
 -11  -9  10          7.54        -12.76        18.68 o
 -10  -9  10         25.55         14.43        18.04 o
  -9  -9  10         19.03         14.69        17.77 o
  -8  -9  10        107.18        107.80        20.62 o
  -7  -9  10          0.72        -10.75        16.37 o
  -6  -9  10         89.09        109.32        19.93 o
  -5  -9  10          1.75         -1.97        14.13 o
  -1  -9  10          4.40         15.07        10.63 o
   0  -9  10         27.02         43.57        21.04 o
   1  -9  10          7.65         15.93        23.67 o
   2  -9  10         93.34         79.07        15.76 o
   3  -9  10          0.06         -6.09         9.92 o
   4  -9  10         20.67         28.86        14.81 o
 -12  -8  10          1.22          9.45        18.45 o
 -11  -8  10         98.31         91.05        13.31 o
 -10  -8  10         14.99         12.65         9.39 o
  -9  -8  10         20.85         28.96         9.23 o
  -8  -8  10         27.86         22.09         8.79 o
  -7  -8  10        106.30        112.02        11.53 o
  -6  -8  10          3.83          1.60         6.65 o
  -5  -8  10         57.76         58.53         8.90 o
  -4  -8  10         11.92         34.63        14.01 o
  -3  -8  10         93.99         99.94        16.06 o
  -1  -8  10        106.99        108.82        15.45 o
   0  -8  10          0.16          0.34        10.71 o
   1  -8  10         46.75         48.73        14.66 o
   2  -8  10         12.22         -1.17         8.24 o
   3  -8  10         37.85         37.62        10.06 o
   4  -8  10          3.74          1.89        14.68 o
   5  -8  10         44.99         54.18        17.88 o
 -13  -7  10          1.97         10.09         9.91 o
 -12  -7  10         37.81         22.54        10.40 o
 -11  -7  10         25.95         18.89        13.21 o
 -10  -7  10        155.25        145.69        27.07 o
  -9  -7  10          1.98         12.24         9.06 o
  -8  -7  10         64.03         76.60        10.50 o
  -7  -7  10         56.86         31.68         7.09 o
  -6  -7  10        183.04        205.71        12.97 o
  -5  -7  10          6.29          1.67         6.12 o
  -4  -7  10        122.53        120.11        10.40 o
  -3  -7  10         33.12         23.07         6.78 o
  -2  -7  10        188.55        190.50         9.39 o
  -1  -7  10         52.65         59.88        11.77 o
   0  -7  10         70.23         82.28        13.71 o
   1  -7  10         33.82         41.12        11.85 o
   2  -7  10        102.87        101.73        10.85 o
   3  -7  10         10.46        -11.71        17.11 o
   4  -7  10         81.96         91.90        11.40 o
   5  -7  10          3.93          7.05         8.65 o
   6  -7  10         50.29         24.45        14.58 o
 -14  -6  10         10.11        -12.78        21.93 o
 -13  -6  10         64.11         70.52        12.23 o
 -12  -6  10          9.12         -1.67         9.36 o
 -11  -6  10        125.64        141.86        13.52 o
 -10  -6  10         20.74          2.69        11.85 o
  -9  -6  10        120.25        132.99        12.11 o
  -8  -6  10          2.08          5.89         6.92 o
  -7  -6  10        112.10        107.67        18.38 o
  -6  -6  10          5.56          6.23         6.26 o
  -5  -6  10        295.97        323.13        15.06 o
  -4  -6  10          7.02          9.18         5.76 o
  -3  -6  10        318.01        341.04        14.59 o
  -2  -6  10         24.33         14.17         4.57 o
  -1  -6  10         54.89         53.07         6.09 o
   0  -6  10         36.86         42.11         6.81 o
   1  -6  10        180.38        184.11        11.13 o
   2  -6  10         29.67         41.62        12.00 o
   3  -6  10         93.21         88.56        10.12 o
   4  -6  10         63.31         47.04         8.62 o
   5  -6  10         33.93         35.50         8.86 o
   6  -6  10          2.63          6.00        12.95 o
   7  -6  10          2.96         -2.43        12.72 o
 -15  -5  10         10.33          9.26        12.61 o
 -14  -5  10         41.66         44.38        25.80 o
 -13  -5  10         12.08         14.27        14.11 o
 -12  -5  10        117.59        120.01        13.29 o
 -11  -5  10          1.16          5.75         8.43 o
 -10  -5  10        209.39        220.31        16.76 o
  -9  -5  10          8.51         10.22         7.72 o
  -8  -5  10        103.62        119.93        10.79 o
  -7  -5  10        231.70        240.92        13.46 o
  -6  -5  10        379.01        394.24        16.10 o
  -5  -5  10         20.27         18.40         6.30 o
  -4  -5  10        158.74        139.54         9.83 o
  -3  -5  10        154.66        134.75         9.49 o
  -2  -5  10        180.42        180.85         8.38 o
  -1  -5  10         74.71         68.87         6.05 o
   0  -5  10        277.84        288.50        12.59 o
   1  -5  10         24.03         17.65         6.64 o
   2  -5  10        140.00        133.22         9.39 o
   3  -5  10          2.29          1.14         5.68 o
   4  -5  10         76.48         82.74        10.17 o
   5  -5  10          3.86         11.96        19.57 o
   6  -5  10         67.64         70.02        15.68 o
   7  -5  10          7.63         15.61        12.64 o
   8  -5  10         50.90         42.49        15.49 o
 -15  -4  10        100.19        111.88        24.02 o
 -14  -4  10         47.38         22.76        11.37 o
 -13  -4  10         45.66         35.85         9.88 o
 -12  -4  10         22.75         32.85         9.94 o
 -11  -4  10         87.35         75.34        20.69 o
 -10  -4  10         12.35          7.13         7.30 o
  -9  -4  10        346.29        356.98        16.68 o
  -8  -4  10          0.39          1.11         6.63 o
  -7  -4  10        368.61        353.40        15.68 o
  -6  -4  10          0.90         -5.98         5.98 o
  -5  -4  10        263.66        278.17        12.89 o
  -4  -4  10          1.55          2.58         5.15 o
  -3  -4  10        677.05        637.02        17.14 o
  -2  -4  10         37.26         22.02         6.39 o
  -1  -4  10        361.94        369.67        10.90 o
   0  -4  10        171.68        157.79         7.80 o
   1  -4  10         16.65         18.51         5.41 o
   2  -4  10          6.62         -4.72         5.21 o
   3  -4  10        119.18        142.83        10.23 o
   4  -4  10         58.73         58.68         6.67 o
   5  -4  10         45.22         43.98         6.93 o
   6  -4  10          9.15          8.77        10.67 o
   7  -4  10         31.56         15.91        12.72 o
   8  -4  10          8.75          6.04        13.94 o
   9  -4  10          8.89          7.40        14.62 o
 -16  -3  10          4.98          8.16        11.96 o
 -15  -3  10         11.98         15.53         9.99 o
 -14  -3  10        125.84        119.03        13.44 o
 -13  -3  10          1.29          6.54         8.98 o
 -12  -3  10        230.96        233.39        15.45 o
 -11  -3  10         17.76         25.95         8.14 o
 -10  -3  10        161.85        189.46        12.88 o
  -9  -3  10         23.70         11.21         7.09 o
  -8  -3  10        475.49        476.68        17.62 o
  -7  -3  10         41.94         45.72         7.50 o
  -6  -3  10        187.50        187.40        11.45 o
  -5  -3  10         27.18         35.22        10.23 o
  -4  -3  10        160.60        159.72         6.99 o
  -3  -3  10         63.21         58.75         4.97 o
  -2  -3  10         76.83         65.94         5.35 o
  -1  -3  10         70.82         61.01         5.33 o
   0  -3  10        313.84        315.16        10.98 o
   1  -3  10         76.54         73.62         5.83 o
   2  -3  10        284.00        284.97        29.09 o
   3  -3  10         25.28         22.58         6.49 o
   4  -3  10        102.57        105.03         9.35 o
   5  -3  10         15.79         15.48         5.36 o
   6  -3  10         63.62         65.70         9.04 o
   7  -3  10          5.99          0.53        11.73 o
   8  -3  10         75.32         87.33        16.63 o
   9  -3  10          1.82          6.42        12.68 o
 -16  -2  10          8.24         17.73        12.80 o
 -15  -2  10         47.28         59.14        12.12 o
 -14  -2  10          8.25         14.89        10.73 o
 -13  -2  10        108.61        114.55        16.40 o
 -12  -2  10         20.80         21.56        20.85 o
 -11  -2  10        178.89        194.50        19.10 o
 -10  -2  10         70.30         87.31        13.46 o
  -9  -2  10        151.95        160.70        11.71 o
  -8  -2  10          5.37         14.38         6.75 o
  -7  -2  10        436.05        429.63        16.11 o
  -6  -2  10         55.95         48.27        13.69 o
  -5  -2  10       1013.49        988.82        22.39 o
  -4  -2  10         93.09         79.14         5.10 o
  -3  -2  10        814.46        787.33        14.07 o
  -2  -2  10         45.46         46.74         4.72 o
  -1  -2  10       1211.23       1191.73        17.97 o
   0  -2  10         65.15         61.18         5.38 o
   1  -2  10        147.68        136.18        13.14 o
   2  -2  10         30.54         29.27         6.09 o
   3  -2  10        213.32        225.99        11.87 o
   4  -2  10         26.42         29.20         7.14 o
   5  -2  10         31.32         28.05         7.56 o
   6  -2  10          0.67         -1.22         6.58 o
   7  -2  10         79.51         89.43        10.41 o
   8  -2  10         14.14         21.00        13.33 o
   9  -2  10         28.68         24.42        14.05 o
 -15  -1  10          0.38          2.51         9.22 o
 -14  -1  10         62.76         78.22        24.93 o
 -13  -1  10         34.53         29.24         9.22 o
 -12  -1  10        187.04        195.27        14.23 o
 -11  -1  10         12.41          8.78        15.93 o
 -10  -1  10        338.15        322.31        15.66 o
  -9  -1  10         65.24         71.68         8.53 o
  -8  -1  10        633.65        651.98        19.54 o
  -7  -1  10         49.38         58.77         7.74 o
  -6  -1  10         97.75        104.73         8.65 o
  -5  -1  10          2.10          8.39         5.90 o
  -4  -1  10        213.92        229.43        11.14 o
  -3  -1  10        127.39        120.35         5.91 o
  -2  -1  10        274.09        282.32         8.76 o
  -1  -1  10        495.41        499.27        11.88 o
   0  -1  10        200.29        213.95        10.06 o
   1  -1  10          6.15          6.57         3.60 o
   2  -1  10        103.20        109.00         6.44 o
   3  -1  10          1.25         -0.40         5.43 o
   4  -1  10        267.80        265.93        13.63 o
   5  -1  10         28.19         31.18         7.33 o
   6  -1  10         38.50         38.76         7.74 o
   7  -1  10         37.65         30.63         8.39 o
   8  -1  10         14.72         18.50         8.94 o
   9  -1  10          0.52         15.26        14.85 o
 -15   0  10         96.17         81.28        12.14 o
 -14   0  10          4.76          5.43         8.30 o
 -13   0  10        210.69        200.18        14.45 o
 -12   0  10          0.60        -12.13        13.16 o
 -11   0  10        141.77        159.93        12.21 o
 -10   0  10         12.96         19.54         7.08 o
  -9   0  10        212.61        220.73        13.40 o
  -8   0  10         10.10          1.73        12.07 o
  -7   0  10        179.27        181.88        16.69 o
  -6   0  10        132.08        114.23        13.12 o
  -5   0  10       1031.32       1034.24        56.33 o
  -4   0  10          7.40         18.63         5.58 o
  -3   0  10        586.59        563.44        17.12 o
  -2   0  10          0.58          1.70         4.53 o
  -1   0  10       1140.38       1122.19        44.41 o
   0   0  10          0.30         -3.53         3.72 o
   1   0  10        604.07        602.12        18.00 o
   2   0  10         27.06         19.95         4.17 o
   3   0  10        167.06        159.88        12.32 o
   4   0  10          0.34          9.20         6.31 o
   5   0  10         85.55        115.57        10.78 o
   6   0  10          1.14          3.63         7.61 o
   7   0  10        114.32        106.96        10.94 o
   8   0  10          0.39        -11.54        11.54 o
   9   0  10         19.94         28.08         9.67 o
 -15   1  10          0.71          1.90        10.06 o
 -14   1  10         70.00         63.46        10.16 o
 -13   1  10         29.17         17.22        13.00 o
 -12   1  10        195.95        196.70        13.58 o
 -11   1  10         14.17         30.26         7.65 o
 -10   1  10        385.34        373.01        19.92 o
  -9   1  10         68.65         70.59        12.00 o
  -8   1  10        608.95        607.68        21.34 o
  -7   1  10         35.47         36.19         6.82 o
  -6   1  10         59.91         69.20         7.40 o
  -5   1  10          4.43          9.61         5.46 o
  -4   1  10        191.04        209.66        14.75 o
  -3   1  10        109.65        103.89         8.06 o
  -2   1  10        148.48        139.52         9.03 o
  -1   1  10        509.47        477.49        14.97 o
   0   1  10        199.29        220.83        11.78 o
   1   1  10          4.42         10.62         4.06 o
   2   1  10        168.78        187.27         8.99 o
   3   1  10          3.49         11.43         4.89 o
   4   1  10        283.68        307.14        26.41 o
   5   1  10         30.91         23.56         7.50 o
   6   1  10         48.33         62.89         9.44 o
   7   1  10         32.75         52.74         9.39 o
   8   1  10          7.33         19.72         9.28 o
   9   1  10          1.34         -7.97        14.98 o
 -14   2  10          6.71          3.87         7.56 o
 -13   2  10         85.92         99.16        11.08 o
 -12   2  10         27.95         33.13         7.87 o
 -11   2  10        142.87        155.14        11.61 o
 -10   2  10         58.60         52.37         7.94 o
  -9   2  10        142.02        142.29        10.18 o
  -8   2  10          4.05          7.59         5.28 o
  -7   2  10        468.96        465.47        15.85 o
  -6   2  10         70.10         63.72         6.86 o
  -5   2  10       1025.82       1006.40        22.67 o
  -4   2  10        108.94         90.30        21.68 o
  -3   2  10        825.22        781.16        19.45 o
  -2   2  10         59.62         62.51         7.06 o
  -1   2  10       1360.24       1364.58        24.22 o
   0   2  10         51.50         50.66         6.74 o
   1   2  10        168.26        182.80         8.07 o
   2   2  10         38.75         35.62         5.01 o
   3   2  10        156.17        159.13         8.16 o
   4   2  10         19.55         20.01         4.76 o
   5   2  10         11.79          4.30         7.31 o
   6   2  10          0.23         -0.20         7.70 o
   7   2  10         83.57         94.85        11.61 o
   8   2  10         12.01          8.37         8.78 o
   9   2  10         31.16         41.46        11.22 o
 -13   3  10          2.87          6.58        10.52 o
 -12   3  10        236.16        209.48        18.72 o
 -11   3  10         13.73         14.00        10.99 o
 -10   3  10        171.09        178.06        11.66 o
  -9   3  10         30.66         19.58         5.90 o
  -8   3  10        497.58        497.01        16.83 o
  -7   3  10         38.38         41.76        16.27 o
  -6   3  10        154.88        159.42        10.14 o
  -5   3  10         24.89         23.30         3.71 o
  -4   3  10        111.89        110.52         8.59 o
  -3   3  10         51.25         48.02         6.76 o
  -2   3  10         23.45         26.41         6.08 o
  -1   3  10         80.98         72.81         7.21 o
   0   3  10        276.92        298.08         9.43 o
   1   3  10         66.94         55.11         5.48 o
   2   3  10        301.21        319.44        11.45 o
   3   3  10         21.11         22.36         4.71 o
   4   3  10        113.44        135.70        10.79 o
   5   3  10         18.27         16.61         7.49 o
   6   3  10         58.11         76.58        14.85 o
   7   3  10          6.59         -3.65        10.20 o
   8   3  10         69.09        103.36        13.22 o
   9   3  10          2.89         -5.39        14.43 o
 -13   4  10         42.63         36.87        14.13 o
 -12   4  10         19.71         26.16        14.73 o
 -11   4  10         75.47         68.61        12.34 o
 -10   4  10         14.84         14.83         7.88 o
  -9   4  10        361.34        348.13        14.54 o
  -8   4  10          2.31         -0.65         8.90 o
  -7   4  10        361.95        360.37        14.13 o
  -6   4  10          1.45          1.01         3.45 o
  -5   4  10        292.57        260.93        15.26 o
  -4   4  10          0.54         -0.47         3.37 o
  -3   4  10        736.03        743.27        19.64 o
  -2   4  10         30.21         26.93         6.46 o
  -1   4  10        419.73        440.00        15.53 o
   0   4  10        169.90        163.47         7.58 o
   1   4  10         42.95         50.00         5.87 o
   2   4  10          9.40         15.47         4.91 o
   3   4  10        118.21        118.04         9.92 o
   4   4  10         55.94         45.15         8.09 o
   5   4  10         37.76         46.91         8.77 o
   6   4  10         12.35         22.15         8.56 o
   7   4  10         44.54         61.85        10.91 o
   8   4  10          6.25          5.48         9.40 o
   9   4  10          6.49         16.67        14.24 o
 -12   5  10        136.00        106.81        18.72 o
 -11   5  10          2.31         17.16        13.48 o
 -10   5  10        192.99        181.57        12.10 o
  -9   5  10         13.26         15.07         6.49 o
  -8   5  10        124.13        114.01        15.74 o
  -7   5  10        222.23        197.19         8.35 o
  -6   5  10        352.15        338.07        10.44 o
  -5   5  10         16.01         15.78         5.31 o
  -4   5  10         95.96         98.35         6.56 o
  -3   5  10        170.44        150.91        10.28 o
  -2   5  10        145.88        139.80         9.83 o
  -1   5  10         76.84         67.14         8.21 o
   0   5  10        239.97        225.33         9.50 o
   1   5  10         27.09         30.05         5.01 o
   2   5  10        112.40        113.32         7.59 o
   3   5  10          5.00          8.29         6.23 o
   4   5  10         60.24         76.37         9.32 o
   5   5  10          5.86         12.16         8.30 o
   6   5  10         66.54         75.44        10.68 o
   7   5  10          9.43         14.52         8.97 o
   8   5  10         59.01         89.16        19.21 o
 -12   6  10          7.14          4.94        13.02 o
 -11   6  10        134.55        112.51        18.07 o
 -10   6  10         21.10         39.00        13.78 o
  -9   6  10        112.64        122.38        18.42 o
  -8   6  10          4.96         -6.24         6.24 o
  -7   6  10        133.37        136.42         7.81 o
  -6   6  10          2.54          5.99         4.40 o
  -5   6  10        349.84        358.39        11.28 o
  -4   6  10          3.29          1.35         4.24 o
  -3   6  10        370.38        354.76        11.70 o
  -2   6  10         16.65         17.86         6.63 o
  -1   6  10         46.83         51.68         8.06 o
   0   6  10         32.68         27.56         5.01 o
   1   6  10        182.33        192.90         9.36 o
   2   6  10         22.96         13.76         5.60 o
   3   6  10        115.54        138.03        11.17 o
   4   6  10         64.44         63.17         9.63 o
   5   6  10         45.11         47.67         9.80 o
   6   6  10          2.53         23.54        14.24 o
   7   6  10          1.18         19.52        14.28 o
   8   6  10          2.04        -15.00        15.00 o
 -11   7  10         28.30         15.00        14.05 o
 -10   7  10        155.36        143.83        19.40 o
  -9   7  10          1.38        -11.81        12.72 o
  -8   7  10         53.98         69.41        15.99 o
  -7   7  10         58.75         40.75         7.82 o
  -6   7  10        145.02        150.28        10.92 o
  -5   7  10          6.90          2.95         4.68 o
  -4   7  10         96.61         86.87         7.36 o
  -3   7  10         32.33         39.46         5.94 o
  -2   7  10        193.62        198.37        12.54 o
  -1   7  10         58.51         55.08         8.64 o
   0   7  10         81.41         84.35        18.68 o
   1   7  10         37.63         36.04         8.03 o
   2   7  10         76.87         78.94        14.28 o
   3   7  10          9.35          6.42        11.39 o
   4   7  10         66.02         83.57        16.33 o
   5   7  10          5.88          9.26        12.23 o
   6   7  10         53.88         81.71        19.29 o
   7   7  10          0.23         23.39        14.88 o
 -10   8  10         14.21         33.53        14.81 o
  -9   8  10         33.14         25.02        13.25 o
  -8   8  10         25.01         28.97        13.78 o
  -7   8  10        122.19        122.62        16.06 o
  -6   8  10          1.62         -0.04         7.15 o
  -5   8  10         75.96         80.79         9.65 o
  -4   8  10         14.55         15.99         8.75 o
  -3   8  10        100.05        119.40        11.42 o
  -2   8  10          0.83        -10.50        11.18 o
  -1   8  10         76.06         84.44        11.85 o
   0   8  10          0.08         -7.38         7.38 o
   1   8  10         63.30         57.15        13.25 o
   2   8  10         11.03         13.75        11.43 o
   3   8  10         41.19         55.06        15.49 o
   4   8  10          5.99          6.23        12.76 o
   5   8  10         59.03         86.27        19.02 o
  -8   9  10         78.82        100.24        18.38 o
  -7   9  10          1.62          4.25        13.71 o
  -6   9  10         93.67         85.24        17.47 o
  -5   9  10          2.83          7.70         7.92 o
  -4   9  10        153.25        164.63        13.24 o
  -3   9  10          6.24         -0.97         7.83 o
  -2   9  10         72.81         99.41        16.67 o
  -7  10  10         43.14         41.08        14.09 o
  -6  10  10         11.76         21.45        14.88 o
  -5  10  10         12.79         -1.10        12.68 o
  -4  10  10         18.48         20.39        13.67 o
  -3  10  10         48.65         57.83        14.35 o
  -2 -10  11          7.54          8.05        13.67 o
  -1 -10  11          6.93          7.52        14.35 o
   0 -10  11          6.94         -4.33        13.71 o
  -9  -9  11         10.98         -2.51        17.85 o
  -8  -9  11         50.54         42.79        18.45 o
  -7  -9  11         10.99         -3.84        16.56 o
  -2  -9  11         29.51         52.25        13.75 o
  -1  -9  11         31.24          9.42        12.72 o
   0  -9  11         10.01          7.47         8.97 o
   1  -9  11         20.05          6.59         9.75 o
   2  -9  11         21.48         13.86        14.09 o
 -12  -8  11         46.22         40.02        23.73 o
 -11  -8  11         55.18         -0.08        20.96 o
 -10  -8  11          7.56          3.23        16.56 o
  -9  -8  11         69.98         65.78        11.98 o
  -8  -8  11         44.61         41.23        10.31 o
  -7  -8  11         52.51         39.51         9.74 o
  -6  -8  11         38.04         44.50        15.49 o
  -5  -8  11         14.75         13.18        13.48 o
  -4  -8  11         12.49         -1.10        13.82 o
  -2  -8  11          0.14          5.81        10.71 o
  -1  -8  11         49.00         73.59        14.77 o
   0  -8  11         29.17         13.56        10.52 o
   1  -8  11         22.01          9.22         8.81 o
   2  -8  11         22.82         34.21        10.32 o
   3  -8  11          3.30          3.80         9.23 o
 -13  -7  11          5.68          0.72        18.61 o
 -12  -7  11         23.85         36.59        10.92 o
 -11  -7  11         45.36         41.95        10.76 o
 -10  -7  11         37.08         44.49        11.12 o
  -9  -7  11         87.99         82.70        11.65 o
  -8  -7  11         44.79         60.24        10.43 o
  -7  -7  11         61.29         56.97        13.50 o
  -6  -7  11         94.03         99.36        14.37 o
  -5  -7  11         59.40         67.61         9.53 o
  -4  -7  11        113.08        107.94        10.20 o
  -3  -7  11        120.61        134.21         8.75 o
  -2  -7  11        139.69        142.71        10.16 o
  -1  -7  11         37.33         29.09        11.01 o
   0  -7  11          4.55         -5.58         9.95 o
   1  -7  11         55.66         15.87        10.94 o
   2  -7  11         50.73         47.72         9.62 o
   3  -7  11          3.08         -5.69         8.32 o
   4  -7  11         15.17          9.76         9.54 o
   5  -7  11         27.77         28.17        16.56 o
 -14  -6  11         37.18         43.67        11.45 o
 -13  -6  11         37.14         51.88        21.78 o
 -12  -6  11         25.70         28.80        10.64 o
 -11  -6  11         74.17         51.87        10.48 o
 -10  -6  11         37.03         33.79         9.83 o
  -9  -6  11        192.99        185.48        14.66 o
  -8  -6  11         84.95         87.18        10.83 o
  -7  -6  11        181.24        197.77        22.82 o
  -6  -6  11         36.36         43.06        16.69 o
  -5  -6  11          7.01          4.30         6.75 o
  -4  -6  11         60.84         69.94         9.72 o
  -3  -6  11         74.25         76.55         7.00 o
  -2  -6  11         20.81         29.17         5.94 o
  -1  -6  11         17.77         21.14        15.76 o
   0  -6  11         42.76         38.56         6.98 o
   1  -6  11         68.73         50.08        12.57 o
   2  -6  11         31.18         47.46        12.26 o
   3  -6  11          9.91          4.26         7.60 o
   4  -6  11         34.01         21.94         8.57 o
   5  -6  11         32.29         12.23        12.34 o
   6  -6  11         37.23         25.06        14.20 o
 -14  -5  11         29.08         26.15        11.49 o
 -13  -5  11         19.65         15.61        10.82 o
 -12  -5  11          4.07         -4.75         9.54 o
 -11  -5  11         31.56         27.18        17.75 o
 -10  -5  11         67.01         61.14         9.98 o
  -9  -5  11         23.36         30.81         9.06 o
  -8  -5  11        102.51         86.97        19.95 o
  -7  -5  11        159.23        152.81        25.12 o
  -6  -5  11        103.37        110.26        10.45 o
  -5  -5  11        192.28        186.02        12.05 o
  -4  -5  11         55.51         57.61         5.89 o
  -3  -5  11         73.60         79.05         6.41 o
  -2  -5  11        175.82        178.22         8.86 o
  -1  -5  11         21.62         19.72         5.03 o
   0  -5  11         72.70         71.43         8.04 o
   1  -5  11         58.27         54.33         7.66 o
   2  -5  11         67.39         71.70         8.56 o
   3  -5  11         25.89          8.70        10.33 o
   4  -5  11         14.77         -0.23        10.75 o
   5  -5  11         36.87         56.20        15.19 o
   6  -5  11         88.21        137.38        20.12 o
   7  -5  11          3.17         -2.05        13.59 o
 -15  -4  11         25.80         37.29        14.69 o
 -14  -4  11         33.02         44.97        11.70 o
 -13  -4  11        130.57        164.24        15.46 o
 -12  -4  11         94.90        108.81        12.48 o
 -11  -4  11         97.87         96.01        12.00 o
 -10  -4  11        140.44        149.06        13.05 o
  -9  -4  11        123.15        146.69        12.39 o
  -8  -4  11         71.19         76.57        17.33 o
  -7  -4  11        333.09        331.35        17.26 o
  -6  -4  11         39.56         31.93        12.00 o
  -5  -4  11        221.41        236.28        28.57 o
  -4  -4  11         92.35         90.82         7.13 o
  -3  -4  11        155.38        159.37        10.35 o
  -2  -4  11        347.22        332.11        19.52 o
  -1  -4  11         23.67         23.86         4.76 o
   0  -4  11         50.81         50.42         7.02 o
   1  -4  11        125.98        132.28        14.14 o
   2  -4  11         40.51         33.69         8.73 o
   3  -4  11         39.58         50.47        12.64 o
   4  -4  11         18.67         20.24         5.62 o
   5  -4  11         14.97         12.26        10.63 o
   6  -4  11         31.71         31.29        13.33 o
   7  -4  11         21.98          8.39        13.33 o
 -15  -3  11         10.58          3.82        10.03 o
 -14  -3  11         50.13         59.82        23.43 o
 -13  -3  11         89.00         70.18        13.44 o
 -12  -3  11         42.72         37.36        14.98 o
 -11  -3  11         54.43         43.41         9.22 o
 -10  -3  11         43.63         44.67         9.40 o
  -9  -3  11         96.96        102.98        11.02 o
  -8  -3  11         52.89         65.73         9.38 o
  -7  -3  11        162.88        163.73        11.71 o
  -6  -3  11        176.38        164.30        12.21 o
  -5  -3  11        454.03        460.60        22.93 o
  -4  -3  11         96.08         78.71         5.66 o
  -3  -3  11         90.06         84.18         6.25 o
  -2  -3  11        205.81        204.27         8.76 o
  -1  -3  11         22.09         36.93         5.94 o
   0  -3  11        170.44        185.36        12.86 o
   1  -3  11         40.92         31.89         6.45 o
   2  -3  11         51.94         48.36         8.22 o
   3  -3  11         44.25         37.12        13.57 o
   4  -3  11         56.46         69.47        11.24 o
   5  -3  11          9.29          6.24         8.79 o
   6  -3  11          9.30         12.00        10.67 o
   7  -3  11         22.74          9.08        12.34 o
   8  -3  11         54.79         54.26        16.06 o
 -15  -2  11         37.96         58.07        23.22 o
 -14  -2  11         28.74         42.05        34.19 o
 -13  -2  11         97.21        143.26        16.23 o
 -12  -2  11         39.05         53.11        10.11 o
 -11  -2  11        133.48        153.71        38.39 o
 -10  -2  11        157.57        161.60        12.31 o
  -9  -2  11        206.73        209.80        17.01 o
  -8  -2  11         64.90         59.84         9.53 o
  -7  -2  11        142.23        121.25        11.09 o
  -6  -2  11         64.70         53.87         7.77 o
  -5  -2  11        456.83        452.74        16.34 o
  -4  -2  11         32.27         24.41         6.37 o
  -3  -2  11        134.32        127.83         8.03 o
  -2  -2  11        356.80        342.20        11.67 o
  -1  -2  11        150.32        159.73        10.66 o
   0  -2  11         91.83         87.54         6.67 o
   1  -2  11        154.60        155.84         8.72 o
   2  -2  11        130.51        134.08         9.74 o
   3  -2  11         96.73        113.25        16.18 o
   4  -2  11         38.00         41.86         8.13 o
   5  -2  11         69.95         79.14         8.97 o
   6  -2  11         34.85         28.52         8.08 o
   7  -2  11         60.04         47.12        13.82 o
   8  -2  11          5.82         35.08        16.40 o
 -15  -1  11         73.07         57.40        11.36 o
 -14  -1  11         65.82         51.60        10.87 o
 -13  -1  11         59.95         78.98        11.67 o
 -12  -1  11         84.68         90.57        11.29 o
 -11  -1  11         49.72         55.58         9.53 o
 -10  -1  11        116.82        127.57        11.76 o
  -9  -1  11        160.39        174.55        15.59 o
  -8  -1  11        107.83        135.07        11.27 o
  -7  -1  11         76.55         82.98         8.79 o
  -6  -1  11        156.06        147.96        10.44 o
  -5  -1  11        233.33        224.56        11.98 o
  -4  -1  11        360.26        374.51        14.73 o
  -3  -1  11         92.05         91.34         8.77 o
  -2  -1  11          3.66          3.68         4.28 o
  -1  -1  11        585.12        596.86        16.33 o
   0  -1  11         56.03         61.18         5.85 o
   1  -1  11         64.59         60.33         5.72 o
   2  -1  11         52.45         58.24         7.46 o
   3  -1  11         63.35         65.65         8.31 o
   4  -1  11        100.64        125.11        11.85 o
   5  -1  11         26.13         25.16         7.61 o
   6  -1  11         13.40         11.58         7.95 o
   7  -1  11         67.83         76.77        11.22 o
   8  -1  11         12.73         12.11        12.15 o
 -15   0  11         15.48         17.53         9.13 o
 -14   0  11         22.77         27.26         9.94 o
 -13   0  11        122.93        104.93        12.34 o
 -12   0  11         12.35          9.26         7.93 o
 -11   0  11         19.27         27.91        12.64 o
 -10   0  11        175.79        174.07        29.03 o
  -9   0  11        254.62        229.96        13.52 o
  -8   0  11        110.39        109.37         9.62 o
  -7   0  11        258.57        239.24        12.82 o
  -6   0  11        323.08        313.22        13.91 o
  -5   0  11        151.24        138.08         9.59 o
  -4   0  11         23.61         33.91         8.30 o
  -3   0  11        193.61        185.20        10.81 o
  -2   0  11         32.43         32.16         7.78 o
  -1   0  11        652.90        658.81        13.78 o
   0   0  11         19.10         13.15         4.84 o
   1   0  11        152.04        178.46        10.75 o
   2   0  11        198.83        182.40        10.49 o
   3   0  11          9.72         13.16         9.85 o
   4   0  11          5.62          7.03         6.92 o
   5   0  11         25.61         36.73         8.12 o
   6   0  11         50.52         39.19         9.31 o
   7   0  11        166.38        188.34        14.50 o
   8   0  11          3.38          6.57        12.17 o
 -14   1  11         70.71         57.82        10.26 o
 -13   1  11         61.70         70.67        19.35 o
 -12   1  11         88.82         82.91         9.99 o
 -11   1  11         63.02         70.59         9.73 o
 -10   1  11        111.32        114.58        10.62 o
  -9   1  11        178.45        194.59        20.66 o
  -8   1  11        121.00        136.31        10.65 o
  -7   1  11         64.45         89.66         9.16 o
  -6   1  11        111.35        110.80         9.34 o
  -5   1  11        207.47        208.94        20.35 o
  -4   1  11        368.68        390.36        14.81 o
  -3   1  11         94.58         86.79        21.02 o
  -2   1  11         18.91         30.40         7.69 o
  -1   1  11        545.30        531.42        12.06 o
   0   1  11         23.79         26.65         4.86 o
   1   1  11         45.79         61.09         5.74 o
   2   1  11         80.13         75.01         6.47 o
   3   1  11         53.11         51.82         8.06 o
   4   1  11        102.08        129.42        11.28 o
   5   1  11         43.11         41.87         8.60 o
   6   1  11          5.56         10.93         8.07 o
   7   1  11         76.42         99.04        12.00 o
   8   1  11          6.08         -1.54        10.10 o
 -14   2  11         19.56         20.71         9.13 o
 -13   2  11         74.11         62.64         9.83 o
 -12   2  11         29.46         37.54         9.30 o
 -11   2  11        136.06        113.54        10.56 o
 -10   2  11        136.42        132.63        18.45 o
  -9   2  11        192.92        181.51        14.62 o
  -8   2  11         74.97         67.84         8.37 o
  -7   2  11        190.68        173.29        11.33 o
  -6   2  11         88.53         92.94         8.91 o
  -5   2  11        535.12        502.32        18.61 o
  -4   2  11         70.64         83.84         8.90 o
  -3   2  11        122.95        129.30         9.30 o
  -2   2  11        337.01        336.48        13.78 o
  -1   2  11        124.73        137.44         9.50 o
   0   2  11        126.66        134.10         7.12 o
   1   2  11        153.09        168.48         8.34 o
   2   2  11        140.53        144.82         8.10 o
   3   2  11         81.65         81.26         6.96 o
   4   2  11         43.30         37.91         7.95 o
   5   2  11         58.79         84.51        10.42 o
   6   2  11         23.34         30.57         8.79 o
   7   2  11         78.02         78.17        11.38 o
   8   2  11          2.06          8.35        13.21 o
 -14   3  11         71.84         89.88        21.80 o
 -13   3  11        104.38         86.42        16.75 o
 -12   3  11         43.76         63.27        20.86 o
 -11   3  11         90.97         95.65        26.62 o
 -10   3  11         38.56         39.32         7.58 o
  -9   3  11         68.17         84.25        14.69 o
  -8   3  11         44.52         36.38         9.80 o
  -7   3  11        158.80        160.96        12.80 o
  -6   3  11        143.63        132.57        10.13 o
  -5   3  11        416.50        432.28        21.66 o
  -4   3  11         45.43         40.48        10.18 o
  -3   3  11         68.68         79.20         8.21 o
  -2   3  11        195.39        222.21        11.94 o
  -1   3  11          9.13         16.93         5.99 o
   0   3  11        160.91        181.69         8.60 o
   1   3  11         57.87         58.25         6.69 o
   2   3  11         70.08         89.14         7.06 o
   3   3  11         42.88         43.90         6.17 o
   4   3  11         65.17         74.44         9.55 o
   5   3  11         18.80         27.67         8.27 o
   6   3  11          7.23          6.97         8.02 o
   7   3  11         29.19         49.39        10.79 o
   8   3  11         41.68         69.41        19.44 o
 -13   4  11        110.28        128.95        22.52 o
 -12   4  11         79.51         87.90        19.33 o
 -11   4  11        120.45        102.09        10.26 o
 -10   4  11        112.85        111.26        10.68 o
  -9   4  11        110.61         99.03        10.16 o
  -8   4  11         99.14         90.33         9.32 o
  -7   4  11        378.85        384.16        18.42 o
  -6   4  11         32.20         25.38         6.25 o
  -5   4  11        233.91        243.01        12.79 o
  -4   4  11        125.77        142.73        10.08 o
  -3   4  11        174.52        174.94        12.72 o
  -2   4  11        348.69        323.59        14.22 o
  -1   4  11         23.68         21.81         6.49 o
   0   4  11         39.34         41.71        12.38 o
   1   4  11        119.35        137.75         8.03 o
   2   4  11         37.16         42.42         6.01 o
   3   4  11         49.88         67.09         7.21 o
   4   4  11          9.75          2.71         7.05 o
   5   4  11         13.01          9.64         7.50 o
   6   4  11         27.25         32.15         9.30 o
   7   4  11         32.10         12.99        15.11 o
   8   4  11          3.93         18.83        15.15 o
 -12   5  11          2.04          7.37        13.97 o
 -11   5  11         35.69         52.06        16.44 o
 -10   5  11         70.38         50.50        15.04 o
  -9   5  11         29.69         23.90         6.95 o
  -8   5  11         54.59         36.66         8.06 o
  -7   5  11        198.95        190.50        12.09 o
  -6   5  11         98.69        111.41        10.01 o
  -5   5  11        170.56        144.56         7.96 o
  -4   5  11         43.17         46.67         7.38 o
  -3   5  11         68.04         53.19         7.85 o
  -2   5  11        179.61        178.70        11.55 o
  -1   5  11         30.75         28.46         6.99 o
   0   5  11         75.22         85.33        13.61 o
   1   5  11         73.95         69.87         9.03 o
   2   5  11         68.11         78.49         7.28 o
   3   5  11         28.11         38.90         8.32 o
   4   5  11          8.23         10.56         7.58 o
   5   5  11         35.03         19.59        13.44 o
   6   5  11         76.46        102.14        18.61 o
   7   5  11          3.25         -0.11        15.07 o
 -12   6  11         28.59         29.92        16.21 o
 -11   6  11         82.40         95.08        18.95 o
 -10   6  11         28.85         45.72        16.21 o
  -9   6  11        207.02        195.21        22.55 o
  -8   6  11         63.71         67.70        16.21 o
  -7   6  11        202.90        184.94        12.32 o
  -6   6  11         17.59         21.52         6.64 o
  -5   6  11          4.25          8.41         4.90 o
  -4   6  11         57.31         56.05         6.25 o
  -3   6  11         78.61         75.92         9.38 o
  -2   6  11         34.89         22.84         8.54 o
  -1   6  11         27.07         37.04         7.86 o
   0   6  11         43.94         51.46         8.91 o
   1   6  11         68.68         94.82        10.57 o
   2   6  11         20.21         15.02         9.63 o
   3   6  11         15.07         48.49        14.43 o
   4   6  11         24.93         13.52        11.96 o
   5   6  11         44.90         42.19        15.83 o
   6   6  11         35.16         25.71        16.48 o
   7   6  11          7.21         10.56        15.19 o
 -11   7  11         40.08         25.67        16.18 o
 -10   7  11         22.65         39.64        15.87 o
  -9   7  11        105.44        117.44        19.44 o
  -8   7  11         23.43         38.01        15.34 o
  -7   7  11         78.32         91.66        17.20 o
  -6   7  11         77.97         65.77        15.91 o
  -5   7  11         73.84         76.76         7.33 o
  -4   7  11        108.81         96.07         7.82 o
  -3   7  11        119.21        131.88        11.36 o
  -2   7  11        140.30        159.34        12.37 o
  -1   7  11         25.97         12.95        10.67 o
   0   7  11          1.34         12.17         7.42 o
   1   7  11         67.01         72.61         9.79 o
   2   7  11         57.00         73.55        15.23 o
   3   7  11          4.89         18.83        12.95 o
   4   7  11          6.53         -3.61        13.48 o
   5   7  11         30.24         44.81        16.71 o
 -10   8  11         13.94         15.87        14.39 o
  -9   8  11         93.60        114.37        20.54 o
  -8   8  11         32.11          2.92        13.25 o
  -7   8  11         64.07         87.52        17.77 o
  -6   8  11         27.46          0.23        12.64 o
  -5   8  11         26.54         54.83        15.95 o
  -4   8  11          5.85         -4.12         7.25 o
  -3   8  11         32.52         36.00        14.54 o
  -2   8  11          4.11         16.40        12.53 o
  -1   8  11         49.64         52.18         9.76 o
   0   8  11         33.81         40.17         9.49 o
   1   8  11         19.14         13.44        11.81 o
   2   8  11         13.76         30.45        13.71 o
   3   8  11          1.09        -10.90        13.52 o
  -8   9  11         40.10         25.59        15.04 o
  -7   9  11         10.26          9.53        13.06 o
  -6   9  11         40.49         66.41        16.97 o
  -5   9  11         22.45         18.04        14.05 o
  -4   9  11         24.73          9.49        13.52 o
  -3   9  11         80.88        107.53        18.30 o
  -2   9  11         26.64         15.72        12.83 o
  -6  10  11         10.66         10.02        14.54 o
  -5  10  11         15.51         18.80        15.99 o
  -4  10  11         19.71          3.23        13.97 o
  -2 -10  12         12.08          3.34        15.68 o
   0  -9  12         12.51         14.20        12.83 o
 -10  -8  12         43.77         29.69        20.62 o
  -9  -8  12         12.57         24.57        18.00 o
  -8  -8  12         67.22         55.51        19.06 o
  -7  -8  12          7.42        -17.47        17.47 o
  -6  -8  12         37.65         52.67        19.14 o
   1  -8  12         10.30         23.01        14.50 o
   2  -8  12         16.27         14.50        13.37 o
 -12  -7  12         17.65         30.30        19.06 o
 -11  -7  12         32.06         23.23        11.17 o
 -10  -7  12          1.46         -8.30        10.47 o
  -9  -7  12         75.81         93.57        12.57 o
  -8  -7  12          2.91         -7.00         9.08 o
  -7  -7  12         54.83         48.14        12.91 o
  -6  -7  12         13.64         13.98         7.80 o
  -5  -7  12         77.76         74.63         9.83 o
  -4  -7  12         20.78         32.91         8.17 o
  -3  -7  12        138.64        157.31        16.33 o
  -2  -7  12          3.37          7.78         9.76 o
  -1  -7  12         80.45         61.59        13.33 o
   0  -7  12         25.87         34.86        11.92 o
   1  -7  12         85.08         76.81        15.57 o
   2  -7  12         13.95         10.57         8.85 o
 -13  -6  12         12.87         24.10        10.99 o
 -12  -6  12         44.30         43.05        19.27 o
 -11  -6  12         37.31         19.70        10.39 o
 -10  -6  12         34.55         40.47        25.50 o
  -9  -6  12         57.01         65.85        11.26 o
  -8  -6  12        120.96        133.82        12.68 o
  -7  -6  12         26.70         21.03         8.27 o
  -6  -6  12        123.04        130.14        16.04 o
  -5  -6  12         11.90          5.73         6.86 o
  -4  -6  12         48.13         35.75         6.17 o
  -3  -6  12          0.40          5.09         5.36 o
  -2  -6  12         51.59         63.70         8.11 o
  -1  -6  12         20.58         11.51         9.42 o
   0  -6  12         37.97         23.39        10.67 o
   1  -6  12          3.17        -12.34        12.34 o
   2  -6  12         12.86          6.42        11.88 o
   3  -6  12         31.19         34.96        10.35 o
   4  -6  12         16.62         14.69        12.87 o
 -14  -5  12          0.09          3.54        10.65 o
 -13  -5  12         43.15         67.60        13.01 o
 -12  -5  12         19.18         21.24         9.56 o
 -11  -5  12         47.72         54.52        10.97 o
 -10  -5  12         42.54         26.12         9.61 o
  -9  -5  12        165.95        167.01        17.01 o
  -8  -5  12         15.65         21.04         8.73 o
  -7  -5  12         68.73         85.42        10.61 o
  -6  -5  12         23.58         17.56         8.13 o
  -5  -5  12         56.10         68.41         9.22 o
  -4  -5  12        103.05        101.43         7.50 o
  -3  -5  12        104.36        102.25         7.65 o
  -2  -5  12         47.80         51.47         6.21 o
  -1  -5  12         95.93        107.44        12.47 o
   0  -5  12          2.58          8.52         6.23 o
   1  -5  12         94.65        102.97        10.06 o
   2  -5  12         49.91         42.57        12.34 o
   3  -5  12         49.53         35.96        12.26 o
   4  -5  12         33.64         49.89        13.90 o
   5  -5  12         35.07         18.15        13.33 o
 -15  -4  12          7.93         -0.08        13.90 o
 -14  -4  12         52.61         35.95        11.59 o
 -13  -4  12        121.67        132.22        15.05 o
 -12  -4  12        143.72        154.15        14.73 o
 -11  -4  12        108.90        114.76        13.13 o
 -10  -4  12        153.71        171.47        13.85 o
  -9  -4  12         48.43         50.60         9.57 o
  -8  -4  12         24.72         44.51         8.98 o
  -7  -4  12         26.69         13.24         6.91 o
  -6  -4  12        129.55        128.02        11.60 o
  -5  -4  12         75.73         76.31         9.42 o
  -4  -4  12        295.32        325.63        15.30 o
  -3  -4  12         31.26         22.91         5.18 o
  -2  -4  12         62.04         66.12         9.00 o
  -1  -4  12         41.22         43.57         5.79 o
   0  -4  12         72.51         95.17         9.03 o
   1  -4  12          6.67         11.40         6.60 o
   2  -4  12         34.92         30.95        16.23 o
   3  -4  12         26.37         18.73         6.89 o
   4  -4  12         64.86         54.30        14.69 o
   5  -4  12         55.74         38.58        13.63 o
 -15  -3  12         70.12         44.92        14.47 o
 -14  -3  12          7.97        -11.32        11.32 o
 -13  -3  12         55.82         80.62        15.36 o
 -12  -3  12          9.75         21.83        14.03 o
 -11  -3  12        139.82        166.78        15.89 o
 -10  -3  12          6.66          8.26         8.20 o
  -9  -3  12        135.06        152.06        12.94 o
  -8  -3  12         44.15         38.96         8.37 o
  -7  -3  12        206.72        245.31        14.53 o
  -6  -3  12         28.79         30.61         7.55 o
  -5  -3  12         44.71         47.73         8.10 o
  -4  -3  12         51.97         51.35         8.14 o
  -3  -3  12         65.11         52.51         7.88 o
  -2  -3  12         23.42         12.79         5.00 o
  -1  -3  12        231.83        218.45         9.51 o
   0  -3  12          4.72          3.82         6.00 o
   1  -3  12         60.71         75.75         8.60 o
   2  -3  12          3.26          5.42         6.68 o
   3  -3  12         97.94         89.06         9.84 o
   4  -3  12          9.71          7.02         7.42 o
   5  -3  12         39.82         45.49        13.71 o
   6  -3  12         38.05         30.38        13.14 o
 -15  -2  12         13.95         19.22        10.86 o
 -14  -2  12         44.09         48.95        11.72 o
 -13  -2  12         28.28         20.15        18.89 o
 -12  -2  12         40.76         41.09        10.11 o
 -11  -2  12         34.59         31.00         9.43 o
 -10  -2  12         84.66         92.55        11.38 o
  -9  -2  12         81.28         56.54        10.03 o
  -8  -2  12        193.79        200.19        13.16 o
  -7  -2  12         10.13         22.22         7.23 o
  -6  -2  12        201.29        215.80        13.21 o
  -5  -2  12         92.09         92.15        12.38 o
  -4  -2  12        280.11        300.95        26.03 o
  -3  -2  12        122.38        121.34         9.80 o
  -2  -2  12         62.74         73.34         8.62 o
  -1  -2  12         33.84         27.97         5.25 o
   0  -2  12        109.44        108.52         7.06 o
   1  -2  12         14.14         10.47         6.00 o
   2  -2  12         25.17         31.55         7.00 o
   3  -2  12         43.35         40.47         8.05 o
   4  -2  12         52.29         54.74         8.87 o
   5  -2  12         22.20         34.69        22.31 o
   6  -2  12         22.92         32.28        13.44 o
 -15  -1  12         65.57         67.13        11.81 o
 -14  -1  12         20.86         19.45        10.45 o
 -13  -1  12        169.40        199.68        15.60 o
 -12  -1  12          7.81         19.74         9.13 o
 -11  -1  12        311.28        306.87        16.89 o
 -10  -1  12          3.49          6.53        10.20 o
  -9  -1  12         99.51        117.78        11.31 o
  -8  -1  12         32.17         31.72         8.18 o
  -7  -1  12        134.64        159.09        11.56 o
  -6  -1  12         14.71         20.33         7.25 o
  -5  -1  12        338.03        373.79        15.85 o
  -4  -1  12         48.10         46.06         7.66 o
  -3  -1  12        296.77        295.94        13.65 o
  -2  -1  12        108.70         95.43         8.81 o
  -1  -1  12        103.83        116.43         8.37 o
   0  -1  12         45.19         55.38         5.78 o
   1  -1  12         95.70        112.98         9.51 o
   2  -1  12         16.57         22.55         7.02 o
   3  -1  12         80.73         81.49        20.54 o
   4  -1  12         34.78         27.51         7.55 o
   5  -1  12         44.14         51.65         9.11 o
   6  -1  12         33.59         58.70        15.28 o
 -15   0  12          1.37         33.79        13.63 o
 -14   0  12         28.37         30.05        21.78 o
 -13   0  12          1.42         -9.16         9.16 o
 -12   0  12          2.49          7.08         7.97 o
 -11   0  12         85.27         76.98        10.32 o
 -10   0  12         25.75         28.95         8.21 o
  -9   0  12         25.68         25.45         7.86 o
  -8   0  12        347.02        340.74        15.94 o
  -7   0  12         32.80         28.60         7.10 o
  -6   0  12        118.65        123.73        10.55 o
  -5   0  12          0.50          6.20         6.30 o
  -4   0  12        125.03        140.71        10.47 o
  -3   0  12          0.72          9.58        12.21 o
  -2   0  12         78.25         85.98         8.75 o
  -1   0  12          6.28          6.77         5.66 o
   0   0  12        121.28        116.54         9.83 o
   1   0  12         30.87         40.31         5.48 o
   2   0  12        133.80        123.78         9.90 o
   3   0  12        141.44        164.01        11.98 o
   4   0  12         15.93         16.16         7.81 o
   5   0  12         57.23         82.60        10.78 o
   6   0  12         11.62         10.97        10.82 o
   7   0  12         49.01         39.91        15.76 o
 -14   1  12         21.57         37.43        17.69 o
 -13   1  12        189.70        175.16        20.26 o
 -12   1  12          7.71          7.04         8.22 o
 -11   1  12        304.41        299.79        20.39 o
 -10   1  12          3.80          7.99        11.43 o
  -9   1  12         79.10         95.37        11.88 o
  -8   1  12         24.22         31.01         7.28 o
  -7   1  12        127.43        124.15        10.49 o
  -6   1  12         19.98         32.60        14.39 o
  -5   1  12        285.31        294.63        13.97 o
  -4   1  12         36.23         32.81         7.07 o
  -3   1  12        328.42        332.92        14.42 o
  -2   1  12        108.85        107.66         9.26 o
  -1   1  12        112.27        121.45         9.73 o
   0   1  12         43.23         50.54        13.46 o
   1   1  12         79.69         81.06         8.52 o
   2   1  12         18.26         17.69         6.80 o
   3   1  12         70.23         85.49        12.36 o
   4   1  12         42.26         31.33         8.05 o
   5   1  12         49.74         59.77        15.42 o
   6   1  12         29.47         29.47        12.45 o
   7   1  12         60.24         93.75        18.34 o
 -14   2  12         30.47         42.94        22.59 o
 -13   2  12         27.62         22.75        16.63 o
 -12   2  12         26.46         31.54         8.81 o
 -11   2  12         42.52         43.87         9.01 o
 -10   2  12         83.04         97.88        10.49 o
  -9   2  12         75.37         66.26         9.06 o
  -8   2  12        215.58        200.23        12.53 o
  -7   2  12         19.20         19.46         6.91 o
  -6   2  12        209.91        228.97        15.85 o
  -5   2  12         75.00         69.66         8.64 o
  -4   2  12        345.52        368.35        15.52 o
  -3   2  12        146.05        146.43        10.48 o
  -2   2  12         45.70         62.28         8.26 o
  -1   2  12         23.85         22.25         8.14 o
   0   2  12        121.16        125.40        10.01 o
   1   2  12         18.39         16.22         6.13 o
   2   2  12         40.43         37.79         5.82 o
   3   2  12         41.56         42.04         8.34 o
   4   2  12         47.79         62.22         9.21 o
   5   2  12         25.52         16.74        15.97 o
   6   2  12         11.70         19.10        13.21 o
   7   2  12         24.30         54.34        16.63 o
 -13   3  12         70.46         71.65        21.38 o
 -12   3  12          4.62          3.75         7.12 o
 -11   3  12        172.06        167.65        12.34 o
 -10   3  12          3.00          0.81         6.95 o
  -9   3  12        123.45        140.67        11.37 o
  -8   3  12         30.40         28.09         8.00 o
  -7   3  12        181.14        185.22        11.86 o
  -6   3  12         36.61         42.37         7.92 o
  -5   3  12         30.02         38.42         7.09 o
  -4   3  12         53.01         65.25         8.17 o
  -3   3  12         83.22         83.64         8.81 o
  -2   3  12         31.93         32.13         7.06 o
  -1   3  12        211.89        203.87        12.18 o
   0   3  12          8.56          7.61         7.92 o
   1   3  12         42.11         54.98         8.13 o
   2   3  12          1.02         -5.61         6.80 o
   3   3  12         83.75         99.67        15.76 o
   4   3  12          6.15          5.62        11.20 o
   5   3  12         53.41         44.12        14.81 o
   6   3  12         32.50         66.71        18.45 o
   7   3  12         38.64         18.64        13.75 o
 -13   4  12        115.33        115.70        22.59 o
 -12   4  12        143.29        126.29        23.43 o
 -11   4  12        118.81         93.73        10.93 o
 -10   4  12        116.20        123.48        29.52 o
  -9   4  12         45.92         41.07         8.34 o
  -8   4  12         40.06         47.96         8.20 o
  -7   4  12         37.28         25.90         6.82 o
  -6   4  12        132.44        133.77        11.06 o
  -5   4  12         73.10         68.01         8.95 o
  -4   4  12        310.19        339.71        15.42 o
  -3   4  12         29.10         21.99        17.07 o
  -2   4  12         59.20         67.80        11.64 o
  -1   4  12         30.36         24.74         7.61 o
   0   4  12         69.51         68.25        12.68 o
   1   4  12         11.07         12.54         6.93 o
   2   4  12         34.40         28.24         8.94 o
   3   4  12         28.57         13.86        21.68 o
   4   4  12         67.45         67.51        14.85 o
   5   4  12         62.33         33.15        12.91 o
   6   4  12         31.44         41.08        15.11 o
   7   4  12          8.65          2.85        14.85 o
 -12   5  12         11.87          0.49        15.07 o
 -11   5  12         71.24         40.93        16.97 o
 -10   5  12         51.06         32.50        14.88 o
  -9   5  12        167.10        177.51        12.56 o
  -8   5  12         16.06         15.29        11.37 o
  -7   5  12         85.34         91.32         9.98 o
  -6   5  12         14.79         16.72        11.45 o
  -5   5  12         62.60         61.93        11.43 o
  -4   5  12         99.15        117.87        10.73 o
  -3   5  12         81.34         78.23         9.44 o
  -2   5  12         58.01         72.65         9.26 o
  -1   5  12         93.26        104.34        10.40 o
   0   5  12          0.95         -9.06        13.23 o
   1   5  12        108.28        106.25        19.95 o
   2   5  12         42.81         68.67        19.40 o
   3   5  12         61.35         74.88        15.83 o
   4   5  12         28.84         16.52        13.59 o
   5   5  12         49.31         33.45        14.88 o
   6   5  12          3.47        -12.99        15.26 o
 -11   6  12         38.01         88.59        20.73 o
 -10   6  12         17.77         18.53        13.82 o
  -9   6  12         56.11         45.15        15.45 o
  -8   6  12        106.26         92.80        18.00 o
  -7   6  12         26.21         30.53         8.44 o
  -6   6  12        105.89        121.49        11.25 o
  -5   6  12         19.75         18.10         9.11 o
  -4   6  12         40.56         29.84         8.04 o
  -3   6  12          0.71          2.75         7.11 o
  -2   6  12         54.39         53.11        17.41 o
  -1   6  12         18.73         25.30         8.54 o
   0   6  12         39.59         65.50         9.99 o
   1   6  12          5.55         -1.26         7.88 o
   2   6  12          4.13          0.38         9.17 o
   3   6  12         32.97         41.31        14.54 o
   4   6  12          7.20         10.25        13.40 o
   5   6  12          5.48          4.67        14.20 o
 -10   7  12          1.11        -15.45        15.45 o
  -9   7  12         95.81        125.23        20.96 o
  -8   7  12          3.22         22.36        14.92 o
  -7   7  12         78.74         75.33        17.85 o
  -6   7  12         15.37         39.83        15.80 o
  -5   7  12         86.94        117.14        18.99 o
  -4   7  12         13.61         21.73         7.59 o
  -3   7  12        141.67        144.05        12.40 o
  -2   7  12          3.95         -1.03         7.50 o
  -1   7  12         58.33         64.11        10.27 o
   0   7  12         23.80         33.31        10.48 o
   1   7  12         89.94         89.24        11.30 o
   2   7  12         12.66         10.82        12.64 o
   3   7  12         54.59         42.15        14.58 o
   4   7  12          0.84         -7.82        13.75 o
  -9   8  12         15.78         31.06        16.18 o
  -8   8  12         47.32         49.48        17.50 o
  -7   8  12          5.50         24.95        16.40 o
  -6   8  12         29.80         39.00        14.85 o
  -5   8  12          4.62         -8.16        14.20 o
  -4   8  12         19.10         -0.27        13.29 o
  -3   8  12         17.94         48.03        14.43 o
  -2   8  12         31.88         20.05        13.82 o
  -1   8  12          6.30        -10.90        13.18 o
   0   8  12         47.38         54.49        14.77 o
  -8   9  12          3.93        -11.39        16.93 o
  -7   9  12         65.47         55.17        17.43 o
  -6   9  12          4.47         10.10        14.81 o
  -5   9  12         43.27         57.87        17.43 o
  -4   9  12          0.76          0.34        14.69 o
  -3   9  12         38.25         53.69        16.82 o
  -2   9  12          2.91          6.04        12.80 o
  -5  10  12         19.79         21.00        14.81 o
  -4  10  12         14.92         26.54        16.10 o
 -11  -7  13         20.73         10.56        17.96 o
 -10  -7  13          4.12         -3.31         9.79 o
  -9  -7  13         61.58         83.03        23.30 o
  -8  -7  13          8.14         41.39        25.33 o
  -7  -7  13         84.30         87.62        18.80 o
  -6  -7  13          6.66         13.44         8.55 o
 -12  -6  13         52.85         57.47        12.82 o
 -11  -6  13          0.70          5.60         9.97 o
 -10  -6  13         51.65         53.72        11.41 o
  -9  -6  13          6.25         -2.27         8.90 o
  -8  -6  13         39.09         56.55        22.00 o
  -7  -6  13         14.50         13.51        14.79 o
  -6  -6  13        126.74        139.62        17.94 o
  -5  -6  13          6.28          9.22         7.60 o
  -4  -6  13         32.51         41.15         9.20 o
  -3  -6  13          2.92          2.05         8.58 o
  -2  -6  13         93.08        110.84        14.13 o
 -13  -5  13         79.12        114.89        28.50 o
 -12  -5  13          2.80          3.66         9.84 o
 -11  -5  13         24.34         36.77        15.17 o
 -10  -5  13         14.64          7.49         8.86 o
  -9  -5  13         99.66        137.57        13.51 o
  -8  -5  13         38.39         43.88        11.02 o
  -7  -5  13         48.96         70.89        10.37 o
  -6  -5  13          8.21         17.73        11.94 o
  -5  -5  13         58.96         57.16         9.25 o
  -4  -5  13          0.32          8.10         7.17 o
  -3  -5  13         49.41         59.54         9.13 o
  -2  -5  13         14.21         11.73         9.23 o
  -1  -5  13         50.99         68.77        12.57 o
   0  -5  13          1.28         19.67         9.87 o
 -14  -4  13         23.55         12.54        11.30 o
 -13  -4  13         10.07          2.74        10.04 o
 -12  -4  13         35.42         39.66        11.75 o
 -11  -4  13         13.75         20.53         9.58 o
 -10  -4  13        137.16        147.06        14.03 o
  -9  -4  13          3.77          9.97         8.75 o
  -8  -4  13         75.20         74.81        10.67 o
  -7  -4  13         17.85          3.29         7.84 o
  -6  -4  13        146.10        147.59        12.34 o
  -5  -4  13         20.21         11.96         9.23 o
  -4  -4  13         80.74         87.22        12.45 o
  -3  -4  13         11.16         13.29         7.33 o
  -2  -4  13        151.57        158.68        31.27 o
  -1  -4  13          7.33          7.78         9.04 o
   0  -4  13         17.61         15.42         8.92 o
   1  -4  13         40.30         45.28         9.57 o
   2  -4  13         20.11         22.02        10.18 o
 -14  -3  13         12.50          8.20        30.98 o
 -13  -3  13         53.44         55.89        22.33 o
 -12  -3  13         18.72         27.79        15.89 o
 -11  -3  13         83.44        112.29        13.30 o
 -10  -3  13          1.99         14.05         8.85 o
  -9  -3  13        149.79        176.78        14.31 o
  -8  -3  13          8.77         11.46        11.05 o
  -7  -3  13         86.80         94.25        10.93 o
  -6  -3  13         33.59         36.23         9.00 o
  -5  -3  13        101.96        107.94        11.09 o
  -4  -3  13         40.78         37.79         7.97 o
  -3  -3  13         95.79        109.73        10.42 o
  -2  -3  13         25.53         23.26         7.07 o
  -1  -3  13         59.52         71.76        12.80 o
   0  -3  13         30.04         23.09        10.75 o
   1  -3  13        102.00        119.23        10.38 o
   2  -3  13         16.86          6.56         7.01 o
   3  -3  13         19.43         20.39        11.96 o
 -15  -2  13          6.85          2.58        12.45 o
 -14  -2  13         23.77         18.14        15.64 o
 -13  -2  13          0.57          9.23         9.93 o
 -12  -2  13         34.04         30.22        10.26 o
 -11  -2  13          0.88         -1.38         8.67 o
 -10  -2  13         32.62         46.40         9.71 o
  -9  -2  13          3.35          6.26         8.04 o
  -8  -2  13        170.80        188.20        13.67 o
  -7  -2  13         16.34         13.39         7.16 o
  -6  -2  13        191.69        198.92        13.02 o
  -5  -2  13        137.12        135.22        11.58 o
  -4  -2  13        219.17        230.27        14.75 o
  -3  -2  13          3.87          0.55         6.63 o
  -2  -2  13        110.54        104.70         9.73 o
  -1  -2  13          6.57          5.37         8.16 o
   0  -2  13         80.41        110.31        14.85 o
   1  -2  13         17.18         28.90        11.05 o
   2  -2  13         20.18         21.92         7.05 o
   3  -2  13         11.41         -4.25        10.75 o
   4  -2  13          5.44         14.09        12.23 o
 -14  -1  13          3.14          7.94        10.04 o
 -13  -1  13        171.51        156.57        15.07 o
 -12  -1  13          2.32         11.66         9.27 o
 -11  -1  13        208.30        236.11        15.87 o
 -10  -1  13          4.43         -2.97         7.88 o
  -9  -1  13        201.35        201.30        14.21 o
  -8  -1  13          4.96          5.70        10.21 o
  -7  -1  13        182.23        194.65        13.51 o
  -6  -1  13         40.79         47.65         8.51 o
  -5  -1  13         60.46         60.03         8.94 o
  -4  -1  13         21.62         17.31         7.18 o
  -3  -1  13         77.10         84.60        11.20 o
  -2  -1  13          4.60         -0.66         6.12 o
  -1  -1  13         89.42        101.06        31.14 o
   0  -1  13          3.44         12.93         6.25 o
   1  -1  13        209.92        232.19        18.83 o
   2  -1  13         45.21         48.30        11.88 o
   3  -1  13         74.23         79.70        14.92 o
   4  -1  13         38.42         61.78        14.69 o
   5  -1  13         94.60         89.16        15.45 o
 -14   0  13          2.79         -4.73         9.38 o
 -13   0  13         68.63         78.22        12.03 o
 -12   0  13         14.10         26.71         9.08 o
 -11   0  13          4.31          4.23         7.96 o
 -10   0  13         23.99         31.85        14.39 o
  -9   0  13          1.35         -2.57         7.47 o
  -8   0  13        133.94        123.71        11.03 o
  -7   0  13          0.04          2.49        14.13 o
  -6   0  13         98.13        104.11        10.34 o
  -5   0  13          3.71          2.60         6.50 o
  -4   0  13        263.95        271.49        13.90 o
  -3   0  13          6.46          4.86         6.57 o
  -2   0  13        120.62        111.80        11.20 o
  -1   0  13         76.76         66.07         9.76 o
   0   0  13          2.83          1.01         8.90 o
   1   0  13         30.63         45.56        12.38 o
   2   0  13          1.47         -5.43        10.14 o
   3   0  13          1.72          3.15        11.62 o
   4   0  13         22.78         38.62        12.91 o
   5   0  13         26.38          1.52        12.91 o
   6   0  13          4.38        -10.48        12.07 o
 -14   1  13          3.36          9.93         9.27 o
 -13   1  13        171.92        185.90        15.18 o
 -12   1  13          3.25         -6.16         8.18 o
 -11   1  13        225.43        239.14        15.44 o
 -10   1  13          4.62          7.20         7.41 o
  -9   1  13        161.44        155.72        12.60 o
  -8   1  13          5.39         -7.03         7.17 o
  -7   1  13        186.43        199.09        22.12 o
  -6   1  13         36.43         33.85         7.68 o
  -5   1  13         97.75        114.24        11.49 o
  -4   1  13         20.15         24.52         9.02 o
  -3   1  13         54.35         59.51        11.07 o
  -2   1  13          4.20         -0.23         6.18 o
  -1   1  13         88.37        100.60         9.74 o
   0   1  13          4.03          0.96         6.00 o
   1   1  13        188.65        177.74        11.73 o
   2   1  13         49.13         72.37        13.59 o
   3   1  13         68.78         67.32        14.35 o
   4   1  13         39.85         35.01        12.91 o
   5   1  13         90.92        128.42        19.40 o
   6   1  13         20.42          5.70        13.37 o
 -14   2  13         21.86         28.52        22.63 o
 -13   2  13          0.30          2.00         8.46 o
 -12   2  13         25.38         38.26        13.31 o
 -11   2  13          0.37          9.17         7.72 o
 -10   2  13         45.44         49.44         9.11 o
  -9   2  13          2.45         17.16         7.70 o
  -8   2  13        233.04        252.88        14.38 o
  -7   2  13         18.40         20.56         6.80 o
  -6   2  13        141.55        139.84        11.07 o
  -5   2  13        140.16        137.99        10.90 o
  -4   2  13        181.92        198.73        21.45 o
  -3   2  13          5.16         -7.76        15.13 o
  -2   2  13        131.92        145.91        11.18 o
  -1   2  13          5.44         -2.10         7.29 o
   0   2  13         96.35        108.11        10.23 o
   1   2  13         15.45         20.49         7.11 o
   2   2  13         27.45         52.17        14.13 o
   3   2  13          9.46         32.77        12.42 o
   4   2  13         14.57         31.55        12.76 o
   5   2  13         17.26         23.62        13.82 o
   6   2  13          3.60         12.87        13.40 o
 -13   3  13         55.80         61.93        20.39 o
 -12   3  13         17.20         25.42         9.08 o
 -11   3  13         95.55         94.28        12.09 o
 -10   3  13          1.94          8.48        12.53 o
  -9   3  13        134.08        130.41        11.47 o
  -8   3  13          9.08         11.24         8.54 o
  -7   3  13         60.36         73.38         9.28 o
  -6   3  13         29.79         37.63         7.69 o
  -5   3  13        110.93        118.19        16.44 o
  -4   3  13         38.83         35.48         7.86 o
  -3   3  13        105.01        129.46        10.94 o
  -2   3  13         27.66          3.19         7.16 o
  -1   3  13         68.26         74.89         8.97 o
   0   3  13         33.76         30.48         7.78 o
   1   3  13         92.91         97.30        10.25 o
   2   3  13         19.08         24.34        11.85 o
   3   3  13         24.24         37.06        13.67 o
   4   3  13          7.00         23.92        13.37 o
   5   3  13         35.16         75.79        17.50 o
   6   3  13          3.38         16.67        14.58 o
 -13   4  13          9.41          1.25        16.40 o
 -12   4  13         20.92         22.86        17.69 o
 -11   4  13         15.85         28.55        16.14 o
 -10   4  13        142.88        140.00        11.97 o
  -9   4  13          3.05         -6.96         6.96 o
  -8   4  13         66.05         68.86         9.37 o
  -7   4  13         20.84         26.42         9.40 o
  -6   4  13        149.66        176.58        12.48 o
  -5   4  13         22.26         25.35         7.85 o
  -4   4  13         84.58         91.80         9.93 o
  -3   4  13         11.44         20.70        12.66 o
  -2   4  13        138.15        156.36        12.00 o
  -1   4  13          5.79         12.12        11.35 o
   0   4  13         22.83         33.37         8.96 o
   1   4  13         36.25         51.24         8.91 o
   2   4  13          6.80          0.53        11.20 o
   3   4  13          1.80          4.78        12.76 o
   4   4  13          2.10         11.54        12.83 o
   5   4  13          8.21         38.58        16.02 o
   6   4  13         32.32         41.35        16.33 o
 -12   5  13          3.45         12.11        17.69 o
 -11   5  13         27.58          5.39        16.75 o
 -10   5  13         15.60          6.99        14.31 o
  -9   5  13        112.71        105.60        11.66 o
  -8   5  13         34.31         39.55         9.16 o
  -7   5  13         62.89         64.36        18.07 o
  -6   5  13          6.92         -0.07         7.36 o
  -5   5  13         59.63         77.21        10.08 o
  -4   5  13          0.06         -0.24        12.38 o
  -3   5  13         54.10         56.59         9.24 o
  -2   5  13         14.75         16.11         8.09 o
  -1   5  13         60.83         73.72         9.74 o
   0   5  13          1.89          3.24        11.96 o
   1   5  13        125.40        136.30        12.21 o
   2   5  13         15.64         18.07        13.48 o
   3   5  13         65.57         80.46        17.28 o
   4   5  13         13.69         23.62        15.68 o
   5   5  13          4.55          6.61        13.56 o
 -11   6  13          0.33         10.52        15.30 o
 -10   6  13         46.15         34.93        16.33 o
  -9   6  13          7.83         -2.85        15.26 o
  -8   6  13         15.65          3.30        14.31 o
  -7   6  13         16.82         31.74        15.57 o
  -6   6  13        119.86        108.00        13.37 o
  -5   6  13          7.30          8.04         7.64 o
  -4   6  13         45.64         47.97         9.55 o
  -3   6  13          2.76         -2.88         7.69 o
  -2   6  13         85.99         88.29        10.90 o
  -1   6  13         10.97         14.45        17.39 o
   0   6  13          8.45          8.61         8.37 o
   1   6  13         12.16          3.83         8.00 o
   2   6  13          6.55         -8.47        13.25 o
   3   6  13          7.19          9.64        12.99 o
   4   6  13          7.03         24.72        15.07 o
 -10   7  13          3.15        -14.85        15.30 o
  -9   7  13         65.83         55.93        18.64 o
  -8   7  13          6.68         12.15        15.15 o
  -7   7  13        102.02        115.96        21.15 o
  -6   7  13          5.59          5.62        15.07 o
  -5   7  13         65.83         66.75        17.20 o
  -4   7  13          0.45         -5.35        12.76 o
  -3   7  13         12.38         15.24         8.45 o
  -2   7  13         20.49         17.97         8.79 o
  -1   7  13         67.02         82.85        16.95 o
   0   7  13          1.07        -17.22        17.22 o
   1   7  13         32.48         22.39        15.78 o
  -9   8  13          2.19         22.71        17.16 o
  -8   8  13         14.19         -3.84        15.00 o
  -7   8  13          2.03          2.58        15.64 o
  -6   8  13         23.67         30.64        15.53 o
  -5   8  13          0.92        -16.71        16.71 o
  -4   8  13         19.66         24.68        16.40 o
  -3   8  13          7.89         25.36        16.06 o
  -2   8  13         18.78         17.69        13.29 o
  -1   8  13         28.89         36.60        15.87 o
   0   8  13         11.49         25.14        14.31 o
  -6   9  13          6.88         12.64        15.38 o
  -5   9  13         34.06         44.81        18.49 o
  -4   9  13          0.76          4.37        15.61 o
  -3   9  13         18.65         25.90        16.44 o
  -2   9  13          0.73        -14.24        16.29 o
 -11  -6  14         47.95         38.15        12.28 o
 -10  -6  14         39.49         31.17        10.96 o
  -9  -6  14         36.06         18.28        11.13 o
  -8  -6  14          2.73         19.79        18.21 o
  -7  -6  14          6.07          4.48         8.80 o
  -6  -6  14         19.98          9.88        18.24 o
  -5  -6  14          9.72          7.67         9.95 o
  -4  -6  14         82.35         88.28        14.24 o
 -12  -5  14         29.21         31.22        12.08 o
 -11  -5  14         27.10         44.27        12.56 o
 -10  -5  14          3.08         12.03         9.98 o
  -9  -5  14         37.41         53.72        11.38 o
  -8  -5  14          6.78          4.47         9.07 o
  -7  -5  14         52.36         41.59         9.65 o
  -6  -5  14         89.61         89.24        11.49 o
  -5  -5  14         55.55         52.72        10.19 o
  -4  -5  14        116.10        120.90        15.30 o
  -3  -5  14         11.39          2.01         9.87 o
  -2  -5  14         36.38         39.76        11.43 o
  -1  -5  14        101.08        113.42        15.07 o
 -13  -4  14         10.88         21.34        11.40 o
 -12  -4  14         39.57         56.52        14.56 o
 -11  -4  14         15.79         26.08        17.28 o
 -10  -4  14         21.88         32.97        10.35 o
  -9  -4  14         43.46         44.87        11.28 o
  -8  -4  14         97.52        108.25        13.25 o
  -7  -4  14         44.69         44.75         9.29 o
  -6  -4  14          8.93         -2.13         8.09 o
  -5  -4  14          1.08          1.44         7.48 o
  -4  -4  14         60.62         69.73        11.13 o
  -3  -4  14          3.82          4.25         9.72 o
  -2  -4  14         21.26         10.67         9.83 o
  -1  -4  14         16.16         12.07        10.33 o
   0  -4  14         10.21         36.03        11.92 o
   1  -4  14         33.77         51.75        13.02 o
 -14  -3  14         15.33         27.71        12.65 o
 -13  -3  14         57.76         59.15        12.49 o
 -12  -3  14         15.14         34.16        16.37 o
 -11  -3  14         20.64         33.66        13.63 o
 -10  -3  14         14.48         25.82         9.73 o
  -9  -3  14         70.48         68.77        10.74 o
  -8  -3  14          0.61          1.85         8.37 o
  -7  -3  14         33.31         30.10        12.21 o
  -6  -3  14         34.96         28.41         8.85 o
  -5  -3  14         71.21         67.37        11.81 o
  -4  -3  14        175.10        181.49        28.74 o
  -3  -3  14         41.26         42.03         9.95 o
  -2  -3  14         25.09         20.96        10.59 o
  -1  -3  14         53.55         78.22        13.44 o
   0  -3  14         44.39         37.10        10.97 o
   1  -3  14         42.55         23.28        11.16 o
   2  -3  14         22.32         17.66        11.51 o
 -14  -2  14          7.63         11.31        20.05 o
 -13  -2  14         20.98         14.72        10.32 o
 -12  -2  14         48.63         32.68        10.12 o
 -11  -2  14         35.58         46.99        12.49 o
 -10  -2  14          9.36         -0.58        12.49 o
  -9  -2  14         67.72         81.35        11.12 o
  -8  -2  14        106.33        138.61        39.72 o
  -7  -2  14         61.41         62.01        10.22 o
  -6  -2  14         48.82         64.25         9.86 o
  -5  -2  14         22.95         25.21         7.61 o
  -4  -2  14         68.69         69.00         9.40 o
  -3  -2  14         13.44          3.47         7.31 o
  -2  -2  14          1.46          7.18         6.91 o
  -1  -2  14         25.22         20.28        10.29 o
   0  -2  14         21.93         20.24        10.90 o
   1  -2  14         22.25         27.45        11.39 o
   2  -2  14          6.37         29.43        12.87 o
   3  -2  14         21.72         13.56        11.39 o
 -14  -1  14         16.10         42.48        12.40 o
 -13  -1  14         39.15         26.98        10.60 o
 -12  -1  14          2.75          3.89        18.81 o
 -11  -1  14         84.74        107.98        13.54 o
 -10  -1  14         11.49          6.26        16.80 o
  -9  -1  14         57.32         44.58        10.52 o
  -8  -1  14         78.58         80.21        10.64 o
  -7  -1  14         87.49        101.99        10.99 o
  -6  -1  14         18.31         14.95         8.02 o
  -5  -1  14        136.64        129.03        24.97 o
  -4  -1  14          7.42          4.73         7.54 o
  -3  -1  14        110.31        121.31        10.98 o
  -2  -1  14          8.63          7.12         6.98 o
  -1  -1  14         20.56         21.50         7.00 o
   0  -1  14         39.59         33.19        11.58 o
   1  -1  14         22.84         26.47        11.32 o
   2  -1  14          6.87         14.88        12.00 o
   3  -1  14         55.48         78.64        16.10 o
   4  -1  14         20.36         18.45        12.53 o
 -14   0  14         38.62         35.32        16.56 o
 -13   0  14         45.00         38.41        11.71 o
 -12   0  14         14.25         14.54         9.11 o
 -11   0  14        120.98        150.90        28.90 o
 -10   0  14          6.05         -4.52         8.58 o
  -9   0  14          5.05          7.40         8.35 o
  -8   0  14         29.36         15.90         8.19 o
  -7   0  14         22.71         30.62         7.97 o
  -6   0  14         11.00         16.70        10.78 o
  -5   0  14         59.63         73.10        10.02 o
  -4   0  14         32.04         28.39         7.10 o
  -3   0  14         58.47         62.05         9.70 o
  -2   0  14          6.40          4.30         6.55 o
  -1   0  14         57.52         50.21        13.61 o
   0   0  14        119.60        137.91        16.02 o
   1   0  14          0.61         10.33        10.94 o
   2   0  14          4.35         -0.53        11.20 o
   3   0  14          0.68         -4.71        11.39 o
   4   0  14          3.65        -12.80        12.80 o
 -14   1  14         13.64         10.86        19.06 o
 -13   1  14         31.22         19.02         9.77 o
 -12   1  14          1.76         25.67        10.22 o
 -11   1  14         87.91         94.92        11.83 o
 -10   1  14         16.88         15.65        17.60 o
  -9   1  14         56.59         54.31         9.43 o
  -8   1  14         69.96         79.78        14.39 o
  -7   1  14         81.80         77.74        10.33 o
  -6   1  14         24.17         35.41         8.29 o
  -5   1  14        144.17        167.53        12.24 o
  -4   1  14          8.08         14.07        19.02 o
  -3   1  14        113.39        134.88        33.24 o
  -2   1  14         11.42         11.45         6.89 o
  -1   1  14         20.24         29.92         7.62 o
   0   1  14         41.55         38.33         8.11 o
   1   1  14         28.19         59.69        14.35 o
   2   1  14         11.57         21.26        13.21 o
   3   1  14         46.02         39.11        14.50 o
   4   1  14         20.72         32.39        14.16 o
   5   1  14         17.74         37.74        16.10 o
 -13   2  14         21.34         44.69        20.43 o
 -12   2  14         39.81         48.91        27.34 o
 -11   2  14         35.99         29.49        17.52 o
 -10   2  14         15.57         33.63        20.11 o
  -9   2  14         60.51         76.71        10.19 o
  -8   2  14         89.48         83.96        10.42 o
  -7   2  14         84.48         84.10         9.98 o
  -6   2  14         69.68         83.11        10.30 o
  -5   2  14         11.67         10.74        10.71 o
  -4   2  14         44.31         42.34         8.92 o
  -3   2  14         19.47         38.58        10.29 o
  -2   2  14          4.60         -6.96         6.96 o
  -1   2  14         14.91         13.94         7.42 o
   0   2  14         27.81         25.82         7.55 o
   1   2  14         14.31         30.49        13.21 o
   2   2  14         11.78         27.98        12.38 o
   3   2  14         16.46         23.62        13.67 o
   4   2  14         13.33         -0.11        13.67 o
   5   2  14          7.70         17.69        14.85 o
 -13   3  14         53.35         22.74        19.25 o
 -12   3  14         13.13         27.34        18.95 o
 -11   3  14         21.60         28.09         9.23 o
 -10   3  14         13.11          4.57         7.82 o
  -9   3  14         77.90         79.06        16.04 o
  -8   3  14          0.85          9.74         7.27 o
  -7   3  14         51.32         56.08        17.22 o
  -6   3  14         34.81         40.18         9.23 o
  -5   3  14         77.01         80.10         9.82 o
  -4   3  14        164.51        161.86        34.84 o
  -3   3  14         52.36         70.95         9.86 o
  -2   3  14         22.64         50.70        18.81 o
  -1   3  14         50.42         75.84         9.78 o
   0   3  14         48.23         59.52        15.11 o
   1   3  14         33.47         32.73        13.25 o
   2   3  14         31.93         26.35        12.49 o
   3   3  14         26.23         35.01        14.88 o
   4   3  14          9.36         17.43        14.39 o
   5   3  14          0.82        -14.73        14.73 o
 -12   4  14         25.11         35.31        19.10 o
 -11   4  14         26.20         41.16        17.62 o
 -10   4  14         30.72         21.83        15.07 o
  -9   4  14         40.43         42.80        11.52 o
  -8   4  14         84.82         73.69        10.20 o
  -7   4  14         50.75         48.86         9.20 o
  -6   4  14          2.87         10.54         9.13 o
  -5   4  14          3.58          6.13         7.41 o
  -4   4  14         38.81         34.01         8.87 o
  -3   4  14          4.66          4.17         8.30 o
  -2   4  14         19.16         23.09        16.02 o
  -1   4  14         13.81         10.16        11.39 o
   0   4  14         11.81         16.07         8.16 o
   1   4  14         33.81         11.35        11.51 o
   2   4  14         44.13         62.42        16.21 o
   3   4  14         13.24         32.39        14.77 o
   4   4  14          6.91         10.75        14.85 o
 -12   5  14         23.50         21.49        16.29 o
 -11   5  14         30.60         41.12        19.06 o
 -10   5  14          0.40         10.33        16.10 o
  -9   5  14         33.56         35.27        16.78 o
  -8   5  14          5.86          4.82         8.20 o
  -7   5  14         51.11         52.39         9.50 o
  -6   5  14         77.13         79.35        14.71 o
  -5   5  14         73.01         67.83        10.18 o
  -4   5  14        116.08        118.11        11.89 o
  -3   5  14         22.95         28.14         8.49 o
  -2   5  14         44.59         40.44         9.39 o
  -1   5  14         99.66        116.88        29.56 o
   0   5  14          3.39          7.02         8.17 o
   1   5  14          7.53        -14.50        14.50 o
   2   5  14          9.48         13.71        13.40 o
   3   5  14         41.48         39.57        16.52 o
 -11   6  14         51.90         49.67        19.37 o
 -10   6  14         41.96         20.28        16.67 o
  -9   6  14         42.24         54.34        18.42 o
  -8   6  14          7.49         -3.34        14.66 o
  -7   6  14          8.63         24.61        15.49 o
  -6   6  14         16.32         25.29        14.88 o
  -5   6  14         10.30         15.06         8.59 o
  -4   6  14         65.38         51.56        15.97 o
  -3   6  14          5.87          5.64         8.62 o
  -2   6  14          6.13          1.62         7.90 o
  -1   6  14          1.86          4.49         8.58 o
   0   6  14         16.13         12.29         8.83 o
   1   6  14          7.34         25.29        15.49 o
   2   6  14          7.29         14.28        14.58 o
  -9   7  14         16.42         67.55        19.86 o
  -8   7  14         17.23         -1.29        17.58 o
  -7   7  14         14.76         34.67        16.75 o
[truncated: 22,508 more chars]
