# Supplementary material for: Crystal structures of anhydrous and hydrated N-benzyl­cinchonidinium bromide
Source: Acta Crystallogr E Crystallogr Commun. 2022 May 17;78(Pt 6):594–8. doi: 10.1107/S2056989022005096 (PMC9431800; doi:10.1107/S2056989022005096)
Supplement: Supplementary file 3 [file e-78-00594-IIsup3.hkl]

#
# h,k,l, Fc-squared, Fo-squared, sigma(Fo-squared), status flag
#
data_II
_shelx_title ' er_1_a.res in P4(1)2(1)2'
_shelx_refln_list_code          4
_shelx_F_calc_maximum      414.29
_exptl_crystal_F_000      2056.00
_reflns_d_resolution_high  0.8371

loop_
 _space_group_symop_operation_xyz
 'x, y, z'
 '-x, -y, z+1/2'
 '-y+1/2, x+1/2, z+1/4'
 'y+1/2, -x+1/2, z+3/4'
 '-x+1/2, y+1/2, -z+1/4'
 'x+1/2, -y+1/2, -z+3/4'
 'y, x, -z'
 '-y, -x, -z+1/2'

_cell_length_a     9.9254
_cell_length_b     9.9254
_cell_length_c    47.1267
_cell_angle_alpha  90.000
_cell_angle_beta   90.000
_cell_angle_gamma  90.000

_shelx_F_squared_multiplier     1.000

loop_
 _refln_index_h
 _refln_index_k
 _refln_index_l
 _refln_F_squared_calc
 _refln_F_squared_meas
 _refln_F_squared_sigma
 _refln_observed_status
   1   1   0       1630.56       1510.72        16.68 o
   0   2   0       9439.44       9923.64        64.62 o
   1   2   0      28305.73      28218.38       224.25 o
   2   2   0      13980.26      13004.95       657.76 o
   1   3   0       2757.48       2838.61        61.28 o
   2   3   0       2191.49       2166.54        44.33 o
   3   3   0      15941.26      16217.53       449.94 o
   0   4   0        118.19        118.00        16.39 o
   1   4   0       5020.94       4605.24        81.12 o
   2   4   0        817.84        761.30        30.56 o
   3   4   0        331.19        150.91        14.82 o
   4   4   0        866.46        788.60        54.63 o
   1   5   0        548.30        588.86        24.71 o
   2   5   0       8802.87       8636.90       149.76 o
   3   5   0        155.30        166.02        14.61 o
   4   5   0         31.74        102.52        35.12 o
   5   5   0        634.05        591.14        41.54 o
   0   6   0        493.85        454.08        32.90 o
   1   6   0       5630.97       5773.01       115.35 o
   2   6   0        546.57        547.79        39.34 o
   3   6   0       5081.00       4755.20        89.63 o
   4   6   0        403.31        369.93        24.65 o
   5   6   0         35.01         50.94        21.68 o
   6   6   0         25.80        170.82        38.56 o
   1   7   0        534.33        527.74        31.65 o
   2   7   0        426.28        458.21        37.16 o
   3   7   0       7411.86       7188.59       157.82 o
   4   7   0       1803.00       1720.99        84.64 o
   5   7   0        487.80        432.39        31.49 o
   6   7   0       3153.95       3160.63        70.29 o
   7   7   0        277.60        359.66        59.78 o
   0   8   0         55.03         59.53        32.21 o
   1   8   0         74.15         86.47        26.68 o
   2   8   0        578.96        524.79        31.41 o
   3   8   0         53.95         44.30        21.43 o
   4   8   0       1563.01       1568.09        50.76 o
   5   8   0       1154.78       1440.05       113.04 o
   6   8   0        950.23        920.40        54.73 o
   7   8   0        910.45        867.84        56.69 o
   8   8   0         90.20         99.89        64.59 o
   1   9   0         51.75         57.32        28.15 o
   2   9   0         51.10         93.12        27.87 o
   3   9   0         99.88        113.66        25.23 o
   4   9   0         11.48         66.55        24.88 o
   5   9   0        151.28        216.47        41.01 o
   6   9   0       1849.08       1824.87        89.47 o
   7   9   0        130.62        163.50        45.20 o
   0  10   0       2087.02       2295.15        91.93 o
   1  10   0        522.11        469.28        38.08 o
   2  10   0        273.45        345.53        40.65 o
   3  10   0          2.45         20.50        29.45 o
   4  10   0        474.24        462.49        47.92 o
   5  10   0         80.62        106.26        52.75 o
   6  10   0        240.68        207.38        46.32 o
   1  11   0        348.30        403.75        41.16 o
   2  11   0        131.28         87.60        31.52 o
   3  11   0          6.24         14.98        46.40 o
   4  11   0        788.78        743.19        59.91 o
   0   1   1       3638.34       3595.64        58.07 o
   1   1   1         86.54        136.65         6.03 o
  -1   2   1      17002.66      17231.76       169.84 o
   0   2   1      14418.99      14969.11        96.02 o
   1   2   1      18843.30      19178.41       237.58 o
   2   2   1       6604.24       6049.51       139.96 o
  -2   3   1        560.32        626.21        21.03 o
  -1   3   1      10915.71      10653.96       204.32 o
   0   3   1      20598.25      20870.53       276.28 o
   1   3   1      11436.71      11542.91       112.11 o
   2   3   1        424.28        458.03        34.00 o
   3   3   1         73.93         67.11        13.88 o
  -3   4   1      10007.30       9899.32       143.87 o
  -2   4   1      13919.39      14398.13       121.63 o
  -1   4   1       1240.11       1237.89        36.84 o
   0   4   1       7177.04       6879.84        82.14 o
   1   4   1       1463.58       1444.50        82.63 o
   2   4   1      13407.67      13466.80       140.38 o
   3   4   1       9887.28       9813.53        98.39 o
   4   4   1       3232.77       3217.23       177.91 o
  -4   5   1       2154.68       2067.06        44.51 o
  -3   5   1        420.88        405.20        18.75 o
  -2   5   1       2339.21       2333.46        44.01 o
  -1   5   1       7698.69       7684.58        69.09 o
   0   5   1        131.89         87.67        13.63 o
   1   5   1       6110.16       5948.28        74.91 o
   2   5   1       3150.17       3145.95        49.79 o
   3   5   1        479.73        483.37        20.59 o
   4   5   1       1799.84       1708.43        39.02 o
   5   5   1          1.35        400.29       149.78 o
  -5   6   1        144.09        255.18        45.46 o
  -4   6   1        146.94        149.51        16.64 o
  -3   6   1       2573.10       2528.12        46.76 o
  -2   6   1       1643.46       1595.57        37.41 o
  -1   6   1        170.11        159.96        18.67 o
   0   6   1       2152.76       2140.44        42.70 o
   1   6   1        207.32        221.87        24.61 o
   2   6   1       1223.94       1176.72        39.98 o
   3   6   1       2507.87       2447.02        53.41 o
   4   6   1        174.27        187.11        21.07 o
   5   6   1        220.08        411.67        92.30 o
   6   6   1        686.02        833.41        62.89 o
  -6   7   1       1377.27       1433.15        82.04 o
  -5   7   1          7.68         43.52        24.28 o
  -4   7   1       3901.20       3853.88        88.98 o
  -3   7   1       2000.79       2053.30        61.19 o
  -2   7   1       1024.31       1030.37        35.47 o
  -1   7   1        827.34        894.49        44.97 o
   0   7   1       2002.21       1965.20        45.95 o
   1   7   1       1104.45       1183.11        64.52 o
   2   7   1        980.31        939.46        47.20 o
   3   7   1       1711.27       1787.88        64.62 o
   4   7   1       3449.21       3574.19       111.43 o
   5   7   1          9.65         22.35        23.72 o
   6   7   1       1383.95       1395.29        57.88 o
   7   7   1        247.83        340.80        42.42 o
  -7   8   1          2.02        102.85        39.95 o
  -6   8   1        271.11        375.08        58.85 o
  -5   8   1       2532.84       2369.86        70.63 o
  -4   8   1        185.67        320.87        42.43 o
  -3   8   1        459.26        504.32        32.03 o
  -2   8   1        229.31        266.12        27.90 o
  -1   8   1        465.39        432.47        33.58 o
   0   8   1         41.95         76.99        23.46 o
   1   8   1        369.09        367.35        29.32 o
   2   8   1        513.62        492.34        33.36 o
   3   8   1        570.52        569.25        32.10 o
   4   8   1        226.13        348.05        32.45 o
   5   8   1       2533.78       2474.53        86.35 o
   6   8   1        225.60        275.53        40.87 o
   7   8   1         14.97        155.46        42.73 o
   8   8   1       1050.49       1075.01        79.00 o
  -7   9   1        118.31        143.74        45.51 o
  -6   9   1        102.38        214.14        43.01 o
  -5   9   1        694.56        735.26        50.79 o
  -4   9   1        540.06        427.00        31.67 o
  -3   9   1        533.19        405.93        30.92 o
  -2   9   1       1744.79       1690.72        55.02 o
  -1   9   1       1121.25       1108.66        47.05 o
   0   9   1        194.71        142.02        28.04 o
   1   9   1        882.42        940.54        42.47 o
   2   9   1       1315.87       1375.32        48.32 o
   3   9   1        420.75        394.20        36.13 o
   4   9   1        569.04        491.04        33.26 o
   5   9   1        577.50        626.07        48.96 o
   6   9   1        121.62        198.58        43.80 o
   7   9   1         90.34        113.58        43.49 o
  -6  10   1        312.65        351.89        50.36 o
  -5  10   1        127.37        160.40        43.15 o
  -4  10   1        188.78        261.17        42.53 o
  -3  10   1        520.34        535.83        41.63 o
  -2  10   1        704.35        649.58        40.93 o
  -1  10   1        216.45        266.09        34.05 o
   0  10   1        194.86        211.04        33.09 o
   1  10   1        203.15        227.65        34.59 o
   2  10   1        731.54        714.91        39.29 o
   3  10   1        517.02        453.29        45.89 o
   4  10   1        301.44        353.29        52.57 o
   5  10   1        125.78        133.40        50.37 o
   6  10   1        187.49        177.47        49.38 o
  -4  11   1        111.77        144.73        59.97 o
  -3  11   1         68.32         58.83        43.08 o
  -2  11   1        218.97        219.90        34.46 o
  -1  11   1         88.97         32.85        34.17 o
   0  11   1        223.99        218.55        40.06 o
   1  11   1        120.99        168.21        36.69 o
   2  11   1        172.83        162.87        33.10 o
   3  11   1         72.79         80.47        47.37 o
   4  11   1         87.23        108.50        46.00 o
   0   1   2        284.99        245.85         6.56 o
   1   1   2      20291.82      19045.50       202.05 o
  -1   2   2       4471.78       4320.17       145.98 o
   0   2   2      38251.50      39513.28       256.55 o
   1   2   2       4794.30       4499.90        93.66 o
   2   2   2       5082.97       4692.11        83.71 o
  -2   3   2       5831.48       5226.71       100.11 o
  -1   3   2      17501.35      17236.22       152.95 o
   0   3   2      39262.59      39383.03       304.47 o
   1   3   2      16582.01      15814.66       174.05 o
   2   3   2       6175.79       5928.78        66.91 o
   3   3   2       5240.04       5227.94       123.47 o
  -3   4   2       8590.58       9055.91       160.16 o
  -2   4   2       1554.82       1407.73        26.18 o
  -1   4   2      10037.63      10173.38        77.27 o
   0   4   2       3945.09       3970.13        55.60 o
   1   4   2       8183.21       8287.10       155.99 o
   2   4   2       1182.21       1041.90        35.38 o
   3   4   2       8714.86       8827.55        84.97 o
   4   4   2       6408.03       6677.38       140.65 o
  -4   5   2       1407.31       1346.01        35.72 o
  -3   5   2        198.07        312.94        25.57 o
  -2   5   2         75.75        122.86        18.31 o
  -1   5   2       2341.11       2474.36        74.56 o
   0   5   2         48.10         86.85        13.92 o
   1   5   2       2937.84       3116.83        63.78 o
   2   5   2        168.10        205.16        21.71 o
   3   5   2        340.61        377.02        24.73 o
   4   5   2       1309.04       1141.35        41.16 o
   5   5   2       7236.62       7577.19       155.52 o
  -5   6   2       4131.82       4109.13        90.22 o
  -4   6   2       1668.71       1582.81        42.28 o
  -3   6   2       1177.18       1193.72        35.32 o
  -2   6   2        748.54        713.59        26.36 o
  -1   6   2        493.24        456.55        23.62 o
   0   6   2       1893.45       1746.01        43.62 o
   1   6   2        380.50        336.65        22.72 o
   2   6   2        453.19        423.67        25.90 o
   3   6   2       1161.12       1189.57        35.57 o
   4   6   2       1552.70       1385.96        58.80 o
   5   6   2       4176.60       4121.86        67.29 o
   6   6   2       3450.55       3667.10        97.76 o
  -6   7   2         12.47         40.75        30.21 o
  -5   7   2         67.42        105.12        25.98 o
  -4   7   2        451.47        444.67        35.37 o
  -3   7   2        789.10        858.68        43.87 o
  -2   7   2       1959.71       1918.20        49.90 o
  -1   7   2       4742.89       5016.15        89.26 o
   0   7   2       3079.81       3059.97        55.64 o
   1   7   2       4168.32       4262.73        97.33 o
   2   7   2       1668.12       1635.30        65.77 o
   3   7   2       1129.89       1303.37        41.03 o
   4   7   2        425.09        566.51        57.12 o
   5   7   2        126.46        149.84        26.20 o
   6   7   2         46.88        134.71        33.00 o
   7   7   2        888.03        936.75        69.44 o
  -7   8   2        920.42        851.86        62.25 o
  -6   8   2        396.28        485.81        43.69 o
  -5   8   2         21.47         31.52        29.95 o
  -4   8   2       1582.57       1396.29        53.93 o
  -3   8   2       1452.78       1404.52        45.37 o
  -2   8   2       3750.40       3505.74        80.51 o
  -1   8   2       1063.24       1093.76        45.53 o
   0   8   2       2549.73       2666.80        57.40 o
   1   8   2        865.91        851.73        51.65 o
   2   8   2       3228.45       3083.97        67.52 o
   3   8   2       1568.54       1442.24        45.20 o
   4   8   2       1470.49       1456.61        78.13 o
   5   8   2         29.65         72.52        30.11 o
   6   8   2        412.23        481.17        67.75 o
   7   8   2       1001.97        956.53        57.19 o
   8   8   2        143.97        195.88        50.47 o
  -7   9   2        106.85        142.62        44.52 o
  -6   9   2        399.63        368.81        45.85 o
  -5   9   2        156.65        109.29        38.01 o
  -4   9   2        120.79        117.44        28.85 o
  -3   9   2        314.33        342.84        29.92 o
  -2   9   2       1573.36       1456.70        51.83 o
  -1   9   2        660.90        719.10        39.93 o
   0   9   2        825.49        880.80        41.90 o
   1   9   2        727.84        718.56        39.69 o
   2   9   2       1449.81       1387.95        48.94 o
   3   9   2        258.75        252.88        28.42 o
   4   9   2         86.17         82.54        25.44 o
   5   9   2        127.81        101.89        33.66 o
   6   9   2        227.21        269.72        43.61 o
   7   9   2        140.53        271.61        56.53 o
  -6  10   2        184.98        196.16        62.09 o
  -5  10   2         18.91         76.44        41.40 o
  -4  10   2        421.66        462.88        48.60 o
  -3  10   2        829.05        776.22        64.40 o
  -2  10   2         54.49         62.88        29.39 o
  -1  10   2        120.70        112.87        31.31 o
   0  10   2         28.51         40.25        31.19 o
   1  10   2        133.71        138.51        31.64 o
   2  10   2         20.95         31.45        27.30 o
   3  10   2        753.80        722.97        71.81 o
   4  10   2        352.17        329.74        34.43 o
   5  10   2         13.01         -9.63        41.15 o
   6  10   2        135.87        272.61        55.95 o
  -4  11   2        231.37        237.12        49.31 o
  -3  11   2        278.44        283.98        47.74 o
  -2  11   2        302.49        389.74        61.47 o
  -1  11   2        391.72        381.16        40.32 o
   0  11   2          7.91         -8.15        38.95 o
   1  11   2        441.40        428.74        41.72 o
   2  11   2        339.12        394.71        37.22 o
   3  11   2        258.22        244.26        51.30 o
   4  11   2        235.79        392.82        52.56 o
   0   1   3       1444.19       1172.60        22.47 o
   1   1   3       1405.90       1427.30        24.63 o
  -1   2   3      32597.71      31182.28       514.83 o
   0   2   3         81.93        151.52         9.35 o
   1   2   3      36061.55      34787.69       397.85 o
   2   2   3        555.69        507.39        11.79 o
  -2   3   3       5997.85       5803.22       139.52 o
  -1   3   3        523.95        495.89        29.15 o
   0   3   3       1481.34       1336.21        29.88 o
   1   3   3        236.98        188.74        24.14 o
   2   3   3       6662.72       6547.67        53.16 o
   3   3   3      18745.29      18637.70       190.74 o
  -3   4   3        610.05        597.75        42.25 o
  -2   4   3        256.61        271.51        15.05 o
  -1   4   3       4423.31       4446.47        48.56 o
   0   4   3       1060.68        866.80        23.31 o
   1   4   3       3714.26       3856.15        47.84 o
   2   4   3         62.70         86.38        13.03 o
   3   4   3        851.05        922.39        42.49 o
   4   4   3       8075.95       7930.40       189.26 o
  -4   5   3         86.92        139.31        27.68 o
  -3   5   3       2998.19       2760.17        88.15 o
  -2   5   3       6580.41       6938.93       108.85 o
  -1   5   3       7265.85       7401.03       113.32 o
   0   5   3       6361.12       6503.29        69.37 o
   1   5   3       7479.52       7933.87       151.89 o
   2   5   3       6410.87       6784.38        80.70 o
   3   5   3       3277.81       3118.33        79.95 o
   4   5   3         38.54         93.06        15.08 o
   5   5   3          3.72        315.44       119.03 o
  -5   6   3       1140.48       1314.48       149.16 o
  -4   6   3       3495.51       3422.79        77.73 o
  -3   6   3         87.13         96.51        18.43 o
  -2   6   3       1495.72       1417.25        34.61 o
  -1   6   3       4482.48       4255.98        97.03 o
   0   6   3       3596.84       3564.94        53.24 o
   1   6   3       3777.27       3531.48       102.06 o
   2   6   3       1286.91       1212.50        42.79 o
   3   6   3        177.80        223.89        22.43 o
   4   6   3       3227.77       3102.20        68.38 o
   5   6   3        991.79       1286.35       123.04 o
   6   6   3        246.75        451.93        65.27 o
  -6   7   3        279.70        264.65        34.37 o
  -5   7   3        564.42        589.70        36.33 o
  -4   7   3       1405.85       1397.79        42.00 o
  -3   7   3       5770.20       5643.26       108.09 o
  -2   7   3       1508.85       1534.21        41.04 o
  -1   7   3       4315.70       4385.93       131.77 o
   0   7   3       1007.61        982.94        47.10 o
   1   7   3       4629.98       4705.69       113.00 o
   2   7   3       1117.06       1015.31        35.83 o
   3   7   3       5490.14       5244.83       195.74 o
   4   7   3       1539.15       1443.19        74.71 o
   5   7   3        798.44        840.55        43.82 o
   6   7   3        268.84        240.22        31.67 o
   7   7   3       1145.00       1267.84        60.21 o
  -7   8   3        447.21        459.31        49.35 o
  -6   8   3       1094.98       1223.23        54.68 o
  -5   8   3        210.72        235.10        34.92 o
  -4   8   3       1232.37       1214.32        51.98 o
  -3   8   3       1946.60       1894.13        51.36 o
  -2   8   3       2018.89       2015.47        63.61 o
  -1   8   3       6849.83       6935.59       107.18 o
   0   8   3         34.34         64.55        22.84 o
   1   8   3       7163.17       7249.60       102.19 o
   2   8   3       2105.86       2025.84        47.47 o
   3   8   3       1639.82       1564.40        66.82 o
   4   8   3       1433.79       1438.53        97.35 o
   5   8   3        259.63        224.21        32.07 o
   6   8   3       1126.97       1233.52        86.73 o
   7   8   3        420.27        466.59        57.18 o
   8   8   3        148.76        207.50        51.32 o
  -7   9   3        227.77        333.40        48.54 o
  -6   9   3         95.04        184.25        42.29 o
  -5   9   3        383.30        392.58        44.18 o
  -4   9   3       1053.51       1115.69        86.00 o
  -3   9   3         38.23         12.55        26.06 o
  -2   9   3       1830.54       1980.59        55.43 o
  -1   9   3        965.45        961.24        44.62 o
   0   9   3        469.10        544.44        36.41 o
   1   9   3       1048.63       1023.43        43.99 o
   2   9   3       1588.98       1616.93        51.69 o
   3   9   3         88.16         82.42        25.27 o
   4   9   3        954.14        985.09        61.20 o
   5   9   3        498.50        468.79        40.35 o
   6   9   3         82.10        167.46        41.77 o
   7   9   3        287.31        419.25        51.81 o
  -6  10   3        693.19        623.72        55.62 o
  -5  10   3        292.69        298.73        45.20 o
  -4  10   3        277.48        279.66        44.10 o
  -3  10   3          8.62         26.22        31.18 o
  -2  10   3        138.09        156.70        34.23 o
  -1  10   3        259.57        302.65        37.56 o
   0  10   3        155.55        163.09        32.20 o
   1  10   3        219.07        243.80        36.51 o
   2  10   3        173.35        150.31        30.04 o
   3  10   3         25.28         18.21        28.52 o
   4  10   3        263.09        287.17        38.68 o
   5  10   3        167.13        138.79        41.68 o
   6  10   3        745.57        852.87        61.05 o
  -4  11   3        389.83        402.66        52.83 o
  -3  11   3         61.93        127.44        45.41 o
  -2  11   3        405.86        491.55        47.03 o
  -1  11   3        289.26        286.25        38.74 o
   0  11   3          3.01         41.16        38.55 o
   1  11   3        271.45        246.08        35.35 o
   2  11   3        421.91        435.33        46.91 o
   3  11   3         97.49        109.62        35.22 o
   4  11   3        450.54        471.46        53.65 o
   0   0   4       1425.47       1575.21        63.95 o
   0   1   4      13207.56      13598.98       155.75 o
   1   1   4      11129.68      11315.65       125.07 o
  -1   2   4       5041.49       4968.20        59.06 o
   0   2   4       5838.81       5817.38        92.77 o
   1   2   4       5412.28       5126.78        79.17 o
   2   2   4       1364.49       1310.94        30.48 o
  -2   3   4       4457.86       4528.38        98.15 o
  -1   3   4        846.66        802.85        18.98 o
   0   3   4       3881.44       3808.27        47.13 o
   1   3   4        536.12        532.82        24.32 o
   2   3   4       5211.84       5248.90       113.03 o
   3   3   4        931.87       1294.58       142.20 o
  -3   4   4       7933.46       7495.66        81.22 o
  -2   4   4       6185.33       6091.92        73.63 o
  -1   4   4       1923.58       1740.68        37.74 o
   0   4   4          4.93         21.04         9.19 o
   1   4   4       1526.31       1437.99        30.69 o
   2   4   4       5296.93       5043.57       109.16 o
   3   4   4       7165.07       6941.91       132.43 o
   4   4   4        793.41        834.50        26.14 o
  -4   5   4        145.70        136.07        18.63 o
  -3   5   4       8343.02       7915.76       242.59 o
  -2   5   4       1742.30       1568.95        36.75 o
  -1   5   4       4162.81       4119.69        86.32 o
   0   5   4        255.68        278.49        17.63 o
   1   5   4       3993.28       4103.20        86.18 o
   2   5   4       2109.56       1950.17        55.76 o
   3   5   4       8309.44       8414.37       110.05 o
   4   5   4        154.17        134.32        15.80 o
   5   5   4        122.37        133.57        26.60 o
  -5   6   4       1902.11       1863.29        63.69 o
  -4   6   4        554.32        714.88        82.22 o
  -3   6   4        781.36        718.95        35.35 o
  -2   6   4       8163.64       8125.72       107.33 o
  -1   6   4       2704.29       2575.87        42.18 o
   0   6   4       1088.86       1131.10        43.65 o
   1   6   4       2763.57       2714.63        88.53 o
   2   6   4       8285.65       8201.24       129.83 o
   3   6   4        734.58        740.64        45.85 o
   4   6   4        520.48        758.29       142.16 o
   5   6   4       1961.71       1958.59        48.79 o
   6   6   4        771.08        808.58        62.30 o
  -6   7   4        251.43        297.03        39.48 o
  -5   7   4        933.57        837.75        37.99 o
  -4   7   4       1008.22       1007.57        33.35 o
  -3   7   4        757.73        850.37        32.89 o
  -2   7   4       2228.26       2169.98        47.18 o
  -1   7   4       1068.52       1160.39        60.31 o
   0   7   4       1419.66       1336.95        41.06 o
   1   7   4       1333.47       1443.80        49.26 o
   2   7   4       2414.16       2395.19        49.81 o
   3   7   4        513.14        569.10        37.35 o
   4   7   4       1214.41       1222.15        56.52 o
   5   7   4        821.58        820.43        40.70 o
   6   7   4         90.13         97.62        31.20 o
   7   7   4        326.25        295.57        55.17 o
  -7   8   4        486.94        539.74        49.66 o
  -6   8   4       1213.25       1482.26        59.69 o
  -5   8   4        352.00        329.36        35.34 o
  -4   8   4       1476.21       1391.81        52.15 o
  -3   8   4       1879.37       1839.60        49.97 o
  -2   8   4        633.02        608.53        32.80 o
  -1   8   4        364.25        448.53        32.04 o
   0   8   4        501.33        494.72        31.45 o
   1   8   4        377.17        422.20        68.71 o
   2   8   4        793.86        778.39        33.37 o
   3   8   4       1991.51       1940.88        74.16 o
   4   8   4       1506.65       1350.18        75.95 o
   5   8   4        346.45        338.10        34.60 o
   6   8   4       1160.97       1413.56        98.34 o
   7   8   4        421.32        442.87        47.16 o
   8   8   4          0.08         11.38        41.74 o
  -7   9   4        249.47        219.63        45.30 o
  -6   9   4        116.42        177.81        41.84 o
  -5   9   4        104.22        119.18        37.71 o
  -4   9   4        705.56        696.38        56.57 o
  -3   9   4        821.53        727.47        37.04 o
  -2   9   4        292.21        284.14        31.51 o
  -1   9   4       1050.12       1002.86       106.01 o
   0   9   4       1346.61       1341.76        51.44 o
   1   9   4       1258.39       1340.52        76.19 o
   2   9   4        274.20        269.94        31.75 o
   3   9   4        866.39        711.98        37.81 o
   4   9   4        717.27        837.44        62.96 o
   5   9   4        196.48        252.92        36.03 o
   6   9   4        155.61        202.82        47.83 o
   7   9   4        173.90        229.28        47.33 o
  -6  10   4         77.60        135.31        46.01 o
  -5  10   4        145.95        160.58        44.63 o
  -4  10   4        159.07        176.36        41.11 o
  -3  10   4        582.90        440.09        47.26 o
  -2  10   4        390.99        354.86        36.89 o
  -1  10   4         93.08        128.15        30.56 o
   0  10   4        882.79        887.59        46.46 o
   1  10   4         55.13         77.68        30.64 o
   2  10   4        346.23        334.55        33.39 o
   3  10   4        473.05        378.00        34.76 o
   4  10   4        118.89        119.38        30.41 o
   5  10   4        164.43        235.71        53.46 o
   6  10   4         63.99         65.61        45.10 o
  -4  11   4         18.47         73.73        45.12 o
  -3  11   4         95.08        102.07        43.51 o
  -2  11   4         97.40         83.45        44.23 o
  -1  11   4         98.78        131.05        38.39 o
   0  11   4       1945.29       2206.79        81.26 o
   1  11   4        140.79        185.65        35.51 o
   2  11   4         62.47         97.65        33.11 o
   3  11   4         74.57         55.03        36.34 o
   4  11   4          1.77         42.91        44.06 o
   0   1   5       7166.43       6977.71        72.96 o
   1   1   5      17826.50      18232.85       233.60 o
  -1   2   5       7314.50       6812.26       116.68 o
   0   2   5       4932.55       5041.40        77.81 o
   1   2   5       8198.34       8360.87       149.85 o
   2   2   5       2693.54       2458.52        56.01 o
  -2   3   5      14205.90      13805.94       185.38 o
  -1   3   5      30994.49      30801.70       274.85 o
   0   3   5      10660.28      10571.34       200.68 o
   1   3   5      32010.57      31590.02       353.19 o
   2   3   5      14143.33      13825.62       253.56 o
   3   3   5        897.05       1087.47        56.81 o
  -3   4   5       2840.31       2628.28        71.51 o
  -2   4   5       1927.81       1997.26        71.69 o
  -1   4   5       5586.20       5604.11        96.37 o
   0   4   5        245.16        242.92        14.92 o
   1   4   5       6622.55       6634.20        94.08 o
   2   4   5       2036.86       2232.18        55.26 o
   3   4   5       2799.63       2698.62       107.08 o
   4   4   5       4204.74       4043.16        67.24 o
  -4   5   5        268.17        297.13        60.01 o
  -3   5   5       3970.47       3699.76       118.34 o
  -2   5   5        338.02        316.80        17.05 o
  -1   5   5       5470.50       5521.60        51.42 o
   0   5   5      30647.32      31136.95       320.23 o
   1   5   5       5439.51       5427.46        69.84 o
   2   5   5        236.79        262.19        17.55 o
   3   5   5       4093.77       4099.58       106.32 o
   4   5   5        449.35        572.30        72.86 o
   5   5   5        775.66        754.31        30.78 o
  -5   6   5       1033.66       1270.54       141.39 o
  -4   6   5       4216.99       4095.92        72.18 o
  -3   6   5       3121.02       3013.72        69.48 o
  -2   6   5       2604.15       2616.61        51.20 o
  -1   6   5       1203.80       1171.24        30.37 o
   0   6   5        182.48        190.37        17.51 o
   1   6   5       1703.77       1688.53        55.16 o
   2   6   5       2278.42       2242.32        48.70 o
   3   6   5       3059.54       3070.64        54.72 o
   4   6   5       4931.02       4632.58        70.93 o
   5   6   5        858.24       1259.33       191.71 o
   6   6   5       1946.46       2034.72        75.30 o
  -6   7   5        475.16        543.55        40.18 o
  -5   7   5        950.87        993.14        80.98 o
  -4   7   5        944.39        859.38        31.32 o
  -3   7   5       1015.90        968.20        31.53 o
  -2   7   5        223.73        225.53        22.80 o
  -1   7   5       3090.15       3195.69       102.99 o
   0   7   5       1206.09       1096.31        49.72 o
   1   7   5       3110.88       3133.56        56.04 o
   2   7   5        153.59        156.10        25.83 o
   3   7   5       1077.27       1071.38        39.00 o
   4   7   5       1312.55       1197.73        50.96 o
   5   7   5        741.80        879.99        73.12 o
   6   7   5        681.12        600.17        41.33 o
   7   7   5          5.06         57.63        37.23 o
  -7   8   5        906.49        885.15        69.89 o
  -6   8   5        863.31       1062.26        65.19 o
  -5   8   5         54.54         53.01        29.86 o
  -4   8   5        147.67        174.41        30.86 o
  -3   8   5       1319.48       1263.94        64.02 o
  -2   8   5        639.77        601.23        32.37 o
  -1   8   5       2011.05       2071.62        51.55 o
   0   8   5         48.83         20.41        22.72 o
   1   8   5       2097.83       2160.62        57.29 o
   2   8   5        457.09        444.49        28.57 o
   3   8   5       1103.01       1166.60        44.62 o
   4   8   5        138.27        128.50        24.87 o
   5   8   5         34.97         52.15        29.25 o
   6   8   5        886.78       1052.76        97.10 o
   7   8   5        902.51        899.05        57.15 o
   8   8   5         33.14         44.51        42.50 o
  -7   9   5         53.27         59.75        42.23 o
  -6   9   5        144.30        145.75        39.25 o
  -5   9   5        109.29        119.76        35.66 o
  -4   9   5        657.70        666.34        47.37 o
  -3   9   5         84.77        101.76        25.37 o
  -2   9   5        437.84        520.46        35.14 o
  -1   9   5       3462.24       3868.62       126.40 o
   0   9   5         42.24         92.18        27.62 o
   1   9   5       3563.52       3816.51        87.09 o
   2   9   5        446.42        535.93        33.98 o
   3   9   5        124.91         85.49        26.78 o
   4   9   5        668.07        719.08        43.37 o
   5   9   5        133.69        158.53        34.72 o
   6   9   5        149.93        170.43        41.76 o
   7   9   5         48.29        119.56        44.84 o
  -6  10   5          0.01         56.65        42.33 o
  -5  10   5        801.52        862.75        64.38 o
  -4  10   5          5.70         84.80        39.46 o
  -3  10   5        612.65        656.30        55.04 o
  -2  10   5        873.07        895.92        47.05 o
  -1  10   5        235.90        289.17        36.37 o
   0  10   5         52.20         81.55        30.67 o
   1  10   5        282.17        192.51        30.54 o
   2  10   5        759.23        864.75        41.99 o
   3  10   5        670.83        632.52        41.64 o
   4  10   5          2.98         75.45        36.77 o
   5  10   5        870.56        970.84        60.58 o
   6  10   5          0.81        -23.33        56.67 o
  -4  11   5        366.35        538.90        55.83 o
  -3  11   5        234.71        237.23        47.80 o
  -2  11   5        194.23        157.00        44.46 o
  -1  11   5        188.82        176.03        39.33 o
   0  11   5          0.16          5.61        32.98 o
   1  11   5        234.56        215.33        37.01 o
   2  11   5        177.64        106.47        32.54 o
   3  11   5        272.96        316.63        50.07 o
   4  11   5        317.76        351.74        51.67 o
   0   1   6       9993.28      10194.06       132.43 o
   1   1   6       1519.66       1516.38        27.53 o
  -1   2   6      15368.19      15517.04       143.11 o
   0   2   6       9564.48       9596.60        59.80 o
   1   2   6      14426.10      14258.74       170.75 o
   2   2   6        905.89        826.50        22.36 o
  -2   3   6      12406.19      12284.23       171.24 o
  -1   3   6       6605.83       6168.26        84.31 o
   0   3   6       7282.42       7023.61        96.88 o
   1   3   6       8216.16       8283.04       140.50 o
   2   3   6      14171.71      14200.38       147.55 o
   3   3   6      13198.60      13547.86       218.81 o
  -3   4   6       2226.32       2550.19        66.89 o
  -2   4   6       5146.30       4679.25        61.05 o
  -1   4   6      10075.35      10355.37        99.28 o
   0   4   6       5729.56       5223.57        46.34 o
   1   4   6      11208.85      12057.96       139.73 o
   2   4   6       5719.11       5332.03        56.64 o
   3   4   6       2391.07       2688.79        64.36 o
   4   4   6        692.14        731.09        83.04 o
  -4   5   6       6494.49       6383.68       136.95 o
  -3   5   6       1247.68       1305.69        51.63 o
  -2   5   6        346.40        295.60        14.64 o
  -1   5   6       1480.99       1464.78        30.31 o
   0   5   6        851.17       1025.25        46.16 o
   1   5   6       1548.57       1480.24        69.14 o
   2   5   6        540.84        559.07        24.84 o
   3   5   6       1187.80       1316.74       100.25 o
   4   5   6       6140.92       5944.21       114.55 o
   5   5   6        341.84        416.31        25.68 o
  -5   6   6       7177.10       7193.85       191.38 o
  -4   6   6        168.63        297.04        61.15 o
  -3   6   6        415.90        492.04        19.83 o
  -2   6   6       1331.94       1416.07        36.04 o
  -1   6   6        317.78        364.79        17.47 o
   0   6   6       2581.58       2484.53        42.39 o
   1   6   6        109.29        127.75        19.42 o
   2   6   6       1106.45       1191.22        50.80 o
   3   6   6        389.29        451.18        29.75 o
   4   6   6        153.60        114.81        27.58 o
   5   6   6       7566.41       7694.01       224.35 o
   6   6   6         85.42        178.08        38.15 o
  -6   7   6        125.29        220.84        32.50 o
  -5   7   6       1378.63       1362.10        89.45 o
  -4   7   6        200.65        155.33        19.98 o
  -3   7   6        308.82        331.48        24.05 o
  -2   7   6       1111.31       1063.32        36.64 o
  -1   7   6       3100.27       3135.61        64.30 o
   0   7   6         54.26         60.08        19.04 o
   1   7   6       3198.45       3273.70        65.78 o
   2   7   6        691.84        787.16        72.30 o
   3   7   6        301.91        382.07        34.94 o
   4   7   6        201.97        217.58        26.68 o
   5   7   6       1295.78       1412.66        69.08 o
   6   7   6         28.03         66.55        30.34 o
   7   7   6          8.51         -1.20        35.50 o
  -7   8   6         60.23         82.38        44.19 o
  -6   8   6        891.00        886.41        49.83 o
  -5   8   6         68.62         89.78        30.22 o
  -4   8   6        144.48        137.36        30.09 o
  -3   8   6       1147.49       1140.59        38.17 o
  -2   8   6        133.60        144.70        23.82 o
  -1   8   6       1505.98       1404.53        38.80 o
   0   8   6       1334.93       1395.93        47.20 o
   1   8   6       1451.44       1433.01        41.89 o
   2   8   6        145.72        191.41        26.27 o
   3   8   6       1010.15       1037.96        42.56 o
   4   8   6        123.97        178.76        33.56 o
   5   8   6         86.43         48.19        29.00 o
   6   8   6       1109.53       1128.26        62.71 o
   7   8   6         78.63        171.42        41.94 o
   8   8   6         61.64         38.64        40.35 o
  -7   9   6        446.54        429.87        61.82 o
  -6   9   6          9.85         14.41        37.26 o
  -5   9   6        253.88        298.26        40.20 o
  -4   9   6        710.17        651.65        55.56 o
  -3   9   6        630.91        582.27        32.78 o
  -2   9   6       1504.16       1489.37        48.79 o
  -1   9   6         74.13        111.96        28.92 o
   0   9   6        360.67        291.30        31.53 o
   1   9   6         45.14        125.17        27.34 o
   2   9   6       1926.67       1838.96        56.83 o
   3   9   6        679.93        631.03        39.14 o
   4   9   6        740.74        821.92        46.03 o
   5   9   6        299.76        327.06        42.08 o
   6   9   6          9.07         39.38        35.42 o
   7   9   6        289.85        304.06        49.86 o
  -6  10   6        921.11        981.13        84.44 o
  -5  10   6        387.61        459.70        49.72 o
  -4  10   6       1032.61       1138.46        87.72 o
  -3  10   6         53.87         33.78        38.02 o
  -2  10   6        129.77        168.12        33.33 o
  -1  10   6        226.80        212.45        32.81 o
   0  10   6         93.85         91.98        31.92 o
   1  10   6        231.24        242.14        32.45 o
   2  10   6         80.70        119.56        29.13 o
   3  10   6         29.74         38.15        28.71 o
   4  10   6       1021.65        977.75        72.56 o
   5  10   6        370.21        402.70        49.18 o
   6  10   6        870.04        785.54        62.79 o
  -4  11   6         23.46         88.00        50.37 o
  -3  11   6        320.51        366.06        48.74 o
  -2  11   6         14.33        -42.18        42.33 o
  -1  11   6          9.78         38.60        34.22 o
   0  11   6         20.39         76.75        32.75 o
   1  11   6          9.71          4.75        32.04 o
   2  11   6         38.06         86.52        33.15 o
   3  11   6        301.96        354.47        42.68 o
   4  11   6         18.34        -20.04        44.32 o
   0   1   7       9208.77       9315.91        95.16 o
   1   1   7       8539.29       8937.91       144.88 o
  -1   2   7      15256.30      14979.19       101.93 o
   0   2   7      39958.95      40661.58       429.08 o
   1   2   7      16409.71      16089.14       157.01 o
   2   2   7       4564.69       4237.85        77.57 o
  -2   3   7       5992.16       5720.72       104.60 o
  -1   3   7       5592.36       5223.14        37.39 o
   0   3   7       2853.38       2923.66        57.00 o
   1   3   7       5081.00       4893.71        72.75 o
   2   3   7       5879.51       5736.96        98.77 o
   3   3   7       1017.34       1156.13        90.75 o
  -3   4   7       5831.70       5760.00        80.32 o
  -2   4   7       1662.08       1758.44        40.09 o
  -1   4   7      10207.29      10058.76       103.05 o
   0   4   7       1012.16        862.12        20.63 o
   1   4   7      10257.65      10574.99        86.75 o
   2   4   7       1152.14       1259.10        51.50 o
   3   4   7       5808.91       5547.40        97.26 o
   4   4   7       1824.87       1927.62        33.37 o
  -4   5   7       2360.50       2270.10       125.07 o
  -3   5   7       3540.32       3198.73        84.64 o
  -2   5   7       1499.85       1449.10        36.51 o
  -1   5   7       7794.51       8069.71        55.98 o
   0   5   7       2095.41       1794.94        34.36 o
   1   5   7       7373.51       7922.14       226.15 o
   2   5   7       1466.88       1565.71        37.71 o
   3   5   7       3569.88       3336.95        71.65 o
   4   5   7       2731.39       2837.77       168.20 o
   5   5   7         77.89         82.65        28.80 o
  -5   6   7       1827.32       1987.79        59.66 o
  -4   6   7        443.33        425.31        22.35 o
  -3   6   7       2018.75       2034.44        47.54 o
  -2   6   7       1478.31       1466.62        35.77 o
  -1   6   7       5009.65       5066.14        63.43 o
   0   6   7         31.80         22.21        14.20 o
   1   6   7       4917.51       5121.94        88.05 o
   2   6   7       1794.61       1862.12        43.89 o
   3   6   7       1914.54       1943.94        58.89 o
   4   6   7        792.04        841.00        31.52 o
   5   6   7       1495.36       1714.94        77.37 o
   6   6   7        318.43        308.07        38.79 o
  -6   7   7        737.19        744.73        43.42 o
  -5   7   7       3487.89       3484.59       134.82 o
  -4   7   7        374.47        388.10        24.26 o
  -3   7   7       1253.56       1158.41        32.51 o
  -2   7   7       2831.52       2679.13        73.43 o
  -1   7   7        842.42        871.05        27.33 o
   0   7   7       3273.70       3192.73        77.21 o
   1   7   7        723.76        758.98        31.53 o
   2   7   7       3156.25       3268.04        95.05 o
   3   7   7       1395.41       1391.43        43.58 o
   4   7   7        530.74        571.52        30.24 o
   5   7   7       3095.66       3162.79       166.01 o
   6   7   7        645.12        716.29        42.68 o
   7   7   7        104.73         88.78        38.44 o
  -7   8   7        694.18        709.36        49.66 o
  -6   8   7         70.80        114.37        35.63 o
  -5   8   7        657.61        579.83        41.20 o
  -4   8   7       1077.16        978.63        60.31 o
  -3   8   7         18.55         46.65        20.44 o
  -2   8   7        384.12        437.24        37.17 o
  -1   8   7         91.61         90.91        19.32 o
   0   8   7       5304.80       5376.04       150.69 o
   1   8   7         52.24         59.81        23.50 o
   2   8   7        615.07        725.27        35.95 o
   3   8   7         96.97        171.34        40.64 o
   4   8   7        964.72        825.28        36.94 o
   5   8   7        580.85        507.51        37.85 o
   6   8   7        114.72        292.65        66.71 o
   7   8   7        598.80        680.04        48.83 o
   8   8   7        106.03        135.31        44.18 o
  -7   9   7        143.87        163.79        45.40 o
  -6   9   7        377.25        306.46        41.08 o
  -5   9   7        533.47        569.76        45.30 o
  -4   9   7       1044.39        929.52        52.19 o
  -3   9   7        409.25        418.96        34.26 o
  -2   9   7        456.13        449.38        32.90 o
  -1   9   7       2196.65       2262.69        72.02 o
   0   9   7        437.07        423.94        34.27 o
   1   9   7       1777.89       1838.43        50.58 o
   2   9   7        404.27        435.97        31.85 o
   3   9   7        525.49        496.25        42.04 o
   4   9   7        945.08       1037.88        49.83 o
   5   9   7        482.46        560.37        43.22 o
   6   9   7        318.72        381.05        42.80 o
   7   9   7        106.96        115.15        55.63 o
  -6  10   7         42.05        116.60        52.81 o
  -5  10   7        463.81        533.86        51.40 o
  -4  10   7         89.41        150.14        42.84 o
  -3  10   7        388.44        361.14        44.19 o
  -2  10   7        951.35       1025.64        46.04 o
  -1  10   7        227.10        207.91        39.01 o
   0  10   7         91.02         70.92        30.05 o
   1  10   7        210.13        153.28        33.66 o
   2  10   7        896.08        892.68        43.00 o
   3  10   7        305.12        308.54        33.95 o
   4  10   7         85.54         52.34        30.05 o
   5  10   7        563.19        600.74        55.03 o
   6  10   7         52.01        147.24        47.65 o
  -4  11   7         50.17         94.52        58.65 o
  -3  11   7        155.70        200.52        45.27 o
  -2  11   7        135.56        106.92        44.73 o
  -1  11   7        103.31         84.91        33.83 o
   0  11   7        172.04        148.09        34.23 o
   1  11   7         70.51         37.28        32.76 o
   2  11   7        136.68        118.62        34.23 o
   3  11   7        154.49        173.52        38.46 o
   4  11   7         72.62        107.16        45.48 o
   0   0   8      45544.41      44560.07       626.29 o
   0   1   8      15489.88      16349.96        62.39 o
   1   1   8         44.43         43.24         7.33 o
  -1   2   8       6321.11       6192.08        93.80 o
   0   2   8       2297.65       2118.59        45.95 o
   1   2   8       6591.40       6236.56       113.45 o
   2   2   8        890.55       1110.22        51.64 o
  -2   3   8        519.51        433.09        27.00 o
  -1   3   8       7207.76       6606.47       131.48 o
   0   3   8      15460.75      15671.17       156.00 o
   1   3   8       6381.50       6256.18        85.21 o
   2   3   8        507.71        453.30        23.58 o
   3   3   8        489.76        520.68        32.43 o
  -3   4   8       3994.80       3639.94        82.28 o
  -2   4   8      16703.57      15725.78       240.28 o
  -1   4   8       9541.75       9535.18       105.04 o
   0   4   8        961.84        974.68        37.29 o
   1   4   8       8850.71       9081.88       108.75 o
   2   4   8      15543.51      15124.98       210.06 o
   3   4   8       3386.27       3433.19        51.97 o
   4   4   8       3614.70       3631.45        98.59 o
  -4   5   8       1588.00       1441.49        55.57 o
  -3   5   8        502.07        448.63        27.13 o
  -2   5   8       5813.52       5663.18       117.86 o
  -1   5   8       9101.76       9120.91       113.16 o
   0   5   8       1732.04       1842.07        37.82 o
   1   5   8       9525.74       9637.77       209.29 o
   2   5   8       5819.36       5748.15       125.32 o
   3   5   8        714.28        627.20        40.80 o
   4   5   8       1361.37       1480.14        36.39 o
   5   5   8       1047.22       1063.49        37.47 o
  -5   6   8        288.42        372.96        35.77 o
  -4   6   8         50.97         82.53        17.23 o
  -3   6   8       1947.64       1829.03        44.37 o
  -2   6   8       3749.07       3580.40        85.89 o
  -1   6   8       2551.60       2533.77        46.48 o
   0   6   8        628.08        538.49        27.29 o
   1   6   8       2622.91       2647.33        44.62 o
   2   6   8       3501.44       3482.50        73.46 o
   3   6   8       1907.09       1807.02        54.20 o
   4   6   8         31.64         78.38        23.69 o
   5   6   8        383.21        603.22        53.42 o
   6   6   8        306.39        291.90        54.77 o
  -6   7   8        787.47        694.03        47.02 o
  -5   7   8       2531.56       2436.17        63.26 o
  -4   7   8        208.99        159.59        27.06 o
  -3   7   8       2692.96       2637.51        76.41 o
  -2   7   8       5722.33       5807.62        77.12 o
  -1   7   8         13.47         24.08        14.38 o
   0   7   8       1263.85       1389.64        37.25 o
   1   7   8         31.14         46.68        18.62 o
   2   7   8       6149.92       6378.38        91.91 o
   3   7   8       2703.50       2762.06        72.92 o
   4   7   8        187.13        245.28        24.73 o
   5   7   8       2463.42       2419.92        61.19 o
   6   7   8        893.83        914.73        53.69 o
   7   7   8         18.30        102.52        40.08 o
  -7   8   8        602.06        621.65        54.03 o
  -6   8   8       1400.83       1490.04        58.62 o
  -5   8   8        136.55        121.71        31.19 o
  -4   8   8        425.61        378.92        35.98 o
  -3   8   8       2489.46       2421.13        60.42 o
  -2   8   8        428.82        411.68        28.53 o
  -1   8   8       2499.07       2496.91        48.27 o
   0   8   8        198.78        290.24        36.56 o
   1   8   8       2450.79       2487.89        52.32 o
   2   8   8        592.06        602.01        35.21 o
   3   8   8       2958.04       2978.85        78.29 o
   4   8   8        316.03        368.49        45.65 o
   5   8   8         77.93        105.11        30.60 o
   6   8   8       1623.13       1677.07        84.30 o
   7   8   8        575.34        671.22        63.67 o
   8   8   8         37.24         49.75        42.25 o
  -7   9   8        386.30        399.21        58.11 o
  -6   9   8        148.95        251.21        41.22 o
  -5   9   8        157.39        194.39        37.49 o
  -4   9   8        613.00        533.79        42.85 o
  -3   9   8        525.28        482.22        40.45 o
  -2   9   8        149.76        208.72        38.44 o
  -1   9   8         89.18        117.91        27.48 o
   0   9   8        549.73        551.10        32.04 o
   1   9   8        127.63        145.86        26.93 o
   2   9   8        158.55        270.75        31.41 o
   3   9   8        412.82        387.90        36.29 o
   4   9   8        704.57        669.32        47.83 o
   5   9   8        299.51        372.98        38.89 o
   6   9   8        138.96        204.34        42.74 o
   7   9   8        275.53        242.09        47.67 o
  -6  10   8         28.83         50.75        49.16 o
  -5  10   8         78.75         99.92        48.91 o
  -4  10   8        197.86        201.99        42.19 o
  -3  10   8        187.49        221.61        41.93 o
  -2  10   8        101.30         81.00        33.46 o
  -1  10   8        877.75        853.85        53.94 o
   0  10   8       1141.93       1136.12        46.79 o
   1  10   8        946.71        975.05        45.61 o
   2  10   8         91.89         99.70        30.71 o
   3  10   8        188.20        175.74        33.30 o
   4  10   8        167.33        248.50        39.48 o
   5  10   8         81.99        186.01        40.45 o
   6  10   8          8.73        109.16        47.48 o
  -4  11   8        221.67        206.25        53.16 o
  -3  11   8        199.63        202.74        56.84 o
  -2  11   8         65.95        105.05        47.61 o
  -1  11   8        233.30        251.62        42.63 o
   0  11   8        827.73        934.87        47.40 o
   1  11   8        159.18        161.95        34.26 o
   2  11   8         50.08         80.55        34.27 o
   3  11   8        205.05        201.52        39.37 o
   4  11   8        213.70        111.79        45.18 o
   0   1   9       8952.98       9794.39        94.57 o
   1   1   9      16064.02      16071.10       159.83 o
  -1   2   9      13379.23      13265.98       159.30 o
   0   2   9       3670.88       3496.97        71.64 o
   1   2   9      13204.17      14041.94       148.80 o
   2   2   9      13546.50      13616.14       112.37 o
  -2   3   9       6518.70       6366.63       127.53 o
  -1   3   9        529.43        499.55        16.68 o
   0   3   9        714.79        719.18        15.35 o
   1   3   9        399.83        374.99        14.20 o
   2   3   9       6175.85       6458.15       131.96 o
   3   3   9       7504.31       7266.97       155.32 o
  -3   4   9       3508.16       3367.08       110.77 o
  -2   4   9       2532.95       2619.08        31.81 o
  -1   4   9       3136.02       3277.99        46.90 o
   0   4   9       3724.27       3669.49        36.92 o
   1   4   9       2417.25       2623.92        59.93 o
   2   4   9       2170.13       2119.96        71.34 o
   3   4   9       3416.12       3605.37        67.40 o
   4   4   9       6624.38       6646.22       156.54 o
  -4   5   9        526.03        630.70        41.60 o
  -3   5   9       6927.12       6652.69        56.21 o
  -2   5   9       2215.86       1929.28        64.94 o
  -1   5   9       7831.63       8062.18       141.86 o
   0   5   9         85.66         57.61        10.67 o
   1   5   9       7161.81       7424.77       145.11 o
   2   5   9       2950.18       3072.06        67.39 o
   3   5   9       6793.66       6896.38        96.76 o
   4   5   9        729.64        763.58        30.55 o
   5   5   9        321.03        341.78        36.94 o
  -5   6   9       1601.64       1578.27        49.52 o
  -4   6   9       1716.41       1440.68        60.47 o
  -3   6   9       4535.99       4212.06       102.23 o
  -2   6   9        649.17        548.61        28.40 o
  -1   6   9       1251.43       1227.00        26.97 o
   0   6   9       6366.68       6102.76        97.93 o
   1   6   9       1147.64       1209.75        32.38 o
   2   6   9        659.63        611.32        29.63 o
   3   6   9       5155.18       5051.67        74.66 o
   4   6   9       2032.84       1865.51        43.07 o
   5   6   9       1422.39       1517.95        55.70 o
   6   6   9       1408.09       1358.76        74.86 o
  -6   7   9         95.35         68.83        33.89 o
  -5   7   9        566.64        589.27        41.32 o
  -4   7   9        625.85        616.35        36.31 o
  -3   7   9       1841.61       1659.81        54.87 o
  -2   7   9       2915.89       2841.54        57.27 o
  -1   7   9        190.45        188.60        17.50 o
   0   7   9          1.59         40.55        16.45 o
   1   7   9        399.43        420.23        25.56 o
   2   7   9       2801.30       2996.60        71.25 o
   3   7   9       1588.36       1533.00        55.69 o
   4   7   9        508.95        473.49        29.08 o
   5   7   9        714.45        807.50        50.27 o
   6   7   9         39.98        141.85        36.86 o
   7   7   9       1111.72       1114.20        52.88 o
  -7   8   9        440.16        418.77        52.52 o
  -6   8   9        878.64        814.78        48.35 o
  -5   8   9        200.14        293.34        34.99 o
  -4   8   9       1837.43       1712.18        68.28 o
  -3   8   9        207.96        259.74        41.83 o
  -2   8   9        653.00        749.92        32.22 o
  -1   8   9       1636.45       1683.18        69.40 o
   0   8   9        928.66        937.00        31.16 o
   1   8   9       1147.16       1138.06        39.64 o
   2   8   9        726.49        893.51        72.00 o
   3   8   9        275.17        352.23        52.37 o
   4   8   9       2066.57       1995.21        53.01 o
   5   8   9        340.14        348.76        35.75 o
   6   8   9       1006.34       1052.30        57.54 o
   7   8   9        581.63        600.00        47.20 o
   8   8   9         83.64        151.89        52.83 o
  -7   9   9        139.23        139.96        54.97 o
  -6   9   9        273.62        502.21        70.91 o
  -5   9   9        293.17        376.61        41.13 o
  -4   9   9        133.15        158.06        35.84 o
  -3   9   9        189.15        191.00        33.98 o
  -2   9   9       3667.57       3479.39        68.79 o
  -1   9   9        475.62        468.20        37.88 o
   0   9   9        203.06        218.72        26.18 o
   1   9   9        495.85        561.97        36.02 o
   2   9   9       3588.58       3760.25        81.97 o
   3   9   9        140.44        109.72        31.16 o
   4   9   9         86.92        180.93        42.58 o
   5   9   9        278.18        302.93        42.41 o
   6   9   9        317.86        448.08        48.59 o
   7   9   9         93.02        101.12        44.42 o
  -6  10   9          8.13         46.61        51.20 o
  -5  10   9        696.86        699.67        62.45 o
  -4  10   9        578.94        547.32        49.51 o
  -3  10   9         11.01         14.63        35.33 o
  -2  10   9         91.00         96.36        38.27 o
  -1  10   9        229.32        298.04        35.31 o
   0  10   9         91.30         73.82        29.04 o
   1  10   9        226.58        255.49        30.24 o
   2  10   9         53.95         40.47        29.34 o
   3  10   9          6.86        -10.03        30.36 o
   4  10   9        605.56        699.35        74.34 o
   5  10   9        657.50        630.49        51.03 o
   6  10   9          7.99        112.90        58.71 o
  -4  11   9         15.60         37.42        60.82 o
  -3  11   9        266.95        302.78        53.83 o
  -2  11   9         77.69         57.27        45.10 o
  -1  11   9         79.39         13.02        41.99 o
   0  11   9         81.66        117.52        33.49 o
   1  11   9         76.87         60.38        32.40 o
   2  11   9         85.55         88.23        34.60 o
   3  11   9        270.46        233.90        49.76 o
   4  11   9         25.60         -2.06        46.98 o
   0   1  10      80090.78      83757.52       592.65 o
   1   1  10       7526.27       7976.12       145.98 o
  -1   2  10      30906.01      29904.77       332.09 o
   0   2  10      17573.36      17418.38       148.52 o
   1   2  10      30255.78      31355.82       307.08 o
   2   2  10      17598.49      18028.51       201.77 o
  -2   3  10      12293.53      12378.24       170.86 o
  -1   3  10       5027.66       4735.79        36.85 o
   0   3  10       7555.25       7353.29       112.00 o
   1   3  10       4359.91       4181.86        83.67 o
   2   3  10      12051.49      12304.43       162.84 o
   3   3  10      12511.69      13402.30       231.33 o
  -3   4  10       2269.16       2378.75        57.68 o
  -2   4  10       4799.78       4456.45        94.92 o
  -1   4  10       2945.45       2623.28        47.49 o
   0   4  10        828.69        768.76        25.19 o
   1   4  10       4155.33       4099.03        90.46 o
   2   4  10       4405.80       4203.04        93.86 o
   3   4  10       2346.08       2639.14        64.95 o
   4   4  10       5587.34       5275.61       151.93 o
  -4   5  10       2273.58       2202.96        42.05 o
  -3   5  10       1007.20        952.15        36.84 o
  -2   5  10       1262.93       1198.79        45.23 o
  -1   5  10       6102.89       6236.81       133.72 o
   0   5  10        470.76        472.70        20.81 o
   1   5  10       6308.05       6894.08        67.26 o
   2   5  10       1172.36       1121.37        56.82 o
   3   5  10       1129.48       1149.94        35.72 o
   4   5  10       2403.76       2596.24        88.57 o
   5   5  10       4913.96       5218.69       111.73 o
  -5   6  10       1681.34       1596.33        53.37 o
  -4   6  10        985.49        864.01        38.17 o
  -3   6  10         45.63        149.55        33.54 o
  -2   6  10       1470.24       1243.64        39.51 o
  -1   6  10       1658.70       1638.64        32.22 o
   0   6  10        926.38        888.12        29.11 o
   1   6  10       2236.77       2346.81        72.67 o
   2   6  10       1212.44       1130.58        34.33 o
   3   6  10         50.72         73.18        33.55 o
   4   6  10        802.09        836.15        32.52 o
   5   6  10       1382.92       1526.56        53.46 o
   6   6  10       8348.17       8135.01       306.36 o
  -6   7  10        238.69        214.45        33.94 o
  -5   7  10        172.91        121.97        28.90 o
  -4   7  10        210.89        236.28        29.35 o
  -3   7  10        880.88        826.83        36.68 o
  -2   7  10        744.04        614.28        45.56 o
  -1   7  10        932.25        812.30        28.00 o
   0   7  10       7766.38       8263.18       150.88 o
   1   7  10       1146.26       1123.53        40.01 o
   2   7  10        731.26        795.51        33.21 o
   3   7  10        897.18        909.61        35.97 o
   4   7  10        216.90        309.35        31.45 o
   5   7  10         56.02         98.77        27.89 o
   6   7  10        168.82        154.35        32.03 o
   7   7  10          1.43        208.94        59.28 o
  -7   8  10         92.10        133.01        38.32 o
  -6   8  10        223.62        241.90        37.01 o
  -5   8  10         43.31         33.64        30.05 o
  -4   8  10         26.51         76.88        29.47 o
  -3   8  10       1023.02        912.66        36.02 o
  -2   8  10       3816.75       3664.30        59.59 o
  -1   8  10       3435.29       3388.05        69.15 o
   0   8  10        157.28        159.73        20.86 o
   1   8  10       3925.37       3977.21        94.28 o
   2   8  10       3444.81       3471.72       102.54 o
   3   8  10        945.36        821.52        45.42 o
   4   8  10         22.28        162.91        81.40 o
   5   8  10         91.83        129.57        31.09 o
   6   8  10        233.75        260.91        37.73 o
   7   8  10         90.68         78.32        35.98 o
   8   8  10        162.01        178.74        59.47 o
  -7   9  10         49.81        125.43        51.83 o
  -6   9  10        969.20       1023.28        63.85 o
  -5   9  10        431.03        392.25        41.68 o
  -4   9  10       1790.94       1648.28        64.20 o
  -3   9  10        745.56        696.19        43.27 o
  -2   9  10        205.70        277.72        56.58 o
  -1   9  10       1564.71       1618.66        50.64 o
   0   9  10         16.04         30.21        24.95 o
   1   9  10       1595.90       1691.30        48.71 o
   2   9  10        203.42        234.04        33.12 o
   3   9  10        907.47        856.39        45.47 o
   4   9  10       1692.10       1555.40        60.34 o
   5   9  10        378.81        407.59        50.60 o
   6   9  10        971.98        927.71        61.56 o
   7   9  10         47.98         88.29        50.90 o
  -6  10  10        266.00        279.57        59.08 o
  -5  10  10         34.09         98.43        48.18 o
  -4  10  10        540.07        618.88        60.83 o
  -3  10  10        151.86        133.44        36.19 o
  -2  10  10        391.55        342.18        44.17 o
  -1  10  10         50.32         95.10        31.25 o
   0  10  10          2.45          9.55        27.66 o
   1  10  10         62.53         44.57        26.66 o
   2  10  10        469.58        451.71        38.55 o
   3  10  10        199.95        206.64        33.33 o
   4  10  10        556.01        655.15        51.14 o
   5  10  10         26.71         98.94        38.36 o
   6  10  10        233.87        231.49        55.20 o
  -3  11  10         73.64        136.57        51.10 o
  -2  11  10        146.62        121.87        50.52 o
  -1  11  10        152.91         90.81        44.16 o
   0  11  10         11.32         39.42        32.70 o
   1  11  10        198.31        121.50        38.63 o
   2  11  10        219.71        260.99        37.71 o
   3  11  10         58.47         61.84        37.01 o
   0   1  11      12975.41      13540.45        75.80 o
   1   1  11       1127.86       1605.37       116.87 o
  -1   2  11      15086.84      15102.90       207.81 o
   0   2  11       7087.99       6842.33       102.58 o
   1   2  11      16230.47      16826.77       124.81 o
   2   2  11      10603.72      10260.27        93.48 o
  -2   3  11       5310.05       5349.85        82.20 o
  -1   3  11       7729.99       7898.45        67.93 o
   0   3  11       6874.66       6702.37        85.12 o
   1   3  11       7401.14       7756.87       157.55 o
   2   3  11       5370.85       5385.49       105.64 o
   3   3  11      12907.26      13536.69       271.63 o
  -3   4  11       1941.88       1794.00        41.41 o
  -2   4  11        211.80        183.97        17.45 o
  -1   4  11       5258.80       5357.11        97.85 o
   0   4  11      11601.36      11369.12       123.68 o
   1   4  11       4801.09       4847.30        91.68 o
   2   4  11        393.77        382.05        21.72 o
   3   4  11       2990.81       2985.64        99.25 o
   4   4  11       1261.22       1299.44       110.86 o
  -4   5  11       4882.58       4712.49       125.95 o
  -3   5  11        499.39        492.44        18.04 o
  -2   5  11       3118.15       3035.21        83.84 o
  -1   5  11      11173.02      10907.49       132.78 o
   0   5  11       1529.11       1498.46        28.39 o
   1   5  11      12069.60      12161.68       258.10 o
   2   5  11       3032.66       3101.70        55.55 o
   3   5  11        460.10        425.76        23.10 o
   4   5  11       5001.12       5083.66       123.25 o
   5   5  11        534.65        714.66        56.96 o
  -5   6  11       2006.14       2016.51       102.62 o
  -4   6  11         63.17         63.54        19.33 o
  -3   6  11       5714.44       5355.94        88.23 o
  -2   6  11        188.04        153.78        13.37 o
  -1   6  11        125.00        171.28        13.85 o
   0   6  11       4323.90       4258.79        56.98 o
   1   6  11        115.95        144.40        17.63 o
   2   6  11        364.75        309.46        25.85 o
   3   6  11       4623.34       4693.53        67.55 o
   4   6  11        120.48        174.43        21.36 o
   5   6  11       2324.53       2238.36        85.40 o
   6   6  11        127.85        297.71        93.47 o
  -6   7  11        749.75        735.55        43.24 o
  -5   7  11        148.18        101.40        28.84 o
  -4   7  11       1793.41       1634.19        51.04 o
  -3   7  11        244.49        216.95        19.77 o
  -2   7  11        509.21        413.06        23.84 o
  -1   7  11        740.66        718.82        29.49 o
   0   7  11       1825.41       1828.30        43.75 o
   1   7  11        871.86        900.89        45.33 o
   2   7  11        550.70        434.39        30.17 o
   3   7  11        404.89        472.59        29.59 o
   4   7  11       1411.17       1461.35        56.27 o
   5   7  11        139.11        188.24        34.38 o
   6   7  11        601.15        572.28        50.40 o
   7   7  11       2318.89       2270.28       104.53 o
  -7   8  11         83.56         79.98        42.43 o
  -6   8  11        249.79        207.77        35.75 o
  -5   8  11        344.07        343.59        37.40 o
  -4   8  11       2224.73       2215.77        70.12 o
  -3   8  11        484.45        516.17        35.81 o
  -2   8  11        278.14        286.92        24.04 o
  -1   8  11        352.94        309.73        24.21 o
   0   8  11        101.33         86.27        19.00 o
   1   8  11        647.61        622.82        41.76 o
   2   8  11        126.25        205.07        31.71 o
   3   8  11        521.04        544.32        35.89 o
   4   8  11       1893.16       1915.21        52.05 o
   5   8  11        236.39        299.40        45.95 o
   6   8  11        265.68        322.57        37.65 o
   7   8  11        114.64        130.49        37.21 o
   8   8  11        496.88        599.48        56.95 o
  -7   9  11        192.25        321.74        52.61 o
  -6   9  11        150.89        186.73        60.27 o
  -5   9  11        469.44        434.41        48.81 o
  -4   9  11         27.17        132.79        41.69 o
  -3   9  11        332.18        345.17        42.70 o
  -2   9  11       2405.39       2204.56        63.02 o
  -1   9  11       2285.30       2214.14        78.66 o
   0   9  11        310.92        320.23        26.85 o
   1   9  11       2121.86       2132.21        55.47 o
   2   9  11       2617.47       2500.23       110.63 o
   3   9  11        193.67        176.27        37.54 o
   4   9  11         25.99         65.78        32.07 o
   5   9  11        548.61        561.01        43.72 o
   6   9  11        169.78        389.92        94.63 o
   7   9  11        214.76        262.95        55.61 o
  -5  10  11         25.09        -32.22        44.74 o
  -4  10  11        529.51        624.79        58.95 o
  -3  10  11        127.03        124.31        40.46 o
  -2  10  11         57.21         39.59        34.37 o
  -1  10  11        180.90        189.38        31.87 o
   0  10  11         99.28        127.51        29.57 o
   1  10  11        272.56        271.68        30.80 o
   2  10  11        104.83        153.04        30.30 o
   3  10  11         61.88         89.16        31.04 o
   4  10  11        507.98        608.24        47.48 o
   5  10  11         25.56         63.26        40.93 o
  -3  11  11        103.42        107.23        45.80 o
  -2  11  11        154.83        111.12        48.85 o
  -1  11  11         91.48        162.13        54.11 o
   0  11  11        315.18        272.43        36.12 o
   1  11  11         43.50         62.99        33.71 o
   2  11  11        153.70        199.15        37.10 o
   3  11  11        125.81        108.17        35.90 o
   0   0  12       9597.30       9320.30       101.74 o
   0   1  12      19560.83      20358.22       128.16 o
   1   1  12      66191.87      67232.92       581.33 o
  -1   2  12       1275.67       1332.93        27.55 o
   0   2  12        400.76        513.07        12.56 o
   1   2  12       1472.48       1564.73        42.02 o
   2   2  12       5106.42       5347.91       100.09 o
  -2   3  12       2369.35       2352.53        33.56 o
  -1   3  12       9321.20       9596.59        97.68 o
   0   3  12        505.73        522.49        14.26 o
   1   3  12      10834.80      11739.57       139.22 o
   2   3  12       1991.04       2022.56        30.20 o
   3   3  12       2672.83       2806.01        99.91 o
  -3   4  12       2349.36       2228.44        42.30 o
  -2   4  12       4701.86       4387.91       101.95 o
  -1   4  12       4424.24       4349.25        70.38 o
   0   4  12       1377.61       1334.21        23.92 o
   1   4  12       5107.75       5167.77        98.71 o
   2   4  12       4141.02       4222.12        84.18 o
   3   4  12       2703.80       2731.44        64.44 o
   4   4  12       4480.95       4178.28        83.03 o
  -4   5  12       1519.53       1472.79        43.40 o
  -3   5  12        131.23        147.82        18.16 o
  -2   5  12      13539.01      12367.63       179.75 o
  -1   5  12       1131.25       1131.86        25.57 o
   0   5  12       2270.88       2425.98        37.87 o
   1   5  12       1043.38       1129.97        39.96 o
   2   5  12      13246.00      12726.74       297.73 o
   3   5  12         76.52        105.61        16.40 o
   4   5  12       1395.72       1639.27       108.61 o
   5   5  12        435.64        401.66        28.03 o
  -5   6  12       1784.47       1708.25        62.19 o
  -4   6  12        905.01        783.38        37.47 o
  -3   6  12       2616.51       2567.15        47.97 o
  -2   6  12       1353.81       1276.11        30.51 o
  -1   6  12       2091.25       1930.33        36.34 o
   0   6  12        908.78        734.27        31.61 o
   1   6  12       2369.06       2316.61        47.30 o
   2   6  12       1525.17       1517.62        42.22 o
   3   6  12       2482.56       2228.82        57.61 o
   4   6  12        970.74        912.02        32.45 o
   5   6  12       1793.11       1854.97        86.55 o
   6   6  12       5152.58       4884.50       106.23 o
  -6   7  12         57.74        132.49        43.55 o
  -5   7  12       1007.40        911.28        43.15 o
  -4   7  12         86.01        141.45        32.18 o
  -3   7  12       1043.54        981.84        35.04 o
  -2   7  12       3674.14       3420.83        56.71 o
  -1   7  12       1125.32       1033.32        37.62 o
   0   7  12        653.39        644.95        28.47 o
   1   7  12       1189.18       1128.20        35.84 o
   2   7  12       3031.37       2789.95        58.58 o
   3   7  12       1107.10       1104.70        42.89 o
   4   7  12        181.60        279.85        32.76 o
   5   7  12        961.66        859.00        37.39 o
   6   7  12         76.18        157.97        32.27 o
   7   7  12        124.78        152.74        39.55 o
  -7   8  12        757.23        778.66        58.25 o
  -6   8  12        203.11        198.94        36.00 o
  -5   8  12        910.76        833.69        48.41 o
  -4   8  12        915.78        983.04        55.53 o
  -3   8  12       1089.05        982.54        43.23 o
  -2   8  12       1248.91       1123.87        36.62 o
  -1   8  12        522.59        515.75        31.62 o
   0   8  12         18.26         11.62        17.79 o
   1   8  12        556.80        691.21        53.44 o
   2   8  12        979.49       1026.01        40.65 o
   3   8  12        978.88        928.35        42.63 o
   4   8  12       1028.03       1077.61        47.31 o
   5   8  12        815.01        884.74        46.51 o
   6   8  12        178.84        260.42        38.23 o
   7   8  12        828.65        882.45        60.00 o
   8   8  12         87.95        185.02        49.18 o
  -7   9  12         71.95         70.13        45.47 o
  -6   9  12       1747.78       1840.04        78.59 o
  -5   9  12        232.18        297.17        46.84 o
  -4   9  12        338.99        387.09        39.46 o
  -3   9  12        508.77        532.65        39.71 o
  -2   9  12        119.01        157.21        29.73 o
  -1   9  12        629.65        580.47        31.36 o
   0   9  12        192.32        141.08        22.42 o
   1   9  12        779.24        797.78        36.15 o
   2   9  12        122.57        179.31        35.40 o
   3   9  12        469.97        434.50        45.45 o
   4   9  12        315.40        323.32        42.40 o
   5   9  12        194.61        324.53        76.87 o
   6   9  12       1449.91       1384.95        60.43 o
   7   9  12        107.34        175.37        46.95 o
  -5  10  12          2.24          4.17        46.07 o
  -4  10  12         83.03        131.81        48.63 o
  -3  10  12        126.82        148.52        42.84 o
  -2  10  12         42.17         60.32        40.19 o
  -1  10  12        182.61        161.72        29.93 o
   0  10  12       3132.77       3028.08        72.68 o
   1  10  12        210.64        208.18        30.02 o
   2  10  12         69.97         64.49        28.99 o
   3  10  12        148.77         59.21        31.71 o
   4  10  12        113.62        171.37        38.89 o
   5  10  12          3.18         -9.46        43.82 o
  -3  11  12        132.02        132.41        46.52 o
  -2  11  12        208.32        184.46        49.82 o
  -1  11  12        574.73        695.98        64.95 o
   0  11  12        188.22        173.92        37.03 o
   1  11  12        632.58        674.98        44.81 o
   2  11  12        225.69        159.71        36.03 o
   3  11  12        115.13        175.61        38.14 o
   0   1  13      23494.65      23940.97       173.67 o
   1   1  13      27132.47      29671.65       516.85 o
  -1   2  13      11840.46      11789.51        98.69 o
   0   2  13      11914.30      11762.79       117.72 o
   1   2  13       9899.77      10180.39       126.31 o
   2   2  13       2950.25       3092.80        75.28 o
  -2   3  13        289.76        407.49        23.41 o
  -1   3  13       5963.18       5577.68        88.04 o
   0   3  13        531.00        568.07        21.89 o
   1   3  13       6377.32       6688.75       124.03 o
   2   3  13        308.28        419.19        18.30 o
   3   3  13        341.09        381.23        29.36 o
  -3   4  13       9351.28       8901.79       116.29 o
  -2   4  13        977.05        876.35        23.06 o
  -1   4  13       2555.11       2468.96        41.16 o
   0   4  13        331.90        373.47        16.59 o
   1   4  13       2223.70       2257.85        59.93 o
   2   4  13       1132.82       1142.44        45.79 o
   3   4  13       8773.33       8376.61        81.80 o
   4   4  13        124.69        171.01        33.67 o
  -4   5  13       1673.99       1648.19        44.37 o
  -3   5  13        336.94        333.70        21.08 o
  -2   5  13       3256.76       3206.45        64.94 o
  -1   5  13      15148.04      15490.66       136.97 o
   0   5  13        933.86        817.03        21.44 o
   1   5  13      16517.47      17468.99       261.15 o
   2   5  13       2807.13       3122.97        88.30 o
   3   5  13        440.92        438.55        21.95 o
   4   5  13       1341.45       1226.60        45.12 o
   5   5  13        295.70        535.27        95.72 o
  -5   6  13       1053.13        974.37        45.87 o
  -4   6  13        456.19        389.10        30.94 o
  -3   6  13       4932.50       4611.09       110.95 o
  -2   6  13       4214.42       3978.55        79.82 o
  -1   6  13        703.01        649.14        30.86 o
   0   6  13       4160.22       4253.89        74.36 o
   1   6  13        609.54        580.48        22.70 o
   2   6  13       3781.61       3758.57        79.72 o
   3   6  13       5191.71       5055.01        76.08 o
   4   6  13        433.08        415.98        25.64 o
   5   6  13       1291.55       1447.44        88.83 o
   6   6  13         57.56        185.60        49.53 o
  -6   7  13        311.58        363.06        35.70 o
  -5   7  13        272.50        358.97        58.71 o
  -4   7  13       4263.72       3898.88       130.93 o
  -3   7  13       3131.13       2915.37        86.05 o
  -2   7  13        777.22        689.51        30.15 o
  -1   7  13        666.80        607.24        28.68 o
   0   7  13       2730.95       2723.13        50.32 o
   1   7  13        633.65        641.54        29.32 o
   2   7  13        720.26        694.51        32.53 o
   3   7  13       3360.67       3337.28        84.48 o
   4   7  13       4433.93       4268.77        71.75 o
   5   7  13        218.26        333.00        53.68 o
   6   7  13        224.47        269.12        37.08 o
   7   7  13        761.12        785.56        46.97 o
  -7   8  13        477.06        487.87        57.67 o
  -6   8  13        437.96        440.74        48.90 o
  -5   8  13       1549.44       1532.61        74.95 o
  -4   8  13       2009.99       1894.06        58.93 o
  -3   8  13       1354.39       1235.23        46.30 o
  -2   8  13       1624.28       1371.35        40.86 o
  -1   8  13       2930.08       2772.76        50.13 o
   0   8  13        566.35        476.23        25.36 o
   1   8  13       2979.68       3096.45        84.07 o
   2   8  13       1064.54        997.40        37.35 o
   3   8  13       1164.43       1074.29        42.44 o
   4   8  13       1929.47       1960.76        61.94 o
   5   8  13       1599.69       1606.18        57.15 o
   6   8  13        370.02        381.61        40.40 o
   7   8  13        463.05        563.98        59.81 o
   8   8  13        130.48        176.29        46.95 o
  -7   9  13        170.40        110.71        47.68 o
  -6   9  13         44.68        195.46        52.22 o
  -5   9  13        764.18        782.94        57.95 o
  -4   9  13         87.72        119.16        39.68 o
  -3   9  13       1027.26        878.23        53.07 o
  -2   9  13        576.74        471.79        39.81 o
  -1   9  13        562.17        514.06        31.05 o
   0   9  13         34.65          7.70        20.53 o
   1   9  13        807.98        782.92        34.14 o
   2   9  13        735.96        639.75        38.32 o
   3   9  13        906.37        975.82        44.73 o
   4   9  13         86.71        103.09        29.43 o
   5   9  13        797.41        843.74        50.13 o
   6   9  13         54.05        145.99        38.85 o
   7   9  13        184.82        194.45        49.40 o
  -5  10  13        187.39        150.15        46.76 o
  -4  10  13        537.09        556.67        57.35 o
  -3  10  13        241.78        264.34        42.54 o
  -2  10  13        614.32        590.63        51.70 o
  -1  10  13         64.63         81.98        31.91 o
   0  10  13          3.18         75.83        29.41 o
   1  10  13         26.60         58.64        27.11 o
   2  10  13        650.83        693.05        40.41 o
   3  10  13        313.20        310.37        36.14 o
   4  10  13        569.87        640.68        45.02 o
   5  10  13        167.31        154.01        39.23 o
  -3  11  13        721.67        799.71        61.94 o
  -2  11  13        132.84        199.08        47.64 o
  -1  11  13        218.59        163.61        45.91 o
   0  11  13         36.52         66.99        39.30 o
   1  11  13        135.76         98.30        33.58 o
   2  11  13         99.18        117.79        35.38 o
   3  11  13        775.86        791.94        49.11 o
   0   1  14      19662.76      21638.91       178.30 o
   1   1  14       4934.66       4882.61       165.85 o
  -1   2  14       9639.82      10028.60       185.04 o
   0   2  14       1739.09       1846.30        27.34 o
   1   2  14      10322.69      10662.71       105.68 o
   2   2  14      15128.40      15703.35       135.56 o
  -2   3  14      10161.21       9869.53       147.02 o
  -1   3  14       8061.29       7902.38        95.59 o
   0   3  14      10498.79      10062.77       105.14 o
   1   3  14       6153.27       6080.64        55.43 o
   2   3  14      10715.86      10804.22       146.15 o
   3   3  14       2072.38       2097.02        41.61 o
  -3   4  14        312.89        385.68        27.88 o
  -2   4  14       1928.33       1860.63        31.89 o
  -1   4  14       1055.12       1057.67        25.61 o
   0   4  14      14067.38      14582.71       189.72 o
   1   4  14       1832.62       1905.20        64.89 o
   2   4  14       2287.73       2323.17        42.75 o
   3   4  14        217.20        503.02        73.73 o
   4   4  14       2498.87       2461.05        65.15 o
  -4   5  14       1222.46       1212.25        33.87 o
  -3   5  14        574.93        477.00        21.42 o
  -2   5  14        500.48        458.56        14.38 o
  -1   5  14       1349.13       1299.50        36.10 o
   0   5  14         24.47         37.43        13.77 o
   1   5  14       1059.78       1052.77        52.01 o
   2   5  14        321.60        321.36        19.81 o
   3   5  14        700.67        687.21        33.84 o
   4   5  14        964.33        930.91        30.12 o
   5   5  14       5155.93       5063.29       117.86 o
  -5   6  14       5501.87       5112.90       177.08 o
  -4   6  14        254.60        265.73        27.71 o
  -3   6  14        377.75        392.95        30.14 o
  -2   6  14       4315.47       3947.34        76.96 o
  -1   6  14        480.00        433.79        18.48 o
   0   6  14       1249.30       1337.02        30.91 o
   1   6  14        686.67        721.69        26.53 o
   2   6  14       4601.38       4703.41       106.74 o
   3   6  14        392.69        490.66        50.60 o
   4   6  14        403.32        455.16        35.03 o
   5   6  14       5080.85       4890.92       115.54 o
   6   6  14       2510.86       2555.77        79.39 o
  -6   7  14         17.31         82.35        30.75 o
  -5   7  14       1335.73       1196.74        62.51 o
  -4   7  14         25.95         60.89        25.25 o
  -3   7  14        244.77        234.41        30.09 o
  -2   7  14        540.44        499.18        21.07 o
  -1   7  14       1328.34       1281.13        29.24 o
   0   7  14        793.72        847.73        33.01 o
   1   7  14       1820.44       1789.77        41.81 o
   2   7  14        757.94        759.22        38.94 o
   3   7  14        164.44        164.19        53.55 o
   4   7  14         34.73        179.07        40.84 o
   5   7  14       1361.79       1524.35       111.33 o
   6   7  14         41.84         99.94        30.97 o
   7   7  14        243.09        374.59        69.49 o
  -7   8  14        313.37        358.54        49.69 o
  -6   8  14        324.80        318.54        45.18 o
  -5   8  14        154.83        245.92        41.77 o
  -4   8  14        389.68        382.71        39.14 o
  -3   8  14        528.02        543.89        33.41 o
  -2   8  14        452.74        427.60        24.73 o
  -1   8  14       5010.16       4793.63       120.17 o
   0   8  14       1132.92       1211.36        43.85 o
   1   8  14       5230.92       5263.46        74.27 o
   2   8  14        337.85        376.30        38.95 o
   3   8  14        638.91        730.24        45.59 o
   4   8  14        357.15        502.63        57.94 o
   5   8  14        218.11        275.01        35.33 o
   6   8  14        272.35        259.36        37.81 o
   7   8  14        242.17        250.88        45.47 o
   8   8  14          5.81         82.85        45.94 o
  -7   9  14        229.22        240.76        58.60 o
  -6   9  14        517.98        518.20        55.14 o
  -5   9  14         94.12         81.51        42.13 o
  -4   9  14        280.23        224.91        43.08 o
  -3   9  14       1234.63       1227.15        63.37 o
  -2   9  14        102.95        123.27        28.34 o
  -1   9  14        156.92        150.75        24.06 o
   0   9  14        152.35        136.73        22.99 o
   1   9  14         98.82        133.99        24.08 o
   2   9  14         53.45         90.51        29.19 o
   3   9  14       1409.37       1395.45        50.23 o
   4   9  14        193.67        209.39        35.79 o
   5   9  14        105.91        187.63        37.57 o
   6   9  14        465.23        431.16        49.19 o
   7   9  14        219.07        211.16        49.68 o
  -5  10  14        119.65        138.80        43.14 o
  -4  10  14        192.33        256.95        43.87 o
  -3  10  14        132.79        174.55        40.24 o
  -2  10  14        249.50        312.08        43.84 o
  -1  10  14        128.53        136.98        33.25 o
   0  10  14         78.53        138.97        29.91 o
   1  10  14        141.74        125.96        28.45 o
   2  10  14        154.58        154.09        30.89 o
   3  10  14        242.11        270.91        41.05 o
   4  10  14        301.44        270.28        46.00 o
   5  10  14        105.96        146.31        37.33 o
  -3  11  14        339.34        343.53        52.31 o
  -2  11  14        715.68        641.73        55.98 o
  -1  11  14        246.29        270.08        54.47 o
   0  11  14        193.11        193.35        50.45 o
   1  11  14        207.53        229.76        38.35 o
   2  11  14        701.89        763.51        48.54 o
   3  11  14        388.18        467.13        44.39 o
   0   1  15      20267.76      20878.86       238.63 o
   1   1  15        148.18        297.27        54.35 o
  -1   2  15      29436.84      29309.18       248.15 o
   0   2  15       1527.78       1314.58        25.35 o
   1   2  15      30194.84      30482.31       334.18 o
   2   2  15       2693.71       2703.03        98.06 o
  -2   3  15       1874.10       1701.30        91.60 o
  -1   3  15       1847.75       1929.99        35.56 o
   0   3  15       5375.56       5237.59        43.70 o
   1   3  15       1650.21       1822.39        33.89 o
   2   3  15       2254.03       2456.99       114.63 o
   3   3  15       4012.89       3991.70        41.76 o
  -3   4  15        489.69        517.33        18.55 o
  -2   4  15       1454.14       1393.49        24.43 o
  -1   4  15       7195.27       7071.57       152.59 o
   0   4  15       5667.17       5614.36       155.81 o
   1   4  15       7679.92       8011.70       138.04 o
   2   4  15       1242.63       1476.79        63.24 o
   3   4  15        498.38        636.29        44.97 o
   4   4  15       5622.71       5610.70       135.17 o
  -4   5  15         52.67         87.10        16.89 o
  -3   5  15       2141.70       1985.03        57.13 o
  -2   5  15        566.79        437.43        17.24 o
  -1   5  15       1919.71       1882.41        30.15 o
   0   5  15       9532.08       9272.12       155.41 o
   1   5  15       2407.39       2410.75        54.11 o
   2   5  15        634.82        548.91        23.57 o
   3   5  15       2315.41       2274.08        55.34 o
   4   5  15         37.77         56.46        14.64 o
   5   5  15         91.36        149.57        33.87 o
  -5   6  15        119.66        136.32        23.91 o
  -4   6  15       1299.62       1165.21        38.36 o
  -3   6  15        381.72        351.75        21.75 o
  -2   6  15       1871.91       1716.94        49.24 o
  -1   6  15       2375.55       2350.69        35.66 o
   0   6  15       2942.56       2815.40        40.59 o
   1   6  15       2242.78       2139.97        40.94 o
   2   6  15       1914.12       1857.08        42.40 o
   3   6  15        368.55        376.18        29.30 o
   4   6  15       1136.57       1117.29        35.55 o
   5   6  15        150.08        469.84        65.04 o
   6   6  15       2931.92       2765.16        65.71 o
  -6   7  15        705.89        572.71        47.66 o
  -5   7  15       3219.99       3201.50       129.54 o
  -4   7  15         32.03         58.57        22.68 o
  -3   7  15       4137.14       3727.84        73.52 o
  -2   7  15       3358.23       3025.42        72.36 o
  -1   7  15        402.95        390.02        20.01 o
   0   7  15        605.51        584.64        24.83 o
   1   7  15        350.36        353.82        22.53 o
   2   7  15       3250.08       3364.45        94.40 o
   3   7  15       4733.78       4797.70       103.44 o
   4   7  15         23.81         73.34        20.81 o
   5   7  15       3527.94       3684.78       110.46 o
   6   7  15        528.13        507.23        65.30 o
   7   7  15       1300.82       1344.32        64.31 o
  -7   8  15       1066.71       1016.04        64.66 o
  -6   8  15         44.91        137.36        41.33 o
  -5   8  15        395.41        374.83        44.49 o
  -4   8  15        589.84        640.79        46.95 o
  -3   8  15        954.89        930.17        57.84 o
  -2   8  15       1360.97       1290.37        37.36 o
  -1   8  15       2219.70       2100.49        55.37 o
   0   8  15       1572.85       1478.47        37.73 o
   1   8  15       1720.44       1826.14        62.38 o
   2   8  15       1322.18       1302.76        59.00 o
   3   8  15       1243.83       1283.92        85.37 o
   4   8  15        741.69        801.95        35.08 o
   5   8  15        430.23        378.92        37.44 o
   6   8  15         86.92        198.18        63.44 o
   7   8  15       1218.90       1183.76        72.95 o
   8   8  15        296.41        339.93        62.97 o
  -7   9  15         90.80        123.00        48.05 o
  -6   9  15        125.63        106.80        45.34 o
  -5   9  15         90.37         66.78        37.88 o
  -4   9  15        275.40        289.35        39.68 o
  -3   9  15        547.84        514.15        41.36 o
  -2   9  15        840.56        809.22        61.25 o
  -1   9  15       1370.56       1252.20        40.80 o
   0   9  15        593.98        578.67        30.30 o
   1   9  15       1159.39       1116.78        39.59 o
   2   9  15        992.75       1112.86        42.91 o
   3   9  15        554.02        544.99        49.79 o
   4   9  15        310.67        371.86        33.07 o
   5   9  15        141.32        247.54        35.89 o
   6   9  15        110.47        152.71        39.57 o
   7   9  15        106.88         77.63        40.17 o
  -5  10  15        169.26        279.03        45.97 o
  -4  10  15          9.13         10.62        38.27 o
  -3  10  15        337.75        372.97        51.16 o
  -2  10  15        721.73        792.17        51.73 o
  -1  10  15        158.24        185.61        42.72 o
   0  10  15         15.37         48.09        29.07 o
   1  10  15        205.50        283.72        33.08 o
   2  10  15        711.18        779.35        41.93 o
   3  10  15        339.73        334.16        40.83 o
   4  10  15          1.87        103.07        38.36 o
   5  10  15        236.48        287.60        43.62 o
  -3  11  15         11.14         39.69        44.84 o
  -2  11  15         90.72         99.86        42.46 o
  -1  11  15         25.43         29.16        49.12 o
   0  11  15         51.20         61.33        48.00 o
   1  11  15         22.91         24.60        36.06 o
   2  11  15         90.73        117.16        38.19 o
   3  11  15          8.50        -10.13        39.29 o
   0   0  16     158550.16     157573.83      1269.30 o
   0   1  16      17752.21      17460.64       207.85 o
   1   1  16         11.39        200.40        69.51 o
  -1   2  16        748.90        996.51       146.38 o
   0   2  16         16.01         24.64         9.04 o
   1   2  16       1024.13       1020.82        35.18 o
   2   2  16        371.08        330.11        17.86 o
  -2   3  16      10528.91      10345.27       180.78 o
  -1   3  16       8469.06       9006.36       121.40 o
   0   3  16          6.13         13.50         8.27 o
   1   3  16       8796.64       9679.54       101.36 o
   2   3  16       9324.31       9615.97       118.37 o
   3   3  16       3612.06       3901.20        67.69 o
  -3   4  16       3796.48       3841.11       102.87 o
  -2   4  16       6434.09       6163.05        89.30 o
  -1   4  16       1621.83       1651.51        38.85 o
   0   4  16       4690.87       5064.25        95.63 o
   1   4  16       1050.84       1109.51        30.42 o
   2   4  16       7630.76       7693.30       111.55 o
   3   4  16       4708.28       4860.13        90.41 o
   4   4  16         98.76        240.38        40.00 o
  -4   5  16        215.53        239.75        24.00 o
  -3   5  16       6787.90       6506.86        68.06 o
  -2   5  16       1062.31       1005.27        20.55 o
  -1   5  16        520.93        431.08        16.98 o
   0   5  16         67.06         90.61        13.09 o
   1   5  16        215.41        150.04        16.27 o
   2   5  16       1120.64       1090.70        29.02 o
   3   5  16       6378.48       6306.60       143.28 o
   4   5  16        112.76        133.04        16.24 o
   5   5  16        196.51        231.39        21.27 o
  -5   6  16       1300.32       1173.54        38.07 o
  -4   6  16        952.29        914.01        32.90 o
  -3   6  16       1248.14       1125.00        31.64 o
  -2   6  16       5076.18       4511.74        96.55 o
  -1   6  16        533.93        523.42        20.43 o
   0   6  16        236.79        272.46        19.62 o
   1   6  16        357.91        386.93        22.65 o
   2   6  16       4452.12       4261.85       117.39 o
   3   6  16       1252.92       1172.12        33.33 o
   4   6  16       1039.90       1165.27        67.75 o
   5   6  16       1404.96       1298.20        53.47 o
   6   6  16        479.10        515.05        37.28 o
  -6   7  16        901.97        920.40        55.22 o
  -5   7  16       1561.23       1502.25        78.44 o
  -4   7  16        948.58        860.04        33.82 o
  -3   7  16       2557.45       2417.22        51.34 o
  -2   7  16        852.48        852.26        31.39 o
  -1   7  16        306.67        286.42        18.69 o
   0   7  16       1186.21       1169.44        46.80 o
   1   7  16        428.04        413.91        25.35 o
   2   7  16        974.72       1027.60        41.65 o
   3   7  16       2248.46       2299.98        53.72 o
   4   7  16        628.38        609.69        30.15 o
   5   7  16       1642.97       1716.06        87.84 o
   6   7  16       1227.62       1072.74        49.21 o
   7   7  16         80.84         73.91        39.82 o
  -7   8  16        358.12        381.79        43.96 o
  -6   8  16       1548.29       1553.26        62.92 o
  -5   8  16        115.69         80.62        45.36 o
  -4   8  16        398.25        417.36        38.31 o
  -3   8  16       2301.46       2124.87        60.21 o
  -2   8  16       1043.98        898.70        39.46 o
  -1   8  16         96.74        109.08        18.70 o
   0   8  16         91.14         65.69        20.57 o
   1   8  16         84.16        102.88        25.89 o
   2   8  16       1101.68       1068.45        51.88 o
   3   8  16       2761.59       2744.77        90.50 o
   4   8  16        307.02        381.83        29.20 o
   5   8  16        191.43        204.57        31.36 o
   6   8  16       1823.84       1704.61        77.55 o
   7   8  16        399.42        490.79        56.54 o
   8   8  16         21.84         21.48        39.64 o
  -6   9  16        183.76        148.38        40.93 o
  -5   9  16        835.97        822.18        52.81 o
  -4   9  16        729.79        705.48        48.88 o
  -3   9  16        408.65        341.19        38.13 o
  -2   9  16        218.01        196.16        33.60 o
  -1   9  16        128.78        181.64        33.11 o
   0   9  16         19.64         29.53        21.43 o
   1   9  16        145.23        132.64        24.99 o
   2   9  16        182.42        170.02        34.67 o
   3   9  16        518.04        485.83        35.80 o
   4   9  16        721.38        770.51        47.52 o
   5   9  16        910.29        970.63        48.01 o
   6   9  16        207.93        301.95        42.67 o
  -5  10  16        197.66        208.79        44.72 o
  -4  10  16        195.16        141.50        41.27 o
  -3  10  16        260.10        248.04        40.72 o
  -2  10  16        213.02        247.32        43.90 o
  -1  10  16       1008.00        976.73        59.65 o
   0  10  16        106.96        113.60        29.29 o
   1  10  16       1018.99       1029.50        46.45 o
   2  10  16        187.21        170.98        37.15 o
   3  10  16        342.09        319.65        37.75 o
   4  10  16        184.15        232.85        38.19 o
   5  10  16        163.69        162.26        41.19 o
  -2  11  16         18.25          9.18        39.88 o
  -1  11  16         87.01         84.80        50.84 o
   0  11  16        985.09       1030.27        64.87 o
   1  11  16         61.08         42.71        37.43 o
   2  11  16         12.76          9.25        35.74 o
   0   1  17       5284.84       5840.56       195.75 o
   1   1  17      11276.52      11317.00       174.44 o
  -1   2  17      14163.67      14652.15       174.12 o
   0   2  17      17853.09      17893.88       275.90 o
   1   2  17      13867.35      14455.24       184.33 o
   2   2  17       1789.32       1501.36        31.77 o
  -2   3  17       4450.39       3905.91       135.76 o
  -1   3  17       6297.36       6012.23        91.73 o
   0   3  17        298.35        274.72        14.35 o
   1   3  17       5066.65       5258.94        71.06 o
   2   3  17       4288.98       4080.49       101.52 o
   3   3  17       4043.24       4159.10        65.63 o
  -3   4  17       2913.88       2710.05        49.06 o
  -2   4  17        889.94        911.01        33.47 o
  -1   4  17       6703.44       6238.81       104.13 o
   0   4  17        258.88        298.05        22.90 o
   1   4  17       5948.22       5928.07        88.68 o
   2   4  17        777.15        939.28        63.87 o
   3   4  17       2258.35       2333.36        72.46 o
   4   4  17       1763.41       1616.29        45.36 o
  -4   5  17        799.36        793.05        48.07 o
  -3   5  17       2611.06       2557.35        50.53 o
  -2   5  17        313.33        268.34        12.49 o
  -1   5  17        611.16        502.41        21.41 o
   0   5  17      11267.15      11303.50       228.63 o
   1   5  17        482.35        415.89        19.74 o
   2   5  17        458.85        467.68        21.99 o
   3   5  17       2390.95       2476.83       100.88 o
   4   5  17        802.89        865.28        60.87 o
   5   5  17        969.77        796.97        29.42 o
  -5   6  17        321.60        338.97        35.10 o
  -4   6  17       3696.65       3491.47        72.88 o
  -3   6  17        651.51        606.64        25.63 o
  -2   6  17        952.62        878.66        30.75 o
  -1   6  17       1564.49       1429.60        29.27 o
   0   6  17        316.71        280.46        19.26 o
   1   6  17       1381.14       1264.56        38.75 o
   2   6  17        950.19        965.32        41.07 o
   3   6  17        738.39        664.07        29.96 o
   4   6  17       3788.29       3658.40        55.49 o
   5   6  17        457.03        823.19       133.18 o
   6   6  17        192.06        231.33        24.89 o
  -6   7  17        549.19        545.70        42.19 o
  -5   7  17       1838.87       1791.06        60.07 o
  -4   7  17        700.46        628.65        34.77 o
  -3   7  17        942.44        830.15        38.86 o
  -2   7  17        197.06        223.74        23.65 o
  -1   7  17        279.20        254.54        19.47 o
   0   7  17       1864.10       1806.95        37.39 o
   1   7  17        288.12        284.96        23.53 o
   2   7  17        206.79        209.51        23.20 o
   3   7  17       1205.16       1153.17        42.89 o
   4   7  17        698.79        692.39        31.36 o
   5   7  17       1649.24       1616.92        74.80 o
   6   7  17        394.42        417.46        38.96 o
   7   7  17       1439.35       1356.16        58.80 o
  -7   8  17        382.79        374.86        44.57 o
  -6   8  17         79.46        165.22        40.02 o
  -5   8  17        243.73        195.71        35.86 o
  -4   8  17        424.88        427.46        38.69 o
  -3   8  17        399.57        438.45        39.90 o
  -2   8  17        228.72        252.01        31.12 o
  -1   8  17       1555.10       1586.21        44.97 o
   0   8  17        816.18        811.39        38.84 o
   1   8  17       1508.71       1631.07        46.44 o
   2   8  17        268.19        271.60        27.58 o
   3   8  17        489.63        621.76        51.59 o
   4   8  17        313.32        314.31        28.04 o
   5   8  17        293.29        260.53        31.71 o
   6   8  17        147.06        216.83        37.88 o
   7   8  17        456.15        469.43        46.83 o
  -6   9  17        111.85        102.29        40.46 o
  -5   9  17         68.11         89.78        46.53 o
  -4   9  17        586.46        519.08        45.98 o
  -3   9  17        323.44        329.73        38.70 o
  -2   9  17        307.24        325.27        36.90 o
  -1   9  17        675.57        647.50        38.46 o
   0   9  17         83.10         91.36        23.19 o
   1   9  17        614.56        642.57        37.78 o
   2   9  17        369.16        465.97        36.67 o
   3   9  17        226.47        259.37        31.26 o
   4   9  17        547.34        525.66        36.75 o
   5   9  17         32.80         49.77        35.35 o
   6   9  17         86.37         57.52        37.84 o
  -5  10  17        558.53        571.02        52.94 o
  -4  10  17        213.62        180.44        42.63 o
  -3  10  17        253.10        208.88        40.67 o
  -2  10  17       1269.09       1275.03        61.47 o
  -1  10  17        375.48        351.11        41.99 o
   0  10  17        143.81        140.36        29.95 o
   1  10  17        369.85        301.31        32.01 o
   2  10  17       1187.73       1181.42        50.60 o
   3  10  17        236.00        211.62        36.04 o
   4  10  17        239.07        334.19        39.42 o
   5  10  17        488.38        552.37        60.57 o
  -2  11  17         10.81         -7.56        42.17 o
  -1  11  17        243.37        172.73        48.23 o
   0  11  17         19.88         -6.32        46.36 o
   1  11  17        227.22        220.81        53.07 o
   2  11  17          7.52         60.20        43.83 o
   0   1  18      14183.03      14992.42       167.60 o
   1   1  18       1260.45       1287.31       129.71 o
  -1   2  18       8257.48       8209.56       151.83 o
   0   2  18       4480.27       4256.14        55.14 o
   1   2  18       8104.38       8212.41       181.21 o
   2   2  18       1683.08       1773.56        39.21 o
  -2   3  18       6859.14       6604.28       108.21 o
  -1   3  18      17142.75      16548.73       256.33 o
   0   3  18       2120.43       2040.92        49.07 o
   1   3  18      14925.79      15377.34       152.28 o
   2   3  18       7908.52       7911.47       117.68 o
   3   3  18        122.90        152.23        21.67 o
  -3   4  18       2709.96       2687.27        74.75 o
  -2   4  18       4079.56       3765.60        91.09 o
  -1   4  18       2998.63       2882.31        53.91 o
   0   4  18      23980.48      24833.79       420.05 o
   1   4  18       3537.50       3745.32        98.55 o
   2   4  18       4380.24       4381.56        85.23 o
   3   4  18       2551.11       2871.81        65.42 o
   4   4  18        644.94        719.18        23.22 o
  -4   5  18       3544.59       3267.79       120.45 o
  -3   5  18        161.41        193.97        18.55 o
  -2   5  18        395.76        360.65        15.65 o
  -1   5  18        221.06        230.16        13.99 o
   0   5  18          2.86         59.40        13.38 o
   1   5  18        267.86        308.71        18.28 o
   2   5  18        340.12        328.22        20.51 o
   3   5  18         98.39        130.96        28.69 o
   4   5  18       3985.43       3680.32        84.19 o
   5   5  18        339.34        326.87        22.63 o
  -5   6  18       7388.79       7256.03       119.08 o
  -4   6  18        286.62        334.08        29.88 o
  -3   6  18        884.27        863.89        32.86 o
  -2   6  18        331.02        269.21        16.96 o
  -1   6  18        957.13        759.51        70.88 o
   0   6  18       6846.89       6875.79       112.62 o
   1   6  18        621.59        611.41        32.27 o
   2   6  18        247.19        308.50        36.02 o
   3   6  18        840.08        793.99        35.57 o
   4   6  18        360.46        564.73        66.80 o
   5   6  18       6932.25       6728.16       173.94 o
   6   6  18       1169.67       1026.32        44.80 o
  -6   7  18        230.11        252.00        36.45 o
  -5   7  18        474.78        500.61        47.13 o
  -4   7  18        132.57         75.78        25.32 o
  -3   7  18        142.58        174.41        24.82 o
  -2   7  18       2788.89       2701.83        54.24 o
  -1   7  18       1459.16       1373.30        41.01 o
   0   7  18        219.18        187.17        19.81 o
   1   7  18       1272.02       1284.15        35.93 o
   2   7  18       2793.49       2825.49        65.03 o
   3   7  18        146.53        145.87        21.90 o
   4   7  18        115.34        165.26        30.74 o
   5   7  18        403.75        436.78        34.66 o
   6   7  18        122.02        131.31        32.24 o
   7   7  18         41.95         42.74        36.09 o
  -7   8  18         67.32         95.19        39.44 o
  -6   8  18        909.90        809.28        52.84 o
  -5   8  18         22.88         21.22        34.59 o
  -4   8  18         45.31        135.39        34.22 o
  -3   8  18        495.55        430.18        33.08 o
  -2   8  18        108.62         96.61        28.59 o
  -1   8  18        321.41        335.10        22.02 o
   0   8  18       3841.30       3965.71       135.53 o
   1   8  18        548.25        539.40        32.56 o
   2   8  18        159.14        169.59        25.14 o
   3   8  18        528.26        558.27        36.65 o
   4   8  18         62.57         78.65        25.18 o
   5   8  18         17.40          6.48        27.13 o
   6   8  18        890.97        757.42        56.46 o
   7   8  18         68.65         81.67        38.32 o
  -6   9  18         32.63         56.54        55.52 o
  -5   9  18        156.49        137.56        45.14 o
  -4   9  18        151.48        273.69        49.72 o
  -3   9  18        878.81        840.06        46.84 o
  -2   9  18       1790.22       1523.01        61.59 o
  -1   9  18        543.51        589.01        37.80 o
   0   9  18          0.59         -1.80        22.35 o
   1   9  18        481.10        506.22        33.46 o
   2   9  18       1795.08       1754.69        55.00 o
   3   9  18        691.46        615.44        37.66 o
   4   9  18        180.32        267.67        31.83 o
   5   9  18        173.27        192.47        38.84 o
   6   9  18         46.03         74.27        39.05 o
  -5  10  18         21.97         49.37        41.61 o
  -4  10  18        607.21        634.93        55.01 o
  -3  10  18         83.77         93.82        37.66 o
  -2  10  18        433.68        576.99        64.71 o
  -1  10  18        174.35        131.68        37.68 o
   0  10  18         43.33         42.73        31.72 o
   1  10  18        180.06        162.24        32.26 o
   2  10  18        488.34        491.51        39.56 o
   3  10  18        115.10         92.72        35.68 o
   4  10  18        500.08        445.37        45.46 o
   5  10  18         19.69         89.78        40.55 o
  -2  11  18        129.07         45.64        42.90 o
  -1  11  18          9.73         46.54        44.70 o
   0  11  18          8.27         -0.79        46.95 o
   1  11  18          9.68         37.73        40.47 o
   2  11  18         85.70        110.65        38.83 o
   0   1  19       2869.52       3506.50       148.13 o
   1   1  19      13823.40      13207.67       128.96 o
  -1   2  19        558.90        789.43        85.56 o
   0   2  19       9640.93       9297.80       105.35 o
   1   2  19        411.55        451.60        39.78 o
   2   2  19       2812.91       2277.54        52.49 o
  -2   3  19       3414.28       3809.54       102.47 o
  -1   3  19       3053.30       2985.49        43.55 o
   0   3  19       6410.79       6294.62       153.82 o
   1   3  19       3503.75       3843.54       101.88 o
   2   3  19       4736.33       5165.00        61.49 o
   3   3  19         46.85        144.84        15.14 o
  -3   4  19       8706.16       8750.96       150.82 o
  -2   4  19       6779.17       6427.02       161.83 o
  -1   4  19       1399.95       1412.77        52.16 o
   0   4  19       1612.96       1878.49        45.28 o
   1   4  19        869.13        804.38        24.80 o
   2   4  19       6500.81       7008.93        91.65 o
   3   4  19       9079.57       9294.13       132.30 o
   4   4  19        289.01        294.04        17.89 o
  -4   5  19       2634.63       2537.33        67.25 o
  -3   5  19       1342.99       1353.21        36.21 o
  -2   5  19         52.31         60.47        14.77 o
  -1   5  19        264.59        331.83        21.04 o
   0   5  19       6475.65       6388.47       141.51 o
   1   5  19        586.46        669.51        29.67 o
   2   5  19         43.31         71.03        17.42 o
   3   5  19       1308.34       1323.48        34.70 o
   4   5  19       2762.02       2713.35        72.46 o
   5   5  19         83.14        114.37        21.37 o
  -5   6  19        176.36        230.02        31.58 o
  -4   6  19       2059.67       1951.67        49.65 o
  -3   6  19       2307.81       2278.98        68.54 o
  -2   6  19       1087.07       1053.51        27.94 o
  -1   6  19       1901.07       1809.15        49.71 o
   0   6  19       1295.59       1286.79        48.62 o
   1   6  19       1470.28       1472.73        71.68 o
   2   6  19       1206.79       1277.05        34.99 o
   3   6  19       2242.61       2335.89        87.36 o
   4   6  19       2330.13       2219.64        54.84 o
   5   6  19         72.73        175.26        36.49 o
   6   6  19         10.78         53.24        30.57 o
  -6   7  19        733.20        848.50        48.80 o
  -5   7  19        688.68        668.29        41.02 o
  -4   7  19        685.16        637.50        35.28 o
  -3   7  19        284.26        248.07        28.07 o
  -2   7  19       1486.84       1414.86        61.57 o
  -1   7  19        276.13        239.18        18.80 o
   0   7  19       3056.17       2963.99        46.24 o
   1   7  19        415.67        424.21        25.01 o
   2   7  19       1263.90       1161.67        77.46 o
   3   7  19        213.36        195.96        30.42 o
   4   7  19        543.19        613.20        31.24 o
   5   7  19        825.87        734.43        44.90 o
   6   7  19        811.06        859.81        52.31 o
   7   7  19         95.64         67.48        38.08 o
  -7   8  19        132.79        180.53        40.14 o
  -6   8  19        351.00        319.34        42.28 o
  -5   8  19        222.04        251.49        38.27 o
  -4   8  19        472.27        434.40        40.45 o
  -3   8  19        918.76        917.98        39.46 o
  -2   8  19       1168.64       1049.72        61.45 o
  -1   8  19       1550.51       1294.62        35.16 o
   0   8  19       2035.26       1856.89        45.97 o
   1   8  19       1823.61       1670.32        49.34 o
   2   8  19        722.78        685.12        34.56 o
   3   8  19        831.03        839.79        56.29 o
   4   8  19        405.01        560.38        74.58 o
   5   8  19        208.59        268.37        30.85 o
   6   8  19        319.87        324.69        41.07 o
   7   8  19        128.37        150.44        40.41 o
  -6   9  19         71.18         41.50        40.18 o
  -5   9  19        248.72        308.74        43.75 o
  -4   9  19        647.31        620.93        48.76 o
  -3   9  19        789.14        767.18        46.19 o
  -2   9  19        357.48        328.82        33.91 o
  -1   9  19        946.32        967.41        50.78 o
   0   9  19         26.63         58.93        22.60 o
   1   9  19        880.16        909.79        40.28 o
   2   9  19        356.79        344.39        42.28 o
   3   9  19        846.31        776.67        41.00 o
   4   9  19        586.13        560.26        36.14 o
   5   9  19        212.57        198.84        43.17 o
   6   9  19        100.90        143.23        40.52 o
  -4  10  19        410.87        377.92        48.52 o
  -3  10  19         16.08         24.39        36.52 o
  -2  10  19        692.36        681.20        54.46 o
  -1  10  19         85.05         76.37        37.43 o
   0  10  19         51.05         86.15        33.94 o
   1  10  19         79.73         31.62        30.24 o
   2  10  19        586.92        579.79        40.77 o
   3  10  19         30.75         54.37        31.36 o
   4  10  19        395.01        375.42        43.99 o
  -1  11  19        260.15        233.63        60.81 o
   0  11  19         48.66         91.62        48.04 o
   1  11  19        227.48        248.13        56.69 o
   0   0  20     171639.02     162544.38       419.36 o
   0   1  20       5568.66       5096.16        42.93 o
   1   1  20       4110.42       4057.40       196.82 o
  -1   2  20       3463.07       3556.77        87.24 o
   0   2  20       1887.10       2416.27        52.93 o
   1   2  20       3440.75       3627.68        78.83 o
   2   2  20         33.89        110.43        24.09 o
  -2   3  20       8464.21       8688.39        78.06 o
  -1   3  20       1743.58       1786.67        38.24 o
   0   3  20        262.13        303.32        14.20 o
   1   3  20       1455.83       1559.31        31.56 o
   2   3  20       9169.28       9708.42       131.81 o
   3   3  20      11127.97      11269.42       129.35 o
  -3   4  20       1195.32       1404.62        49.84 o
  -2   4  20      12050.63      11429.39       244.72 o
  -1   4  20       4251.93       3989.98        58.98 o
   0   4  20        392.70        508.82        25.00 o
   1   4  20       4210.99       4117.56        63.31 o
   2   4  20      11609.13      11981.03       133.29 o
   3   4  20        873.14       1202.24        92.04 o
   4   4  20        866.57        912.22        52.28 o
  -4   5  20        535.08        581.76        27.50 o
  -3   5  20       1294.17       1203.31        37.61 o
  -2   5  20       4137.02       3926.06        71.34 o
  -1   5  20       1721.63       1625.13        31.21 o
   0   5  20         76.18         88.46        13.93 o
   1   5  20       1704.54       1746.39        34.69 o
   2   5  20       3978.92       3813.62        91.85 o
   3   5  20       1424.57       1435.04        46.65 o
   4   5  20        451.57        505.51        43.44 o
   5   5  20        101.55        125.24        23.67 o
  -5   6  20         85.39         55.44        25.10 o
  -4   6  20         36.84         89.64        24.56 o
  -3   6  20       1736.63       1804.42        74.10 o
  -2   6  20       1716.68       1651.65        54.21 o
  -1   6  20       1673.89       1656.92        34.09 o
   0   6  20          3.06         25.76        15.15 o
   1   6  20       1673.25       1682.36        48.07 o
   2   6  20       1717.38       1788.79        40.78 o
   3   6  20       2005.55       2221.67        72.48 o
   4   6  20         32.63        116.86        23.33 o
   5   6  20        128.97         83.94        23.87 o
   6   6  20         17.67         21.03        24.92 o
  -6   7  20       1355.46       1262.56        68.07 o
  -5   7  20       1049.59        928.56        56.19 o
  -4   7  20        405.86        382.78        37.74 o
  -3   7  20       1888.01       1895.37        48.10 o
  -2   7  20       1155.71       1060.73        38.86 o
  -1   7  20        522.54        469.36        27.41 o
   0   7  20        197.85        240.74        20.98 o
   1   7  20        475.56        462.67        30.95 o
   2   7  20       1213.66       1172.62        46.98 o
   3   7  20       1965.81       2018.25        76.16 o
   4   7  20        409.79        670.62        82.74 o
   5   7  20        929.21        845.15        51.32 o
   6   7  20       1247.05       1135.36        50.90 o
   7   7  20         55.26         75.57        37.58 o
  -7   8  20        401.15        400.39        45.94 o
  -6   8  20        647.66        630.02        57.82 o
  -5   8  20        730.60        771.26        49.36 o
  -4   8  20       2117.37       1968.02        61.85 o
  -3   8  20       1230.08       1128.85        42.55 o
  -2   8  20        328.06        363.27        34.13 o
  -1   8  20         26.47         42.59        19.66 o
   0   8  20         31.29         46.94        19.15 o
   1   8  20         48.86         24.36        22.61 o
   2   8  20        368.49        386.34        30.19 o
   3   8  20       1177.99       1084.01        42.75 o
   4   8  20       2065.16       2044.08        68.30 o
   5   8  20        690.57        632.36        39.77 o
   6   8  20        461.70        457.22        44.06 o
   7   8  20        366.59        407.84        46.41 o
  -6   9  20        983.12        929.76        58.88 o
  -5   9  20        193.09        160.75        40.00 o
  -4   9  20        595.98        640.56        49.17 o
  -3   9  20         14.72         72.30        34.68 o
  -2   9  20        412.72        369.56        40.41 o
  -1   9  20        304.20        281.76        38.82 o
   0   9  20        936.60        866.31        36.45 o
   1   9  20        257.80        219.04        28.50 o
   2   9  20        398.30        372.92        33.45 o
   3   9  20          0.50         33.50        27.84 o
   4   9  20        517.61        553.08        38.90 o
   5   9  20        243.77        192.33        40.14 o
   6   9  20        960.60        988.72        71.66 o
  -4  10  20        420.60        308.39        46.03 o
  -3  10  20        142.45        130.63        43.65 o
  -2  10  20         26.76         95.07        38.86 o
  -1  10  20        752.56        670.79        50.39 o
   0  10  20        960.22        970.75        56.24 o
   1  10  20        822.11        717.99        43.47 o
   2  10  20         24.98        -30.60        30.60 o
   3  10  20        170.28        158.30        36.76 o
   4  10  20        377.67        342.18        44.36 o
  -1  11  20        445.46        517.70        69.97 o
   0  11  20         86.82        134.45        49.35 o
   1  11  20        414.97        446.59        61.57 o
   0   1  21       2244.66       2207.23        85.05 o
   1   1  21         21.67        442.07        89.30 o
  -1   2  21       5976.10       5504.96       126.29 o
   0   2  21         14.27         19.25         8.89 o
   1   2  21       6817.75       6558.07        89.74 o
   2   2  21        832.66       1097.94        55.44 o
  -2   3  21       4222.35       4241.42       135.96 o
  -1   3  21       6821.61       6660.37       120.90 o
   0   3  21       1725.09       1766.02        37.70 o
   1   3  21       6951.62       7100.08       151.52 o
   2   3  21       5104.38       5369.75        76.84 o
   3   3  21       4568.98       4623.16       112.86 o
  -3   4  21        833.82        867.34        45.99 o
  -2   4  21       2549.57       2499.25        91.04 o
  -1   4  21        523.70        504.35        19.30 o
   0   4  21       8064.96       7942.17       140.35 o
   1   4  21        405.06        466.40        26.73 o
   2   4  21       2243.58       2494.99       107.44 o
   3   4  21       1069.00       1089.97        26.70 o
   4   4  21       7371.32       7280.25        99.94 o
  -4   5  21       1820.81       1832.04        42.01 o
  -3   5  21       3575.44       3388.93        90.77 o
  -2   5  21       1178.84       1025.15        46.14 o
  -1   5  21        568.64        567.33        20.57 o
   0   5  21       4881.91       4897.56       105.62 o
   1   5  21        413.24        428.24        23.24 o
   2   5  21       1159.16       1140.26        34.37 o
   3   5  21       3087.98       3102.06        58.29 o
   4   5  21       1834.29       1833.49        42.35 o
   5   5  21        206.09        324.61        45.11 o
  -5   6  21        528.67        492.71        33.22 o
  -4   6  21        476.33        411.52        31.84 o
  -3   6  21       2239.60       2091.46        42.43 o
  -2   6  21       1559.76       1369.37        38.56 o
  -1   6  21        335.41        296.12        19.68 o
   0   6  21       5427.51       5179.33       115.15 o
   1   6  21        328.30        305.63        24.39 o
   2   6  21       1248.13       1220.58        62.99 o
   3   6  21       2058.95       2094.72        91.48 o
   4   6  21        726.88        721.12        31.19 o
   5   6  21        448.49        383.46        30.16 o
   6   6  21        871.09        786.40        39.42 o
  -6   7  21        362.95        379.09        38.47 o
  -5   7  21        990.57        988.54        47.97 o
  -4   7  21       2707.78       2457.78        60.60 o
  -3   7  21       2924.36       2789.23        57.00 o
  -2   7  21        109.78        162.78        23.54 o
  -1   7  21        973.31        915.37        34.22 o
   0   7  21       1113.10       1133.79        45.15 o
   1   7  21       1177.56       1205.29        77.28 o
   2   7  21         54.60         44.59        22.01 o
   3   7  21       3334.70       3326.43       137.06 o
   4   7  21       2676.44       2609.37        69.60 o
   5   7  21        913.18       1000.51        61.62 o
   6   7  21        373.77        459.19        45.01 o
   7   7  21        468.46        373.44        41.75 o
  -7   8  21        133.56        109.06        44.57 o
  -6   8  21        198.94        288.93        43.25 o
  -5   8  21        959.66        983.72        72.72 o
  -4   8  21        158.22        175.40        49.56 o
  -3   8  21        606.75        529.61        35.12 o
  -2   8  21        106.61        125.36        33.55 o
  -1   8  21       1565.02       1495.04        42.09 o
   0   8  21         18.34         35.29        20.90 o
   1   8  21       1929.45       1926.26        74.63 o
   2   8  21        111.03        120.66        26.98 o
   3   8  21        597.10        578.79        35.44 o
   4   8  21         54.11        164.10        38.97 o
   5   8  21       1030.29        947.39        62.34 o
   6   8  21        185.51        257.87        40.23 o
   7   8  21        130.01        144.24        40.79 o
  -6   9  21        345.13        382.53        48.72 o
  -5   9  21        113.49         96.77        39.05 o
  -4   9  21        257.26        252.66        40.20 o
  -3   9  21        150.37        182.92        36.43 o
  -2   9  21        634.45        654.05        46.06 o
  -1   9  21        332.67        259.07        38.56 o
   0   9  21         17.79         35.22        24.51 o
   1   9  21        329.76        281.20        31.04 o
   2   9  21        467.69        514.67        35.76 o
   3   9  21        227.61        192.29        31.32 o
   4   9  21        174.23        193.90        33.09 o
   5   9  21        144.71        213.72        39.23 o
   6   9  21        367.10        399.74        50.27 o
  -4  10  21        218.91        163.78        41.96 o
  -3  10  21        287.38        293.09        45.15 o
  -2  10  21         50.16         37.28        38.28 o
  -1  10  21        229.96        162.73        38.61 o
   0  10  21          8.42         57.70        39.33 o
   1  10  21        206.83        242.48        34.96 o
   2  10  21         74.74        130.06        33.62 o
   3  10  21        245.50        315.59        39.33 o
   4  10  21        221.41        209.32        44.54 o
   0  11  21          1.17        -38.94        50.85 o
   0   1  22       5853.56       6266.75        44.76 o
   1   1  22       4342.18       4636.90       144.04 o
  -1   2  22       7025.88       7000.60       114.76 o
   0   2  22        211.00        273.52        13.81 o
   1   2  22       7607.13       7899.46        79.83 o
   2   2  22       8903.11       8880.46       151.09 o
  -2   3  22       2949.08       2905.96        45.83 o
  -1   3  22      10198.27      10529.03        95.46 o
   0   3  22      11206.43      10348.41       130.86 o
   1   3  22       9148.96       9761.35       133.23 o
   2   3  22       3060.74       3320.96        58.81 o
   3   3  22       1084.93       1031.89        67.90 o
  -3   4  22       1499.45       1620.39        42.56 o
  -2   4  22        640.51        528.71        32.63 o
  -1   4  22       4266.04       3851.78        47.02 o
   0   4  22        167.58        196.19        14.78 o
   1   4  22       4142.02       3999.79        84.68 o
   2   4  22        769.02        715.52        37.26 o
   3   4  22       1823.07       2080.46        74.83 o
   4   4  22       5348.03       5972.77       137.45 o
  -4   5  22       1198.32       1138.76        38.99 o
  -3   5  22        118.39        139.95        21.56 o
  -2   5  22        804.45        834.21        39.46 o
  -1   5  22        203.93        240.95        17.92 o
   0   5  22        271.24        244.17        18.09 o
   1   5  22        428.25        435.58        26.82 o
   2   5  22        652.41        649.04        30.44 o
   3   5  22        226.61        323.58        44.12 o
   4   5  22        989.13        977.24        34.11 o
   5   5  22      10981.73      10377.70       181.59 o
  -5   6  22        371.13        391.52        36.61 o
  -4   6  22       1362.35       1334.67        52.37 o
  -3   6  22        671.84        872.75        77.59 o
  -2   6  22        829.14        709.90        30.79 o
  -1   6  22        382.13        404.45        20.66 o
   0   6  22        671.71        570.84        38.60 o
   1   6  22        247.11        241.70        26.48 o
   2   6  22        903.48        808.35        34.53 o
   3   6  22        658.22        751.63        84.48 o
   4   6  22       1199.73       1113.78        40.48 o
   5   6  22        452.83        508.51        33.10 o
   6   6  22         60.06         97.15        27.26 o
  -6   7  22        711.20        650.22        44.40 o
  -5   7  22       1486.49       1472.88        61.85 o
  -4   7  22       1714.33       1684.54        90.27 o
  -3   7  22        256.09        297.76        34.07 o
  -2   7  22       1490.86       1443.68        43.66 o
  -1   7  22       2227.41       2217.92        54.40 o
   0   7  22       6417.06       6401.82        72.47 o
   1   7  22       2286.80       2330.94        69.11 o
   2   7  22       1558.52       1584.27        42.02 o
   3   7  22        451.46        425.66        30.66 o
   4   7  22       1665.02       1705.31        75.00 o
   5   7  22       1696.19       1611.89        56.11 o
   6   7  22        702.23        606.47        43.44 o
   7   7  22        246.16        271.43        36.89 o
  -7   8  22        463.23        382.18        47.68 o
  -6   8  22         66.07         92.45        41.06 o
  -5   8  22        469.04        486.85        41.95 o
  -4   8  22        399.89        395.57        39.06 o
  -3   8  22        205.00        160.35        28.84 o
  -2   8  22       2482.44       2396.77        64.87 o
  -1   8  22       1413.64       1474.71        57.41 o
   0   8  22        525.07        504.81        31.63 o
   1   8  22       1319.19       1314.97        59.56 o
   2   8  22       2126.06       2003.56        84.19 o
   3   8  22        143.49        146.95        28.45 o
   4   8  22        350.79        345.63        33.66 o
   5   8  22        441.46        432.56        37.11 o
   6   8  22         97.32        109.29        35.58 o
   7   8  22        533.39        518.30        49.12 o
  -6   9  22        462.86        373.65        47.99 o
  -5   9  22        340.30        378.90        46.73 o
  -4   9  22        446.12        325.35        43.30 o
  -3   9  22        218.60        296.84        41.67 o
  -2   9  22        376.95        400.28        40.76 o
  -1   9  22          1.58         41.50        32.18 o
   0   9  22         17.39         45.49        24.22 o
   1   9  22         21.40         63.51        30.06 o
   2   9  22        279.59        264.11        33.25 o
   3   9  22        237.05        283.66        33.05 o
   4   9  22        582.65        463.19        38.32 o
   5   9  22        314.25        362.01        41.50 o
   6   9  22        375.67        368.32        46.08 o
  -4  10  22         59.31         30.85        41.80 o
  -3  10  22        836.84        808.84        52.51 o
  -2  10  22        413.60        357.49        48.87 o
  -1  10  22        210.87        290.30        50.57 o
   0  10  22         33.42         81.65        41.12 o
   1  10  22        255.07        276.26        37.63 o
   2  10  22        406.10        353.77        37.98 o
   3  10  22        788.75        786.22        48.35 o
   4  10  22         71.48        139.87        44.33 o
   0   1  23       1169.30       1495.06        60.71 o
   1   1  23      16033.96      15818.09       153.84 o
  -1   2  23       4442.80       4236.39        85.54 o
   0   2  23       1203.23       1297.57        38.94 o
   1   2  23       5308.62       5174.13       105.44 o
   2   2  23        492.75       1172.35       139.35 o
  -2   3  23        370.39        468.57        31.09 o
  -1   3  23       1771.89       2089.97       113.87 o
   0   3  23      13080.09      12970.75       185.90 o
   1   3  23       1462.86       1728.37        82.12 o
   2   3  23        331.17        369.61        43.35 o
   3   3  23       3554.64       3502.17        79.75 o
  -3   4  23       2294.04       2444.33        86.44 o
  -2   4  23       2461.91       2271.20        76.98 o
  -1   4  23        453.76        422.78        23.37 o
   0   4  23       3079.19       2928.55        53.05 o
   1   4  23        464.63        447.85        23.44 o
   2   4  23       2140.23       2282.27        52.25 o
   3   4  23       2662.76       2835.41        86.81 o
   4   4  23       5426.97       5672.42        93.80 o
  -4   5  23        817.87        888.66        40.51 o
  -3   5  23         18.83         56.06        19.07 o
  -2   5  23       5854.16       5915.64       143.68 o
  -1   5  23       6754.85       6488.90        98.13 o
   0   5  23        182.38        169.46        18.97 o
   1   5  23       6235.25       6566.44       129.63 o
   2   5  23       6606.58       7113.48       109.34 o
   3   5  23         51.34         68.22        19.78 o
   4   5  23        606.27        637.43        30.25 o
   5   5  23        622.59        832.24       124.61 o
  -5   6  23       1237.32       1185.47        44.62 o
  -4   6  23        659.14        624.73        35.58 o
  -3   6  23       3667.51       3561.35        72.08 o
  -2   6  23        604.89        736.97        52.99 o
  -1   6  23        266.04        247.18        21.89 o
   0   6  23       8502.11       8621.62       198.01 o
   1   6  23        225.90        250.67        21.92 o
   2   6  23        765.02        748.97        37.81 o
   3   6  23       3336.78       3377.91        94.04 o
   4   6  23        443.65        430.87        28.15 o
   5   6  23       1222.75       1171.10        44.34 o
   6   6  23         16.18         74.57        27.78 o
  -6   7  23        530.35        515.86        60.49 o
  -5   7  23         32.36         80.69        29.36 o
  -4   7  23       1142.80       1119.72        44.95 o
  -3   7  23       2471.89       2411.35        58.65 o
  -2   7  23       1372.30       1262.11        39.58 o
  -1   7  23       1524.02       1373.87        38.66 o
   0   7  23       2280.87       2124.17        71.38 o
   1   7  23       1691.25       1500.09        39.51 o
   2   7  23       1338.01       1334.68        49.36 o
   3   7  23       2301.28       2246.60        89.13 o
   4   7  23       1103.86       1218.33        69.96 o
   5   7  23         54.88        111.78        27.94 o
   6   7  23        520.65        542.49        42.38 o
   7   7  23       1044.05       1106.85        57.93 o
  -7   8  23         12.71         61.87        39.38 o
  -6   8  23        175.33        191.48        39.51 o
  -5   8  23         84.31        167.55        38.95 o
  -4   8  23        301.68        262.98        33.44 o
  -3   8  23        588.32        604.40        37.15 o
  -2   8  23       1430.46       1464.84        57.60 o
  -1   8  23       2249.47       1948.93        88.38 o
   0   8  23         36.28         76.60        25.43 o
   1   8  23       2114.25       1930.71        93.34 o
   2   8  23       1714.11       1702.04        78.98 o
   3   8  23        589.07        574.79        33.30 o
   4   8  23        424.70        440.61        35.82 o
   5   8  23        111.90        141.15        30.20 o
   6   8  23        225.57        150.17        41.86 o
   7   8  23         17.14         54.62        39.48 o
  -6   9  23         60.45         82.58        61.49 o
  -5   9  23        498.67        407.65        46.41 o
  -4   9  23         23.94         35.38        37.11 o
  -3   9  23        517.01        491.39        45.67 o
  -2   9  23        299.61        330.15        39.49 o
  -1   9  23        384.69        414.69        37.23 o
   0   9  23          7.23         73.05        31.72 o
   1   9  23        279.18        425.50        39.15 o
   2   9  23        283.06        315.69        35.02 o
   3   9  23        550.38        524.55        39.50 o
   4   9  23         29.06        102.68        31.77 o
   5   9  23        538.94        499.32        44.19 o
   6   9  23         71.65         83.34        57.43 o
  -4  10  23        359.73        307.17        48.54 o
  -3  10  23        149.48        165.01        42.36 o
  -2  10  23        246.98        336.68        57.27 o
  -1  10  23        668.28        648.82        47.46 o
   0  10  23        407.10        479.73        65.21 o
   1  10  23        697.85        718.35        69.74 o
   2  10  23        257.52        271.27        37.46 o
   3  10  23        128.79        127.44        35.42 o
   4  10  23        445.55        403.84        47.39 o
   0   0  24       3333.94       2794.17       104.50 o
   0   1  24        848.89        940.50        42.03 o
   1   1  24       2731.44       5633.41       244.52 o
  -1   2  24        460.52        596.37        51.60 o
   0   2  24       1838.79       1550.86        24.94 o
   1   2  24        424.61        493.28        31.16 o
   2   2  24       3821.68       4450.42        71.63 o
  -2   3  24       2293.51       2049.51        47.43 o
  -1   3  24       1462.96       1322.35        41.70 o
   0   3  24        227.96        176.42        14.96 o
   1   3  24       1533.64       1478.03        38.68 o
   2   3  24       1900.62       1712.46        33.65 o
   3   3  24       7276.89       7510.19       104.03 o
  -3   4  24       7508.93       7743.86        89.28 o
  -2   4  24       2370.44       2184.50        72.06 o
  -1   4  24       5555.14       5196.15        88.72 o
   0   4  24       1203.28       1013.12        47.08 o
   1   4  24       5931.91       5957.37        85.48 o
   2   4  24       2063.82       2220.53        42.67 o
   3   4  24       7337.84       7510.60        76.57 o
   4   4  24       1151.69       1213.97        59.86 o
  -4   5  24       1308.59       1311.36        42.09 o
  -3   5  24       1265.01       1160.82        35.77 o
  -2   5  24       6483.16       6501.61       136.06 o
  -1   5  24        466.46        500.04        22.81 o
   0   5  24        903.15        937.57        30.95 o
   1   5  24        647.52        796.13        31.24 o
   2   5  24       8029.46       8397.84       206.88 o
   3   5  24       1291.12       1236.83        37.30 o
   4   5  24        966.71        956.20        35.12 o
   5   5  24       2136.38       2096.93        53.23 o
  -5   6  24        517.61        507.15        42.37 o
  -4   6  24        132.01        174.23        27.02 o
  -3   6  24        452.45        613.14        64.79 o
  -2   6  24       3811.74       3623.00        58.45 o
  -1   6  24       2858.36       2840.66        51.19 o
   0   6  24        606.70        632.53        35.29 o
   1   6  24       2304.87       2323.84        55.63 o
   2   6  24       3817.67       4004.85        60.87 o
   3   6  24        267.58        326.96        47.07 o
   4   6  24        190.08        196.92        25.13 o
   5   6  24        428.55        391.16        32.83 o
   6   6  24        704.74        619.89        40.11 o
  -6   7  24        111.61        172.46        50.75 o
  -5   7  24        247.98        190.77        34.59 o
  -4   7  24         79.10        109.91        31.82 o
  -3   7  24        744.54        840.19        45.77 o
  -2   7  24       1505.63       1405.10        40.20 o
  -1   7  24        263.03        316.00        25.21 o
   0   7  24       1258.33       1240.27        40.25 o
   1   7  24        260.06        313.26        30.98 o
   2   7  24       1770.59       1796.33        63.09 o
   3   7  24        789.95        832.13        38.03 o
   4   7  24         55.37        194.73        46.22 o
   5   7  24        195.38        218.72        30.73 o
   6   7  24         81.53         66.99        39.10 o
   7   7  24        764.57        708.72        66.91 o
  -7   8  24        194.42        261.47        44.93 o
  -6   8  24         62.28        138.24        38.69 o
  -5   8  24        551.96        477.36        42.24 o
  -4   8  24        109.81         87.13        30.13 o
  -3   8  24        243.23        226.76        30.45 o
  -2   8  24        206.62        275.38        43.80 o
  -1   8  24        236.57        351.62        31.65 o
   0   8  24        463.35        438.94        29.77 o
   1   8  24        264.36        337.59        32.28 o
   2   8  24        239.89        337.97        45.02 o
   3   8  24        342.67        359.45        45.80 o
   4   8  24        100.42        134.86        30.06 o
   5   8  24        576.19        558.25        40.13 o
   6   8  24         58.18        118.03        38.21 o
   7   8  24        179.62        169.83        42.71 o
  -5   9  24        242.93        282.72        58.64 o
  -4   9  24        742.30        681.00        51.69 o
  -3   9  24        564.19        484.98        41.11 o
  -2   9  24        514.11        497.46        41.58 o
  -1   9  24        886.58        848.90        47.50 o
   0   9  24        104.48        148.94        33.70 o
   1   9  24       1147.54       1091.74        44.34 o
   2   9  24        471.17        472.28        47.23 o
   3   9  24        624.56        604.31        42.42 o
   4   9  24        669.20        743.77        43.47 o
   5   9  24        178.87        307.70        48.11 o
  -3  10  24         14.57         46.38        42.94 o
  -2  10  24         59.18        130.17        43.16 o
  -1  10  24         52.96         79.05        37.90 o
   0  10  24       3828.87       3575.41       195.68 o
   1  10  24         41.13          9.12        46.01 o
   2  10  24         69.70         94.75        39.26 o
   3  10  24          5.69         46.87        35.40 o
   0   1  25       2251.57       3877.80       283.06 o
   1   1  25      16941.88      17535.67       148.53 o
  -1   2  25        599.75        658.74        32.50 o
   0   2  25       2446.65       2323.15        35.51 o
   1   2  25        693.54        860.84        61.41 o
   2   2  25       9461.25       9151.49       184.47 o
  -2   3  25       1531.23       1655.03        59.56 o
  -1   3  25       2531.98       2725.14        77.64 o
   0   3  25       3006.88       2735.06        47.56 o
   1   3  25       2555.31       2711.82        51.00 o
   2   3  25       2047.06       2237.41        50.84 o
   3   3  25       1923.96       1959.81        67.30 o
  -3   4  25       1804.60       2043.32       104.04 o
  -2   4  25       1183.14       1188.77        62.75 o
  -1   4  25       1186.62       1173.93        29.24 o
   0   4  25       1984.91       2082.33        47.13 o
   1   4  25       1550.52       1576.04        46.74 o
   2   4  25       1307.20       1465.76        61.65 o
   3   4  25       2177.68       2369.98        58.20 o
   4   4  25        117.81        244.68        26.38 o
  -4   5  25       1296.10       1325.84        39.65 o
  -3   5  25        558.17        535.50        28.41 o
  -2   5  25       1425.46       1607.31        86.10 o
  -1   5  25       6502.91       6237.31        87.76 o
   0   5  25      10037.04      10703.16       201.93 o
   1   5  25       5744.35       6025.59       115.95 o
   2   5  25       1484.12       1782.58        77.46 o
   3   5  25        653.92        660.23        30.71 o
   4   5  25       1443.48       1489.33        41.92 o
   5   5  25        230.25        414.82        50.96 o
  -5   6  25        212.52        257.93        33.52 o
  -4   6  25        622.22        636.65        36.72 o
  -3   6  25       5785.78       5626.10       133.06 o
  -2   6  25       3799.02       3719.84        59.70 o
  -1   6  25       1337.55       1312.62        34.00 o
   0   6  25       2222.01       2053.41        68.08 o
   1   6  25       1203.09       1179.70        38.46 o
   2   6  25       3963.83       4213.49       118.06 o
   3   6  25       5827.34       6191.33       143.72 o
   4   6  25        691.27        737.49        57.38 o
   5   6  25        134.23        179.94        36.42 o
   6   6  25          2.33         10.34        28.26 o
  -6   7  25        808.89        840.85        49.10 o
  -5   7  25         17.98         53.13        29.37 o
  -4   7  25       1728.76       1577.61        75.83 o
  -3   7  25        379.37        378.87        40.80 o
  -2   7  25        179.81        253.28        40.63 o
  -1   7  25       1120.65       1059.32        35.80 o
   0   7  25       2620.32       2723.89        56.04 o
   1   7  25        873.35        905.11        45.57 o
   2   7  25        245.06        252.98        25.67 o
   3   7  25        464.33        478.28        35.13 o
   4   7  25       2100.54       2009.47        66.48 o
   5   7  25         58.32         45.84        30.13 o
   6   7  25        920.56        918.53        50.32 o
   7   7  25        406.12        409.43        55.58 o
  -6   8  25        413.14        323.84        42.15 o
  -5   8  25        430.88        484.57        43.45 o
  -4   8  25        323.41        304.68        34.78 o
  -3   8  25        879.57        766.38        42.74 o
  -2   8  25       1435.61       1360.56        49.57 o
  -1   8  25        495.64        465.71        33.68 o
   0   8  25        458.07        467.64        30.34 o
   1   8  25        305.91        319.58        29.89 o
   2   8  25       1633.72       1602.33        55.63 o
   3   8  25        762.46        700.57        49.55 o
   4   8  25        455.82        471.77        37.39 o
   5   8  25        318.93        355.17        36.04 o
   6   8  25        392.70        381.67        42.52 o
  -5   9  25        909.36        832.38        56.23 o
  -4   9  25        358.41        335.15        47.76 o
  -3   9  25         87.48        132.26        39.75 o
  -2   9  25        943.44        872.88        48.06 o
  -1   9  25       1169.90       1211.16        50.61 o
   0   9  25        801.28        732.37        54.29 o
   1   9  25       1259.48       1233.54        46.75 o
   2   9  25        964.44        883.22        47.66 o
   3   9  25         63.29        150.24        34.23 o
   4   9  25        323.33        307.93        40.31 o
   5   9  25       1063.35       1032.30        80.27 o
  -3  10  25        126.66         51.55        45.75 o
  -2  10  25        326.26        295.76        43.07 o
  -1  10  25         22.49        -21.88        37.43 o
   0  10  25        556.65        672.85        70.46 o
   1  10  25         20.35         47.38        49.78 o
   2  10  25        381.73        464.54        45.96 o
   3  10  25        158.28        158.64        38.62 o
   0   1  26      22762.58      22140.52       296.14 o
   1   1  26       3852.70       5740.25       334.09 o
  -1   2  26       6721.53       6796.89       187.97 o
   0   2  26         63.52        248.26        38.48 o
   1   2  26       6616.78       6660.02       182.84 o
   2   2  26       3004.83       3209.15        96.36 o
  -2   3  26       4332.85       4490.68        85.88 o
  -1   3  26       5126.75       5083.25        61.93 o
   0   3  26       2763.93       2574.65        39.81 o
   1   3  26       5467.47       5778.00        62.39 o
   2   3  26       5041.76       5334.78        89.18 o
   3   3  26       1111.81       1501.67        70.53 o
  -3   4  26        563.62        657.54        57.92 o
  -2   4  26       4844.19       4248.64       148.83 o
  -1   4  26       1418.45       1230.97        43.44 o
   0   4  26       2087.22       2027.91        52.24 o
   1   4  26       1316.64       1244.04        33.10 o
   2   4  26       4614.88       4687.33        96.26 o
   3   4  26        691.12        708.38        40.78 o
   4   4  26       2244.20       2142.96        50.42 o
  -4   5  26       1429.61       1337.50        44.32 o
  -3   5  26        457.40        542.20        33.31 o
  -2   5  26       2755.53       2612.29        63.62 o
  -1   5  26         85.78        110.00        16.86 o
   0   5  26        285.32        311.32        23.00 o
   1   5  26         77.19        136.07        28.87 o
   2   5  26       2690.75       2625.46        48.06 o
   3   5  26        634.00        713.45        34.87 o
   4   5  26       1820.79       1846.21        46.27 o
   5   5  26       2586.16       2490.22        58.45 o
  -5   6  26       2551.43       2513.02        61.59 o
  -4   6  26       2122.04       2152.42        56.47 o
  -3   6  26       2373.94       2388.26        49.88 o
  -2   6  26        175.15        213.70        27.58 o
  -1   6  26        418.79        444.56        27.08 o
   0   6  26         41.37         95.23        25.80 o
   1   6  26        283.73        273.54        26.43 o
   2   6  26        244.76        296.43        28.54 o
   3   6  26       2276.36       2413.42        93.80 o
   4   6  26       1916.47       2098.15        86.42 o
   5   6  26       3004.48       3006.78        85.89 o
   6   6  26       1207.89       1176.22        57.74 o
  -6   7  26        448.99        471.57        43.09 o
  -5   7  26         84.44         93.38        31.20 o
  -4   7  26        574.95        485.72        37.25 o
  -3   7  26       1166.52       1196.62        45.59 o
  -2   7  26       1293.38       1197.22        40.99 o
  -1   7  26       1080.29       1139.92        41.17 o
   0   7  26       2442.53       2466.81        71.04 o
   1   7  26       1271.74       1396.51        42.75 o
   2   7  26        966.52        968.92        36.98 o
   3   7  26       1050.13       1040.48        52.10 o
   4   7  26        580.67        568.87        40.68 o
   5   7  26         38.86         98.49        29.76 o
   6   7  26        466.36        482.23        44.60 o
   7   7  26         15.36         54.62        39.82 o
  -6   8  26          3.27         72.46        37.33 o
  -5   8  26        241.23        269.56        39.54 o
  -4   8  26         45.81         66.26        32.46 o
  -3   8  26        221.89        165.01        31.61 o
  -2   8  26        763.89        781.90        40.94 o
  -1   8  26        427.87        482.60        34.14 o
   0   8  26        649.18        627.75        33.45 o
   1   8  26        351.03        410.41        34.52 o
   2   8  26        686.68        725.22        39.48 o
   3   8  26        263.73        252.32        29.03 o
   4   8  26        106.11        108.39        30.88 o
   5   8  26        215.05        203.22        33.68 o
   6   8  26         32.97         96.66        39.65 o
  -5   9  26         64.88        105.04        41.68 o
  -4   9  26        905.36        866.88        57.52 o
  -3   9  26        221.57        233.37        40.21 o
  -2   9  26        708.67        745.10        46.95 o
  -1   9  26        255.99        331.95        37.43 o
   0   9  26        184.68        182.06        42.87 o
   1   9  26        273.07        259.31        31.33 o
   2   9  26        711.15        714.91        41.47 o
   3   9  26        235.67        279.37        37.83 o
   4   9  26        962.51        936.57        51.73 o
   5   9  26         87.26        149.53        42.99 o
  -3  10  26        152.13        124.51        44.56 o
  -2  10  26         87.79        165.44        52.79 o
  -1  10  26         11.83         12.98        37.88 o
   0  10  26        364.04        292.16        49.76 o
   1  10  26         15.07         -1.48        50.74 o
   2  10  26         74.06         82.65        39.58 o
   3  10  26        100.37        107.01        37.68 o
   0   1  27        943.33       5820.16       404.41 o
   1   1  27       8450.26       8936.94        79.69 o
  -1   2  27      14601.10      14451.70       193.96 o
   0   2  27       2998.00       2797.42        58.36 o
   1   2  27      14807.46      15234.48       226.88 o
   2   2  27       1396.20       1392.60        55.43 o
  -2   3  27       2140.65       2209.69        73.25 o
  -1   3  27       2476.78       2490.26        75.00 o
   0   3  27         92.03         81.08        17.37 o
   1   3  27       2396.92       2430.10        75.43 o
   2   3  27       1902.53       2027.79        75.00 o
   3   3  27       4312.01       4682.02        95.72 o
  -3   4  27       1162.35       1296.89        88.78 o
  -2   4  27        901.48        995.78       102.07 o
  -1   4  27       3412.29       3303.23        73.21 o
   0   4  27       2333.90       2182.99        39.79 o
   1   4  27       3656.21       3913.99       100.26 o
   2   4  27        814.70       1005.75       123.48 o
   3   4  27        890.73        921.59        61.60 o
   4   4  27       1457.80       1400.79        40.48 o
  -4   5  27        550.81        610.93        32.11 o
  -3   5  27       2621.01       2501.84        61.38 o
  -2   5  27        601.65        579.50        29.68 o
  -1   5  27        475.08        367.72        25.02 o
   0   5  27       3982.36       3789.41        68.52 o
   1   5  27        367.02        317.97        26.44 o
   2   5  27        770.88        707.66        32.03 o
   3   5  27       2089.55       2131.22        50.92 o
   4   5  27        596.74        667.01        33.03 o
   5   5  27        582.17        543.44        35.18 o
  -5   6  27        435.02        449.29        36.62 o
  -4   6  27       3023.91       3006.38        90.89 o
  -3   6  27         53.76         74.39        24.81 o
  -2   6  27       2001.50       2044.28        67.14 o
  -1   6  27       1440.55       1450.16        34.20 o
   0   6  27       1407.86       1333.78        40.13 o
   1   6  27       1585.97       1843.53        63.24 o
   2   6  27       2561.67       2761.88        53.61 o
   3   6  27         33.94         58.73        23.50 o
   4   6  27       3217.04       3082.08        60.33 o
   5   6  27        483.04        616.79        59.25 o
   6   6  27         19.48         99.05        40.00 o
  -6   7  27         77.61        123.66        36.59 o
  -5   7  27       1227.81       1248.41        54.10 o
  -4   7  27        209.01        221.36        32.67 o
  -3   7  27        796.36        712.34        42.56 o
  -2   7  27        306.55        370.17        41.16 o
  -1   7  27        104.89        128.24        26.71 o
   0   7  27       1677.54       1624.68        49.87 o
   1   7  27         36.55         88.25        23.87 o
   2   7  27        513.27        632.66        72.86 o
   3   7  27        513.37        535.86        32.65 o
   4   7  27        154.92        143.28        29.18 o
   5   7  27       1093.13       1193.33        97.38 o
   6   7  27        126.17        161.25        33.63 o
   7   7  27        622.92        629.98        59.95 o
  -6   8  27        432.10        477.37        61.95 o
  -5   8  27        243.77        220.94        40.04 o
  -4   8  27        805.34        779.84        47.74 o
  -3   8  27        195.63        232.73        44.09 o
  -2   8  27         71.98        111.02        31.36 o
  -1   8  27       1116.36        973.23        47.61 o
   0   8  27       1187.89       1083.27        44.20 o
   1   8  27       1074.43       1007.55        42.43 o
   2   8  27         69.74         98.86        28.36 o
   3   8  27        299.88        367.86        45.16 o
   4   8  27        724.09        810.57        69.92 o
   5   8  27        191.47        189.91        34.10 o
   6   8  27        341.19        325.32        43.25 o
  -5   9  27        229.15        288.27        46.02 o
  -4   9  27        581.89        591.38        49.33 o
  -3   9  27         38.36         79.59        37.91 o
  -2   9  27        601.52        613.45        50.30 o
  -1   9  27         76.08         87.69        32.96 o
   0   9  27         18.29         57.86        48.53 o
   1   9  27         87.35         72.12        28.47 o
   2   9  27        644.80        686.58        45.01 o
   3   9  27         67.56         69.89        34.61 o
   4   9  27        597.76        686.82        49.44 o
   5   9  27        246.09        204.29        44.67 o
  -2  10  27        469.42        478.03        55.77 o
  -1  10  27         69.37         88.14        39.54 o
   0  10  27          0.70         33.43        45.51 o
   1  10  27         92.04        122.41        51.00 o
   2  10  27        427.59        506.36        48.36 o
   0   0  28         43.40         42.57        21.85 o
   0   1  28      20173.26      18377.21       182.54 o
   1   1  28       2668.87       3986.00       201.75 o
  -1   2  28        631.35       1785.26       267.74 o
   0   2  28        601.27       1030.22        87.87 o
   1   2  28        720.36       1862.26       127.71 o
   2   2  28        469.88        497.12        22.42 o
  -2   3  28       1353.17       1442.54        78.87 o
  -1   3  28       2854.26       2886.62        53.03 o
   0   3  28       1708.11       1867.61        38.10 o
   1   3  28       2747.80       2836.53        59.21 o
   2   3  28       1923.65       1984.67        76.77 o
   3   3  28          0.63        238.40        67.09 o
  -3   4  28       5642.78       5738.46       138.71 o
  -2   4  28       7482.72       6823.48       185.11 o
  -1   4  28       4051.39       3977.75        74.58 o
   0   4  28         33.16         58.78        19.20 o
   1   4  28       4651.64       4715.93        65.23 o
   2   4  28       6153.29       6167.31       109.37 o
   3   4  28       4887.82       5124.49        84.58 o
   4   4  28         45.25        275.42        72.90 o
  -4   5  28       1079.47        922.24        36.98 o
  -3   5  28       4017.31       3730.89        96.74 o
  -2   5  28        115.85        100.17        21.62 o
  -1   5  28       2636.19       2449.18        44.14 o
   0   5  28        181.15        190.69        22.02 o
   1   5  28       2546.31       2556.52        87.15 o
   2   5  28        195.77        186.91        29.49 o
   3   5  28       4782.94       4665.85        96.67 o
   4   5  28        846.41        798.62        35.53 o
   5   5  28        101.61         98.15        27.20 o
  -5   6  28        116.24        167.48        32.94 o
  -4   6  28        179.89        291.08        33.34 o
  -3   6  28        332.53        353.94        28.51 o
  -2   6  28       2916.23       2905.13        55.58 o
  -1   6  28        975.82       1061.72        56.25 o
   0   6  28         63.24         66.57        22.57 o
   1   6  28       1188.45       1408.64        79.98 o
   2   6  28       3409.66       3636.18        72.20 o
   3   6  28        377.10        362.89        28.77 o
   4   6  28        225.69        344.87        57.41 o
   5   6  28        201.86        208.73        31.55 o
   6   6  28        700.00        541.68        51.47 o
  -6   7  28       1198.34       1081.01        54.37 o
  -5   7  28       2271.19       2165.20        69.86 o
  -4   7  28        485.94        466.86        39.72 o
  -3   7  28        567.36        570.49        38.85 o
  -2   7  28       2764.39       2775.72        60.21 o
  -1   7  28         65.55        100.17        25.84 o
   0   7  28        176.71        229.63        28.84 o
   1   7  28        178.36        167.01        25.86 o
   2   7  28       2739.35       3048.57        68.45 o
   3   7  28        417.10        446.65        32.87 o
   4   7  28        339.65        380.36        33.95 o
   5   7  28       2172.18       2085.60       101.44 o
   6   7  28       1125.49        974.52        48.57 o
   7   7  28        169.97        134.59        41.62 o
  -6   8  28        614.31        600.42        51.76 o
  -5   8  28        280.21        227.90        39.99 o
  -4   8  28        673.00        634.78        46.85 o
  -3   8  28       1385.30       1354.53        68.54 o
  -2   8  28        352.09        450.99        38.56 o
  -1   8  28         99.44        112.49        29.02 o
   0   8  28       1168.43       1373.11        61.54 o
   1   8  28        111.10         94.77        26.26 o
   2   8  28        318.87        325.08        34.26 o
   3   8  28       1096.54       1048.81        46.45 o
   4   8  28        718.09        737.11        47.30 o
   5   8  28        247.88        262.93        36.42 o
   6   8  28        587.33        652.08        49.33 o
  -4   9  28        592.69        635.70        63.65 o
  -3   9  28        292.09        161.02        39.45 o
  -2   9  28        223.57        197.74        37.38 o
  -1   9  28         28.36        -13.80        31.74 o
   0   9  28        454.71        385.21        45.74 o
   1   9  28         14.58         75.04        33.09 o
   2   9  28        258.64        208.29        34.02 o
   3   9  28        249.57        231.63        38.05 o
   4   9  28        608.45        706.20        49.46 o
  -2  10  28        124.87         76.96        47.53 o
  -1  10  28        441.31        453.88        50.36 o
   0  10  28        125.06        140.41        44.93 o
   1  10  28        440.21        496.24        62.22 o
   2  10  28        140.83        129.19        66.10 o
   0   1  29        180.22       2471.54       242.85 o
   1   1  29       7935.43       7790.95        78.96 o
  -1   2  29       2799.07       2972.72        54.38 o
   0   2  29       7330.52       7144.97       111.69 o
   1   2  29       2934.31       3204.06        56.22 o
   2   2  29        303.67        276.13        18.40 o
  -2   3  29       2571.53       2381.01        54.58 o
  -1   3  29        500.87        672.03        85.67 o
   0   3  29        246.06        225.46        18.62 o
   1   3  29        238.75        493.99        81.41 o
   2   3  29       2776.02       2688.81        58.64 o
   3   3  29       1859.73       1893.58        43.22 o
  -3   4  29        945.63       1141.51        50.73 o
  -2   4  29        835.24       1105.32       117.27 o
  -1   4  29       1236.48       1321.80        68.27 o
   0   4  29        558.35        592.39        34.75 o
   1   4  29       1270.65       1372.09        43.18 o
   2   4  29        523.24        581.19        35.85 o
   3   4  29        730.04        972.12        55.34 o
   4   4  29       6776.96       7023.39       199.89 o
  -4   5  29        744.09        859.54        45.19 o
  -3   5  29       2242.28       2114.09        56.49 o
  -2   5  29        968.46        788.33        31.56 o
  -1   5  29        508.00        525.67        33.69 o
   0   5  29       4413.86       4202.11        62.64 o
   1   5  29        589.10        701.04        44.68 o
   2   5  29       1083.18       1046.25        34.91 o
   3   5  29       1475.08       1645.65        52.97 o
   4   5  29        660.07        737.93        55.25 o
   5   5  29        423.23        363.01        38.98 o
  -5   6  29        346.61        404.74        43.62 o
  -4   6  29        523.53        522.31        38.59 o
  -3   6  29        407.85        438.01        32.71 o
  -2   6  29       1435.91       1282.84        41.11 o
  -1   6  29       3347.45       3067.49        97.62 o
   0   6  29        972.13       1148.54        60.88 o
   1   6  29       3473.06       3358.46        62.61 o
   2   6  29       1583.27       1517.50        50.66 o
   3   6  29        296.77        347.94        33.88 o
   4   6  29        807.11        721.50        36.43 o
   5   6  29        355.80        508.37        38.38 o
   6   6  29         77.77        126.25        31.91 o
  -6   7  29        328.85        322.52        41.95 o
  -5   7  29       1454.76       1475.91        62.17 o
  -4   7  29        156.71        169.25        33.23 o
  -3   7  29       1782.74       1628.00        56.21 o
  -2   7  29       1711.09       1762.10        49.75 o
  -1   7  29        189.56        218.76        38.58 o
   0   7  29        278.44        223.04        33.16 o
   1   7  29        121.70        165.05        26.75 o
   2   7  29       1630.71       1653.26        64.88 o
   3   7  29       1470.72       1403.37        45.81 o
   4   7  29        110.24        134.78        30.56 o
   5   7  29       1358.97       1493.18        63.48 o
   6   7  29        385.04        340.47        38.26 o
   7   7  29         17.66          3.09        40.54 o
  -6   8  29        265.32        247.31        43.26 o
  -5   8  29        498.17        467.99        46.52 o
  -4   8  29       1027.58       1031.48        52.63 o
  -3   8  29        128.61        218.17        44.98 o
  -2   8  29        433.10        464.41        37.26 o
  -1   8  29         14.54         97.02        30.36 o
   0   8  29       3021.36       2894.38       122.63 o
   1   8  29         21.77         49.58        26.45 o
   2   8  29        333.05        327.25        33.10 o
   3   8  29        178.37        246.73        42.85 o
   4   8  29       1118.21       1095.00        52.90 o
   5   8  29        604.68        575.09        42.36 o
   6   8  29        303.25        362.81        44.66 o
  -4   9  29        181.16        214.65        42.74 o
  -3   9  29        345.18        279.59        44.00 o
  -2   9  29        369.47        416.67        42.50 o
  -1   9  29        292.32        284.87        39.57 o
   0   9  29        374.52        469.56        48.67 o
   1   9  29        437.18        390.96        39.22 o
   2   9  29        327.23        334.95        36.28 o
   3   9  29        267.15        345.66        44.92 o
   4   9  29        200.53        248.07        41.23 o
  -1  10  29        331.59        353.22        53.31 o
   0  10  29          4.39         -0.67        46.68 o
   1  10  29        355.74        412.45        60.74 o
   0   1  30        478.99        880.91        31.63 o
   1   1  30        735.98       1680.54       130.55 o
  -1   2  30       3107.90       3013.40        59.46 o
   0   2  30       7188.71       7619.49       151.56 o
   1   2  30       2591.46       2739.55        42.90 o
   2   2  30        586.78        660.43        44.21 o
  -2   3  30       3650.80       3778.88        57.22 o
  -1   3  30       9785.16       9356.24       159.13 o
   0   3  30        335.14        290.14        20.14 o
   1   3  30       9291.60       9207.57       116.25 o
   2   3  30       3231.77       3417.92        73.56 o
   3   3  30        310.92        432.10        27.30 o
  -3   4  30        399.24        448.60        35.17 o
  -2   4  30       2034.61       1874.35        72.55 o
  -1   4  30       1039.24       1097.70        79.02 o
   0   4  30       5386.43       5258.07        93.41 o
   1   4  30        820.94        867.91        59.99 o
   2   4  30       1722.80       1774.92        65.41 o
   3   4  30        474.37        532.44        34.82 o
   4   4  30        240.90        542.23        58.63 o
  -4   5  30       3154.37       3024.44        63.71 o
  -3   5  30        446.84        586.04        68.53 o
  -2   5  30         67.22         82.07        24.83 o
  -1   5  30        976.20        965.60        32.04 o
   0   5  30        794.88        883.87        33.21 o
   1   5  30        904.94        954.45        46.63 o
   2   5  30         81.12         51.92        20.67 o
   3   5  30        555.70        764.20        50.44 o
   4   5  30       3006.95       3067.83        60.05 o
   5   5  30       1436.20       1494.01        50.23 o
  -5   6  30       3265.72       3385.80        73.81 o
  -4   6  30        286.72        306.17        35.61 o
  -3   6  30        577.59        623.38        40.74 o
  -2   6  30        509.51        524.29        36.41 o
  -1   6  30        564.97        521.79        33.01 o
   0   6  30       3398.24       3167.21        84.03 o
   1   6  30        482.84        551.15        34.17 o
   2   6  30        355.61        398.24        31.05 o
   3   6  30        531.16        564.93        43.78 o
   4   6  30        184.67        158.97        27.65 o
   5   6  30       3640.65       3734.79        89.44 o
   6   6  30        273.43        229.60        35.19 o
  -6   7  30        224.71        272.04        40.94 o
  -5   7  30        114.86        183.41        34.38 o
  -4   7  30         45.30         75.42        31.42 o
  -3   7  30        241.62        210.69        33.62 o
  -2   7  30       1665.21       1736.53        58.33 o
  -1   7  30       1465.90       1314.69        49.99 o
   0   7  30       1026.76        980.59        35.87 o
   1   7  30       1387.89       1440.45        45.63 o
   2   7  30       1670.64       1797.41        54.22 o
   3   7  30        243.89        278.84        34.87 o
   4   7  30         56.68         64.21        30.26 o
   5   7  30        147.47        195.04        35.45 o
   6   7  30        209.63        217.84        35.58 o
   7   7  30         74.35         57.12        41.86 o
  -6   8  30        195.86        157.82        42.76 o
  -5   8  30        268.14        238.55        44.63 o
  -4   8  30        180.23        114.94        34.99 o
  -3   8  30       1604.65       1379.39        56.30 o
  -2   8  30        663.00        641.82        44.42 o
  -1   8  30        775.07        878.71        44.67 o
   0   8  30       1429.26       1528.30        55.36 o
   1   8  30        668.04        801.80        47.36 o
   2   8  30        649.28        570.09        38.91 o
   3   8  30       1788.69       1699.04        57.29 o
   4   8  30        225.34        204.81        37.85 o
   5   8  30        256.81        307.16        52.27 o
   6   8  30        175.09        129.94        44.53 o
  -4   9  30        550.54        569.00        51.22 o
  -3   9  30        480.20        443.61        50.39 o
  -2   9  30        273.49        284.94        41.31 o
  -1   9  30         88.20        159.98        39.84 o
   0   9  30        351.33        398.99        47.40 o
   1   9  30         97.27        195.14        42.84 o
   2   9  30        176.28        135.60        33.89 o
   3   9  30        623.42        613.96        47.78 o
   4   9  30        392.64        393.53        44.48 o
   0  10  30         25.13         -8.25        43.55 o
   0   1  31       1957.67       2270.19        52.29 o
   1   1  31       2588.77       3637.37       221.19 o
  -1   2  31        938.14        957.47        32.32 o
   0   2  31       4853.30       4854.48        82.80 o
   1   2  31       1212.41       1237.21        43.32 o
   2   2  31       3139.13       2892.72        60.18 o
  -2   3  31       3391.51       3339.71        76.41 o
  -1   3  31       2807.89       3083.04       126.45 o
   0   3  31        146.83        124.36        18.12 o
   1   3  31       3371.17       3678.98       102.78 o
   2   3  31       3344.64       3277.86        68.09 o
   3   3  31         10.26        195.23        43.33 o
  -3   4  31       1183.12       1273.85        50.07 o
  -2   4  31       1263.21       1449.68        55.81 o
  -1   4  31       3430.18       3288.95        52.03 o
   0   4  31        182.19        307.79        30.91 o
   1   4  31       3799.67       3986.20        78.81 o
   2   4  31       1311.39       1471.68        56.18 o
   3   4  31       1496.75       1537.79        46.44 o
   4   4  31        457.44        502.01        34.66 o
  -4   5  31       2463.10       2415.64        55.10 o
  -3   5  31       3610.50       3520.44        86.70 o
  -2   5  31         63.24        182.27        54.75 o
  -1   5  31       1947.91       1914.90        63.06 o
   0   5  31       3385.23       2923.96        60.85 o
   1   5  31       1700.81       1829.74        43.29 o
   2   5  31         84.61        305.16        70.55 o
   3   5  31       3411.15       3517.15        70.99 o
   4   5  31       2461.05       2493.99        59.54 o
   5   5  31         22.31        106.16        27.49 o
  -5   6  31       2360.59       2497.74        66.47 o
  -4   6  31        511.40        480.17        37.40 o
  -3   6  31       1384.06       1395.02        54.54 o
  -2   6  31         53.84         68.04        27.08 o
  -1   6  31       1130.78       1195.75        44.03 o
   0   6  31        580.73        563.12        30.21 o
   1   6  31        940.81        977.48        36.75 o
   2   6  31         86.23        128.94        27.22 o
   3   6  31       1077.93       1156.88        43.01 o
   4   6  31        456.09        386.70        32.37 o
   5   6  31       2554.52       2557.39        76.49 o
   6   6  31        324.43        318.90        37.62 o
  -6   7  31         52.11         71.31        40.61 o
  -5   7  31        684.75        562.90        44.70 o
  -4   7  31       1134.16       1075.92        49.49 o
  -3   7  31        356.24        295.27        36.74 o
  -2   7  31       1797.97       1546.68        52.17 o
  -1   7  31         54.57         83.10        28.34 o
   0   7  31         13.20         46.56        23.98 o
   1   7  31         56.85         90.58        26.75 o
   2   7  31       1792.38       1656.92        55.00 o
   3   7  31        399.00        473.03        50.43 o
   4   7  31        930.99       1050.82        51.34 o
   5   7  31        794.25        774.05        45.29 o
   6   7  31         59.42         65.56        34.02 o
  -5   8  31        152.39        195.26        41.96 o
  -4   8  31         14.17         31.06        34.27 o
  -3   8  31        400.79        448.39        43.57 o
  -2   8  31        574.01        566.32        43.51 o
  -1   8  31       1054.34        842.40        49.68 o
   0   8  31        325.31        346.78        41.02 o
   1   8  31       1044.90        988.01        44.84 o
   2   8  31        748.00        811.29        43.54 o
   3   8  31        589.92        738.32        47.79 o
   4   8  31         19.47         52.98        36.51 o
   5   8  31        115.94        204.01        40.96 o
  -4   9  31        318.27        298.73        45.88 o
  -3   9  31        158.24        140.26        44.10 o
  -2   9  31         64.92         -9.67        37.41 o
  -1   9  31       1041.13       1019.77        81.77 o
   0   9  31        228.29        269.99        45.36 o
   1   9  31        956.10        990.02        84.06 o
   2   9  31         71.51         98.65        33.33 o
   3   9  31        114.48         77.82        37.85 o
   4   9  31        278.82        334.40        45.06 o
   0   0  32       3611.06       3399.11        83.72 o
   0   1  32       3420.85       3899.39       152.21 o
   1   1  32      15355.24      14708.65       117.03 o
  -1   2  32          4.69        394.29        80.55 o
   0   2  32         79.71        482.50        62.43 o
   1   2  32          1.04        462.20        77.10 o
   2   2  32        749.82       1170.61        98.77 o
  -2   3  32       3048.27       2994.94        62.45 o
  -1   3  32       1386.31       1465.05        55.15 o
   0   3  32          9.96         42.40        16.96 o
   1   3  32       1646.20       1833.39        53.52 o
   2   3  32       2491.04       2398.73        55.78 o
   3   3  32       2595.66       2552.40        63.31 o
  -3   4  32       1712.00       1757.96        52.87 o
  -2   4  32       2041.01       2073.17        82.29 o
  -1   4  32       1171.24       1146.02        43.96 o
   0   4  32         40.87         73.53        19.97 o
   1   4  32       1576.02       1699.66        58.56 o
   2   4  32       1934.45       1897.51        48.86 o
   3   4  32       2088.07       2165.93        50.83 o
   4   4  32       3218.93       3164.75        60.01 o
  -4   5  32         94.24        133.15        31.98 o
  -3   5  32       2026.70       2007.81        57.90 o
  -2   5  32       5175.84       5065.65       125.30 o
  -1   5  32       1040.43       1110.73        76.81 o
   0   5  32        271.80        253.25        43.08 o
   1   5  32        734.52        851.53        71.66 o
   2   5  32       5508.86       5574.51       147.43 o
   3   5  32       2094.63       2330.44        84.82 o
   4   5  32         39.60        119.69        35.22 o
   5   5  32        163.37        103.50        28.72 o
  -5   6  32       1059.44       1081.05        52.90 o
  -4   6  32         29.64         48.75        29.57 o
  -3   6  32       1859.78       1828.22        58.00 o
  -2   6  32        925.88        910.04        44.20 o
  -1   6  32        422.15        476.05        39.32 o
   0   6  32         19.48         70.87        24.56 o
   1   6  32        193.99        261.34        26.41 o
   2   6  32        995.61       1003.63        41.88 o
   3   6  32       1683.33       1778.13        70.70 o
   4   6  32         30.48         52.99        27.62 o
   5   6  32        993.68       1071.71        69.39 o
   6   6  32        758.11        630.12        43.52 o
  -6   7  32        100.06         98.82        39.62 o
  -5   7  32          0.39         63.77        34.13 o
  -4   7  32        395.36        415.90        39.72 o
  -3   7  32        781.05        741.79        43.96 o
  -2   7  32        476.02        468.39        37.76 o
  -1   7  32        254.82        189.00        30.57 o
   0   7  32       1046.76        913.15        39.81 o
   1   7  32        316.63        346.80        29.86 o
   2   7  32        434.79        516.71        37.23 o
   3   7  32        913.13       1022.75        47.35 o
   4   7  32        272.85        350.58        40.68 o
   5   7  32         17.10         80.60        33.07 o
   6   7  32        109.55        127.74        35.40 o
  -5   8  32        937.57        779.30        77.42 o
  -4   8  32        859.93        765.52        48.37 o
  -3   8  32        532.47        489.74        41.98 o
  -2   8  32        290.28        204.18        36.80 o
  -1   8  32         54.52        145.68        40.83 o
   0   8  32        109.23        112.58        35.50 o
   1   8  32         52.24        145.05        54.45 o
   2   8  32        207.05        199.12        33.46 o
   3   8  32        596.30        735.95        47.99 o
   4   8  32        727.90        706.09        48.93 o
   5   8  32       1000.61        988.46        57.00 o
  -3   9  32        793.90        595.49        50.75 o
  -2   9  32         61.25         68.41        39.29 o
  -1   9  32        215.94        233.08        47.57 o
   0   9  32        137.52        157.34        42.58 o
   1   9  32        161.16        214.44        43.68 o
   2   9  32         56.02        174.68        39.47 o
   3   9  32        780.49        765.59        51.28 o
   0   1  33       8608.50       8383.27        78.58 o
   1   1  33        249.28       2337.45       197.79 o
  -1   2  33       4765.25       4634.62        56.40 o
   0   2  33        723.73        604.55        22.69 o
   1   2  33       4512.60       4537.17        98.11 o
   2   2  33       3469.19       3660.11        74.57 o
  -2   3  33       1949.35       2171.73        63.71 o
  -1   3  33       1506.83       1620.12        55.66 o
   0   3  33        357.17        600.35        75.61 o
   1   3  33       1298.77       1490.59        49.35 o
   2   3  33       2059.57       2258.63        92.07 o
   3   3  33       2716.41       2494.32        95.54 o
  -3   4  33       1255.94       1386.95        47.91 o
  -2   4  33       3246.89       3216.63        57.37 o
  -1   4  33        163.71        230.68        41.09 o
   0   4  33        784.08        762.18        31.06 o
   1   4  33        247.05        328.10        41.70 o
   2   4  33       3248.48       3293.66        82.45 o
   3   4  33        939.57       1020.24        38.90 o
   4   4  33        790.53       1033.09        66.82 o
  -4   5  33        650.63        581.08        34.16 o
  -3   5  33       1904.76       1949.11        61.25 o
  -2   5  33       2533.72       2663.15        65.12 o
  -1   5  33       3276.15       3013.23        76.42 o
   0   5  33       2912.33       2770.65        50.53 o
   1   5  33       3552.08       3573.86        79.87 o
   2   5  33       2364.77       2652.87        78.04 o
   3   5  33       1904.71       2023.11        51.65 o
   4   5  33        381.15        393.52        32.42 o
   5   5  33          7.46         36.06        31.54 o
  -5   6  33        750.78        708.28        45.83 o
  -4   6  33        560.46        647.41        49.16 o
  -3   6  33       1332.01       1366.26        53.34 o
  -2   6  33       2017.58       2089.17       103.35 o
  -1   6  33         36.24        133.51        28.53 o
   0   6  33       3669.84       3455.38        82.67 o
   1   6  33         86.64        125.34        24.82 o
   2   6  33       1805.90       1887.77        52.88 o
   3   6  33       1389.07       1412.09        51.01 o
   4   6  33        774.09        859.55        42.41 o
   5   6  33        652.60        652.83        43.18 o
   6   6  33        347.70        385.66        40.80 o
  -6   7  33        332.49        270.10        46.21 o
  -5   7  33        851.03        723.96        48.23 o
  -4   7  33        723.36        610.04        43.64 o
  -3   7  33        135.74        158.05        34.76 o
  -2   7  33         49.07         95.97        32.05 o
  -1   7  33         61.52        107.19        29.03 o
   0   7  33        214.64        177.10        28.74 o
   1   7  33         97.46        137.99        26.78 o
   2   7  33         53.83         76.76        30.03 o
   3   7  33        286.30        328.91        36.80 o
   4   7  33       1050.18       1012.00        70.13 o
   5   7  33        814.27        795.26        54.52 o
   6   7  33        345.42        338.80        44.80 o
  -5   8  33       1226.50       1059.75        58.98 o
  -4   8  33        665.40        642.61        46.75 o
  -3   8  33         24.91         69.50        36.44 o
  -2   8  33        109.76         56.39        39.14 o
  -1   8  33       1411.93       1539.25        67.40 o
   0   8  33          8.76        -17.92        32.41 o
   1   8  33       1502.25       1610.68        55.46 o
   2   8  33         85.02         70.02        32.54 o
   3   8  33         27.15        142.79        45.14 o
   4   8  33        536.77        671.66        50.45 o
   5   8  33       1185.88       1231.75        60.71 o
  -3   9  33         25.06        121.22        44.43 o
  -2   9  33        579.36        559.96        50.57 o
  -1   9  33         98.69         90.65        44.21 o
   0   9  33        899.62        837.21        64.95 o
   1   9  33        112.67        168.74        41.11 o
   2   9  33        740.34        682.23        50.01 o
   3   9  33         27.24         88.08        38.81 o
   0   1  34       4950.81       5986.32       132.22 o
   1   1  34        981.90        952.65        42.43 o
  -1   2  34       1907.03       2413.07       121.27 o
   0   2  34          8.59         66.46        15.17 o
   1   2  34       2086.86       2750.49       155.19 o
   2   2  34       4639.51       4756.09        90.58 o
  -2   3  34       3272.64       3186.59        77.39 o
  -1   3  34       1969.47       1962.42        36.56 o
   0   3  34       5334.65       5493.86        68.84 o
   1   3  34       1822.54       1802.80        64.71 o
   2   3  34       3124.66       3169.23        71.19 o
   3   3  34       3375.19       3395.06        59.05 o
  -3   4  34        220.86        310.35        34.66 o
  -2   4  34       1703.01       1808.06        53.10 o
  -1   4  34       1954.35       1586.50        39.79 o
   0   4  34         28.63        107.29        41.02 o
   1   4  34       2267.50       2038.99        50.10 o
   2   4  34       1899.18       1916.17        70.07 o
   3   4  34        149.11        291.96        33.22 o
   4   4  34       1815.14       1816.40        49.49 o
  -4   5  34         89.74        151.50        30.00 o
  -3   5  34        408.46        404.70        41.14 o
  -2   5  34        149.05        315.18        40.88 o
  -1   5  34        523.54        609.56        48.56 o
   0   5  34        131.76        215.72        40.74 o
   1   5  34        408.78        574.65        39.88 o
   2   5  34         95.72        123.66        26.12 o
   3   5  34        368.59        379.06        30.15 o
   4   5  34        149.07        267.32        30.95 o
   5   5  34       2189.25       2337.69        63.64 o
  -5   6  34         10.14         45.33        33.64 o
  -4   6  34       2100.10       1884.00        62.72 o
  -3   6  34        301.76        444.10        47.16 o
  -2   6  34        732.75        758.83        44.07 o
  -1   6  34        833.95        742.35        38.50 o
   0   6  34       1692.64       1881.69        97.16 o
   1   6  34        520.01        561.58        32.51 o
   2   6  34       1055.30       1097.04        44.65 o
   3   6  34        295.96        502.76        51.04 o
   4   6  34       2472.98       2311.64        63.83 o
   5   6  34          6.88         -3.37        31.95 o
   6   6  34       1365.93       1345.17        59.65 o
  -6   7  34         16.70         34.61        42.93 o
  -5   7  34         86.65        127.83        35.86 o
  -4   7  34        131.54        139.40        36.79 o
  -3   7  34        269.23        204.84        35.58 o
  -2   7  34        129.48        139.78        33.74 o
  -1   7  34         51.93         76.60        32.62 o
   0   7  34        309.35        386.61        37.23 o
   1   7  34        103.34        101.50        26.38 o
   2   7  34         64.43         50.87        30.28 o
   3   7  34        182.01        177.23        34.70 o
   4   7  34        154.68        174.80        39.12 o
   5   7  34        141.58        156.14        39.47 o
   6   7  34         39.36         50.65        38.85 o
  -5   8  34        161.44        174.13        44.40 o
  -4   8  34        108.51        127.51        39.79 o
  -3   8  34        194.16        217.26        39.13 o
  -2   8  34        245.46        297.87        46.40 o
  -1   8  34       1326.39       1530.63        69.61 o
   0   8  34         57.86         79.76        34.56 o
   1   8  34       1411.11       1480.44        53.84 o
   2   8  34        354.76        350.27        37.89 o
   3   8  34        138.36        191.22        39.30 o
   4   8  34        218.74        266.32        49.67 o
   5   8  34        190.52        315.13        59.51 o
  -2   9  34         12.21         56.44        42.44 o
  -1   9  34        499.61        523.90        53.76 o
   0   9  34        107.49        100.13        45.86 o
   1   9  34        453.05        419.20        46.90 o
   2   9  34         27.90        184.68        64.57 o
   0   1  35       4646.97       4847.47        99.71 o
   1   1  35        173.64        465.06        46.50 o
  -1   2  35       6183.01       5739.57        70.19 o
   0   2  35          4.27         16.52        15.19 o
   1   2  35       6621.23       6547.20       114.40 o
   2   2  35       3286.00       3386.17        66.22 o
  -2   3  35        944.17       1299.09       116.64 o
  -1   3  35        883.26        951.62        49.65 o
   0   3  35       7754.09       7483.58       150.44 o
   1   3  35       1089.17       1189.40        48.15 o
   2   3  35       1117.99       1366.40       102.78 o
   3   3  35       3313.98       3454.13        60.21 o
  -3   4  35       2007.56       1855.79        74.55 o
  -2   4  35       1572.58       1554.70        43.46 o
  -1   4  35        229.41        635.93       107.34 o
   0   4  35       3317.56       3041.95        52.84 o
   1   4  35        230.49        498.53        75.30 o
   2   4  35       1362.84       1439.44        43.61 o
   3   4  35       2187.66       2168.69        52.02 o
   4   4  35        913.19       1201.50        69.11 o
  -4   5  35        819.04        769.12        39.49 o
  -3   5  35        269.20        308.21        40.06 o
  -2   5  35        600.42        744.96        57.66 o
  -1   5  35       1154.15       1120.00        36.74 o
   0   5  35        520.64        511.99        28.72 o
   1   5  35       1703.26       1680.99        44.11 o
   2   5  35        435.54        569.98        32.67 o
   3   5  35        448.24        506.12        36.61 o
   4   5  35        700.87        781.73        45.61 o
   5   5  35        275.02        311.32        37.16 o
  -5   6  35        483.32        452.99        41.15 o
  -4   6  35        617.39        694.91        44.37 o
  -3   6  35       2365.84       2312.44        66.98 o
  -2   6  35       1088.14       1086.73        58.61 o
  -1   6  35        378.86        403.10        38.01 o
   0   6  35       4890.32       4679.24       131.85 o
   1   6  35        429.64        402.59        30.66 o
   2   6  35       1184.96       1184.01        43.28 o
   3   6  35       2481.83       2504.72        93.67 o
   4   6  35        525.27        625.62        42.71 o
   5   6  35        335.14        292.02        37.01 o
   6   6  35       1097.65       1177.72        58.91 o
  -6   7  35         53.55         68.73        43.72 o
  -5   7  35         35.67         45.32        34.81 o
  -4   7  35        241.45        208.05        39.54 o
  -3   7  35        848.66        879.74        59.26 o
  -2   7  35         42.35         60.98        33.10 o
  -1   7  35        105.07        125.90        34.31 o
   0   7  35        540.96        501.19        39.63 o
   1   7  35         27.36         15.22        28.34 o
   2   7  35         57.25         85.49        31.39 o
   3   7  35        951.58       1124.25        54.93 o
   4   7  35        447.15        427.83        43.57 o
   5   7  35         29.10          5.71        38.22 o
   6   7  35         51.30         94.03        44.89 o
  -4   8  35        270.11        373.47        43.28 o
  -3   8  35        160.97        181.05        39.02 o
  -2   8  35        812.10        914.09        59.93 o
  -1   8  35       1096.30       1114.19        64.15 o
   0   8  35          4.85         59.18        45.07 o
   1   8  35        822.73        838.60        49.85 o
   2   8  35        622.40        667.07        44.37 o
   3   8  35        187.66        221.19        41.84 o
   4   8  35        310.86        345.67        49.99 o
  -2   9  35        972.44        901.33        58.44 o
  -1   9  35          8.99         79.05        45.96 o
   0   9  35        148.27        208.81        49.11 o
   1   9  35         23.06         43.22        40.90 o
   2   9  35       1154.90       1178.02        72.25 o
   0   0  36      35785.12      32875.67       377.01 o
   0   1  36       1427.47       1878.01        38.52 o
   1   1  36       2536.80       2138.55        40.94 o
  -1   2  36        137.53       1130.81       160.25 o
   0   2  36        143.82        814.84       122.56 o
   1   2  36         65.44       1516.96       136.86 o
   2   2  36        543.53        812.06        47.54 o
  -2   3  36       3342.29       3255.06        79.34 o
  -1   3  36       1395.74       1585.76        76.61 o
   0   3  36        856.84       1613.62       117.68 o
   1   3  36       1520.75       1546.76        68.34 o
   2   3  36       2789.80       2788.03       103.45 o
   3   3  36        195.24        452.01        54.84 o
  -3   4  36       1461.54       1497.69        46.42 o
  -2   4  36        355.82        549.31        54.00 o
  -1   4  36       3084.94       2742.17        67.28 o
   0   4  36        278.81        447.66        42.63 o
   1   4  36       3044.72       2885.42        54.38 o
   2   4  36        481.37        587.71        35.27 o
   3   4  36       1852.89       2048.71        59.07 o
   4   4  36       5316.54       4977.78        88.21 o
  -4   5  36        401.78        393.65        33.79 o
  -3   5  36        860.56        959.42        53.41 o
  -2   5  36       1832.77       1825.72        62.69 o
  -1   5  36         43.32        126.62        23.93 o
   0   5  36        632.99        603.75        43.51 o
   1   5  36          6.99        124.09        35.49 o
   2   5  36       1505.65       1640.53        63.47 o
   3   5  36        871.78        924.17        43.01 o
   4   5  36        351.90        410.90        40.68 o
   5   5  36        936.68        852.11        59.50 o
  -5   6  36        174.51        143.36        36.34 o
  -4   6  36        261.08        302.11        37.95 o
  -3   6  36       1206.73       1301.65        58.62 o
  -2   6  36        712.24        732.98        44.39 o
  -1   6  36       1324.54       1281.92        53.43 o
   0   6  36         82.24        349.95        68.25 o
   1   6  36       1449.75       1495.55        46.82 o
   2   6  36        665.53        753.99        38.11 o
   3   6  36       1210.27       1363.71        78.69 o
   4   6  36        341.68        362.80        39.99 o
   5   6  36        178.59        163.04        38.89 o
   6   6  36         85.51         84.78        37.81 o
  -5   7  36        159.31        176.64        39.10 o
  -4   7  36        302.08        342.98        41.61 o
  -3   7  36       3244.79       3139.71       112.49 o
  -2   7  36        524.56        508.14        42.21 o
  -1   7  36        171.08        172.95        35.78 o
   0   7  36         12.65        122.98        38.03 o
   1   7  36        223.89        241.91        30.60 o
   2   7  36        599.13        647.25        39.93 o
   3   7  36       2786.04       2875.45       100.89 o
   4   7  36        205.97        214.65        43.23 o
   5   7  36        150.49        132.02        40.38 o
  -4   8  36        675.91        664.94        50.03 o
  -3   8  36        279.09        311.02        44.31 o
  -2   8  36        522.77        612.67        55.41 o
  -1   8  36         63.36        117.23        46.78 o
   0   8  36        813.78        845.69        59.10 o
   1   8  36         45.77         82.51        37.65 o
   2   8  36        563.53        669.35        45.16 o
   3   8  36        192.46        177.73        41.27 o
   4   8  36        477.85        503.14        48.81 o
  -1   9  36        371.04        311.47        50.63 o
   0   9  36        103.76        142.69        49.02 o
   1   9  36        243.43        204.53        54.42 o
   0   1  37        385.83        628.25        24.35 o
   1   1  37         57.80        742.08        68.53 o
  -1   2  37       5651.89       5143.96        82.20 o
   0   2  37       9862.49       8855.34       209.99 o
   1   2  37       6265.36       5708.47        72.06 o
   2   2  37        847.59        780.81        30.26 o
  -2   3  37       3174.52       3163.44        57.67 o
  -1   3  37       4229.68       4104.58        75.67 o
   0   3  37       2819.88       2608.00        48.86 o
   1   3  37       3775.83       3685.17       116.27 o
   2   3  37       2714.84       2721.99        66.38 o
   3   3  37        673.35        644.32        33.11 o
  -3   4  37       1659.25       1668.17        50.58 o
  -2   4  37       1325.05       1462.47        80.99 o
  -1   4  37        386.09        693.42        66.35 o
   0   4  37        235.70        271.96        29.60 o
   1   4  37        230.66        612.94        81.83 o
   2   4  37       1382.82       1474.96        57.85 o
   3   4  37       1940.25       2007.67        59.25 o
   4   4  37        445.31        744.77        84.04 o
  -4   5  37        636.32        673.91        44.86 o
  -3   5  37        421.07        467.41        45.02 o
  -2   5  37        920.06        995.69        46.70 o
  -1   5  37       1586.26       1477.85        69.76 o
   0   5  37       1730.66       1658.72        53.56 o
   1   5  37       1529.59       1374.87        42.41 o
   2   5  37       1081.57       1181.99        46.57 o
   3   5  37        363.31        523.57        34.39 o
   4   5  37        616.65        673.05        44.47 o
   5   5  37          4.18        111.88        34.55 o
  -5   6  37         14.40         48.52        36.37 o
  -4   6  37        559.86        610.03        44.01 o
  -3   6  37        575.37        705.77        48.70 o
  -2   6  37        125.79        127.02        32.30 o
  -1   6  37       1893.83       1924.19        62.95 o
   0   6  37       1317.14       1228.73        40.81 o
   1   6  37       1838.51       1822.63        50.46 o
   2   6  37        138.42        197.49        30.10 o
   3   6  37        488.13        602.93        51.12 o
   4   6  37        588.54        611.54        43.13 o
   5   6  37         76.67        230.76        43.99 o
   6   6  37         73.10         80.28        39.92 o
  -5   7  37        425.49        344.10        42.56 o
  -4   7  37       1626.07       1327.95        57.32 o
  -3   7  37         49.65        254.42        42.56 o
  -2   7  37        152.07        251.43        39.09 o
  -1   7  37        622.85        609.05        45.88 o
   0   7  37        867.79        951.19        57.03 o
   1   7  37        667.88        675.41        38.33 o
   2   7  37        126.51        195.70        36.35 o
   3   7  37         60.82        190.31        47.17 o
   4   7  37       1403.71       1365.17        64.50 o
   5   7  37        355.88        350.54        44.37 o
  -3   8  37         64.12         88.59        40.20 o
  -2   8  37        820.96        828.53        59.50 o
  -1   8  37        368.37        352.67        50.82 o
   0   8  37       2084.35       1997.21        71.60 o
   1   8  37        479.67        404.29        44.02 o
   2   8  37        865.64        883.80        47.35 o
   3   8  37        123.84        191.08        42.61 o
   0   1  38        234.07        350.91        20.68 o
   1   1  38       3730.63       3038.38        45.04 o
  -1   2  38       1860.92       2327.44        66.66 o
   0   2  38       2301.70       3562.93       150.20 o
   1   2  38       2423.15       2983.54       102.02 o
   2   2  38         23.59        157.86        32.32 o
  -2   3  38       1396.24       1566.95        53.63 o
  -1   3  38       3771.94       3994.15        78.22 o
   0   3  38        356.56        702.13        74.38 o
   1   3  38       3433.66       3570.60        75.67 o
   2   3  38       1351.66       1585.62        60.05 o
   3   3  38        970.21        900.96        37.47 o
  -3   4  38        448.27        519.42        34.96 o
  -2   4  38       2956.62       3019.85        68.54 o
  -1   4  38       2382.69       2173.32        58.02 o
   0   4  38       1568.59       1585.52        42.48 o
   1   4  38       2364.18       2237.02        50.35 o
   2   4  38       3103.15       3107.15        80.30 o
   3   4  38        489.07        688.18        42.96 o
   4   4  38        859.52        933.40        43.27 o
  -4   5  38       1677.67       1573.31        54.67 o
  -3   5  38        884.20       1015.38        56.78 o
  -2   5  38       1004.18       1004.98        48.08 o
  -1   5  38         46.61        140.43        32.37 o
   0   5  38        363.69        904.89       162.71 o
   1   5  38         53.21         99.10        25.45 o
   2   5  38       1003.34       1088.11        41.86 o
   3   5  38        849.83       1006.28        45.36 o
   4   5  38       1797.14       1768.89        57.57 o
   5   5  38       1676.47       1660.97        59.23 o
  -5   6  38       2301.54       2378.12        70.54 o
  -4   6  38        404.97        409.14        43.26 o
  -3   6  38        131.08        136.42        35.28 o
  -2   6  38         32.64         97.34        33.54 o
  -1   6  38       2227.18       2210.83        74.28 o
   0   6  38        366.80        453.63        31.33 o
   1   6  38       1709.54       1735.84        49.97 o
   2   6  38         53.46         98.80        29.06 o
   3   6  38        106.76         96.50        31.03 o
   4   6  38        482.59        576.91        60.71 o
   5   6  38       1992.37       1961.11        70.43 o
   6   6  38        167.12        206.74        42.91 o
  -5   7  38         44.62         15.06        37.42 o
  -4   7  38        109.00        134.84        38.27 o
  -3   7  38        215.61        289.63        42.05 o
  -2   7  38       1170.62       1061.77        53.52 o
  -1   7  38       1366.12       1313.49        57.66 o
   0   7  38       1531.59       1525.00        62.31 o
   1   7  38       1192.93       1107.23        48.22 o
   2   7  38       1125.00       1067.87        46.37 o
   3   7  38        275.30        352.39        40.56 o
   4   7  38         75.96         94.31        40.16 o
   5   7  38         72.19         63.36        40.99 o
  -3   8  38        791.97        756.33        54.36 o
  -2   8  38        763.73        830.41        62.16 o
  -1   8  38        388.53        424.59        56.10 o
   0   8  38       1041.62       1242.99        62.19 o
   1   8  38        476.25        551.38        47.61 o
   2   8  38        701.31        714.73        50.23 o
   3   8  38        913.11        910.81        55.64 o
   0   1  39         46.00       1337.58       123.10 o
   1   1  39        357.40        753.92        36.30 o
  -1   2  39        657.35        828.71        41.37 o
   0   2  39       5318.01       5006.14        67.32 o
   1   2  39       1022.40       1260.99        52.41 o
   2   2  39       1181.28       1029.65        33.79 o
  -2   3  39       2540.75       2468.35        58.11 o
  -1   3  39       2153.97       2294.04        55.48 o
   0   3  39       2416.41       2318.58        47.31 o
   1   3  39       2248.82       2323.97        49.16 o
   2   3  39       2956.19       2930.12        76.73 o
   3   3  39       1208.57       1214.87        41.89 o
  -3   4  39        188.14        230.35        29.58 o
  -2   4  39       1084.25       1328.13        83.39 o
  -1   4  39        463.13        733.47        46.13 o
   0   4  39       1842.47       1595.77        43.47 o
   1   4  39        306.25        635.18        62.05 o
   2   4  39       1222.32       1352.46        56.63 o
   3   4  39        217.47        290.50        30.71 o
   4   4  39        429.26        488.03        38.54 o
  -4   5  39        601.92        577.28        41.17 o
  -3   5  39       2288.49       2143.55        69.40 o
  -2   5  39        567.33        573.62        41.75 o
  -1   5  39        130.51        227.05        38.40 o
   0   5  39       6774.33       5996.55       178.64 o
   1   5  39        150.92        374.67        60.85 o
   2   5  39        748.29        794.71        38.04 o
   3   5  39       2393.45       2363.94        58.11 o
   4   5  39        494.01        446.43        42.11 o
   5   5  39        487.78        612.69        48.64 o
  -5   6  39        174.60        205.98        42.81 o
  -4   6  39        988.74        932.70        53.56 o
  -3   6  39         56.05        118.51        34.65 o
  -2   6  39        249.03        307.94        44.82 o
  -1   6  39       1308.76       1379.64        62.95 o
   0   6  39        229.18        148.72        38.06 o
   1   6  39        947.50        946.37        41.20 o
   2   6  39        224.35        370.93        34.39 o
   3   6  39         61.96         77.81        31.84 o
   4   6  39        810.90        864.85        49.27 o
   5   6  39        162.02        226.36        43.53 o
   6   6  39        166.23        170.81        42.79 o
  -4   7  39        144.78        177.42        41.02 o
  -3   7  39        541.50        457.82        46.65 o
  -2   7  39        310.36        427.64        50.11 o
  -1   7  39        392.14        541.40        46.25 o
   0   7  39        398.17        448.11        46.10 o
   1   7  39        386.10        478.61        40.21 o
   2   7  39        385.46        410.85        37.88 o
   3   7  39        482.26        483.42        41.01 o
   4   7  39        175.09        184.19        43.15 o
  -3   8  39        505.29        451.34        61.40 o
  -2   8  39        281.57        275.66        50.05 o
  -1   8  39        713.77        793.83        60.17 o
   0   8  39        802.43        848.40        55.05 o
   1   8  39        774.21        705.07        54.39 o
   2   8  39        253.56        200.02        44.97 o
   3   8  39        546.09        577.95        64.24 o
   0   0  40       2927.32       2858.53       111.70 o
   0   1  40      10283.92       8803.95       110.14 o
   1   1  40         44.46        506.67        62.32 o
  -1   2  40        453.16        585.31        37.40 o
   0   2  40        654.42       1522.58        86.06 o
   1   2  40        441.39        616.15        42.86 o
   2   2  40        412.88        452.98        28.82 o
  -2   3  40       1517.23       1966.15        91.59 o
  -1   3  40        385.30        674.69        45.27 o
   0   3  40       1461.92       1447.91        41.82 o
   1   3  40        338.11        681.41        62.16 o
   2   3  40       1310.57       1852.79       129.58 o
   3   3  40          2.31         56.18        33.91 o
  -3   4  40        739.02        616.98        42.27 o
  -2   4  40       1856.25       1865.21        90.54 o
  -1   4  40       1568.80       1427.58        45.05 o
   0   4  40        198.53        271.28        29.30 o
   1   4  40       1576.24       1527.27        46.24 o
   2   4  40       2156.19       2142.32        69.77 o
   3   4  40        667.43        619.62        38.88 o
   4   4  40         61.40        257.10        60.44 o
  -4   5  40        184.07        162.50        34.45 o
  -3   5  40       1519.57       1695.65        61.00 o
  -2   5  40        253.53        295.16        36.74 o
  -1   5  40       2998.93       2894.58        76.31 o
   0   5  40        282.90        907.91       145.67 o
   1   5  40       3151.12       3131.96        69.97 o
   2   5  40        281.90        366.01        32.54 o
   3   5  40       1425.57       1624.24        50.96 o
   4   5  40        135.97        163.22        32.43 o
   5   5  40       1035.21        925.27        54.27 o
  -5   6  40        117.59        114.49        52.52 o
  -4   6  40        154.23        122.94        39.72 o
  -3   6  40        915.20        868.75        50.07 o
  -2   6  40       1395.47       1295.21        61.54 o
  -1   6  40        945.32        963.59        50.99 o
   0   6  40        100.82        166.87        36.87 o
   1   6  40        832.03        815.03        39.99 o
   2   6  40       1675.35       1589.51        50.91 o
   3   6  40        839.47        830.32        43.87 o
   4   6  40        179.82        244.60        39.43 o
   5   6  40         82.19         -2.02        40.52 o
  -4   7  40        802.57        736.80        52.51 o
  -3   7  40         31.73        139.12        44.69 o
  -2   7  40       1048.11       1079.72        63.76 o
  -1   7  40       1833.09       1759.55        76.14 o
   0   7  40          3.80         24.73        36.35 o
   1   7  40       1722.42       1644.58        72.22 o
   2   7  40       1203.76       1181.85        48.95 o
   3   7  40         12.19         88.40        36.00 o
   4   7  40        911.12        873.58        59.58 o
  -2   8  40         11.03         47.32        45.66 o
  -1   8  40         44.29         57.62        47.14 o
   0   8  40          3.11         18.26        40.27 o
   1   8  40         65.01         98.08        42.66 o
   2   8  40         13.10         49.99        43.71 o
   0   1  41        317.42       1576.41        94.64 o
   1   1  41       3531.06       3197.94        79.31 o
  -1   2  41       1462.22       1530.89        44.04 o
   0   2  41       2866.29       3021.35        84.95 o
   1   2  41       1080.60       1175.63        36.79 o
   2   2  41        184.15        188.83        22.51 o
  -2   3  41       2766.22       2785.80        64.26 o
  -1   3  41       1110.98       1355.98        69.70 o
   0   3  41          1.56        230.89        37.24 o
   1   3  41       1162.72       1325.75        91.19 o
   2   3  41       3144.24       3169.62        87.29 o
   3   3  41        141.09        171.94        29.40 o
  -3   4  41        169.63        189.21        34.68 o
  -2   4  41       1080.37       1080.64        48.74 o
  -1   4  41         30.93        254.82        52.39 o
   0   4  41         51.72         93.40        26.20 o
   1   4  41        154.21        418.02        52.91 o
   2   4  41       1213.44       1205.72        45.24 o
   3   4  41        271.45        299.83        32.86 o
   4   4  41       2637.08       2602.76        65.42 o
  -4   5  41         74.82        178.23        36.87 o
  -3   5  41        866.16        987.13        52.25 o
  -2   5  41        453.83        421.71        40.02 o
  -1   5  41         72.10        230.10        37.28 o
   0   5  41       6027.74       5620.77       165.12 o
   1   5  41         57.13        144.60        29.75 o
   2   5  41        407.95        502.39        35.68 o
   3   5  41        817.77        800.82        41.14 o
   4   5  41         92.12        236.98        64.07 o
   5   5  41        117.73        124.11        40.41 o
  -5   6  41         84.56        109.00        39.78 o
  -4   6  41        587.36        482.35        46.00 o
  -3   6  41        191.81        270.24        41.19 o
  -2   6  41        290.45        418.53        42.07 o
  -1   6  41        717.02        747.91        48.50 o
   0   6  41        315.11        321.51        40.83 o
   1   6  41        777.30        827.13        40.43 o
   2   6  41        290.04        401.42        36.21 o
   3   6  41        150.26        246.43        36.77 o
   4   6  41        751.42        724.21        48.21 o
   5   6  41         48.71        114.67        42.74 o
  -4   7  41         87.55        121.53        42.76 o
  -3   7  41        914.83        816.03        58.95 o
  -2   7  41        527.02        566.22        54.64 o
  -1   7  41       1486.43       1748.34        71.10 o
   0   7  41         14.27        -25.41        39.27 o
   1   7  41       1720.38       1880.73        77.97 o
   2   7  41        769.64        821.99        45.83 o
   3   7  41       1017.14       1004.18        50.91 o
   4   7  41         67.74        130.64        42.88 o
  -1   8  41        375.45        376.15        53.12 o
   0   8  41         48.51         34.03        41.19 o
   1   8  41        363.61        396.09        49.09 o
   0   1  42        106.29        476.67        30.46 o
   1   1  42          1.62        966.54        77.85 o
  -1   2  42       1337.99       1392.47        47.24 o
   0   2  42       4325.38       4196.36        91.82 o
   1   2  42       1375.46       1352.40        39.66 o
   2   2  42        122.68        435.47        64.94 o
  -2   3  42       1591.75       1584.83        52.34 o
  -1   3  42       4729.98       4328.53        80.30 o
   0   3  42       1240.40       1188.88        44.39 o
   1   3  42       4082.20       3723.55        73.80 o
   2   3  42       1270.77       1341.51        66.00 o
   3   3  42        715.74        606.63        35.17 o
  -3   4  42        207.30        367.80        45.98 o
  -2   4  42        330.69        404.43        44.23 o
  -1   4  42       2044.42       1834.85        51.33 o
   0   4  42         62.08        184.25        29.47 o
   1   4  42       1963.24       1843.07        96.29 o
   2   4  42        399.99        394.27        33.15 o
   3   4  42        262.66        448.44        43.40 o
   4   4  42        819.17        936.40        51.62 o
  -4   5  42       1828.69       1665.67        59.07 o
  -3   5  42        166.05        291.94        40.55 o
  -2   5  42       1125.35        921.90        49.01 o
  -1   5  42         20.07        104.33        38.48 o
   0   5  42        581.98        754.99        44.87 o
   1   5  42         37.40         84.99        27.83 o
   2   5  42       1059.73        946.21        42.27 o
   3   5  42        147.30        168.85        32.05 o
   4   5  42       1658.26       1578.49        54.49 o
   5   5  42        279.35        391.47        45.93 o
  -5   6  42        596.52        649.62        55.28 o
  -4   6  42        279.24        186.85        41.63 o
  -3   6  42        236.03        302.02        42.84 o
  -2   6  42        423.81        403.32        45.21 o
  -1   6  42        193.35        217.68        39.72 o
   0   6  42        386.55        457.58        52.71 o
   1   6  42        246.95        309.45        35.55 o
   2   6  42        517.29        446.75        36.66 o
   3   6  42        221.91        363.24        39.64 o
   4   6  42        289.68        278.54        41.24 o
   5   6  42        557.97        489.04        49.42 o
  -3   7  42         62.99        100.11        44.80 o
  -2   7  42        521.73        558.32        55.44 o
  -1   7  42       2222.77       2163.62        72.56 o
   0   7  42         37.42         78.33        39.21 o
   1   7  42       2524.66       2482.40        79.45 o
   2   7  42        429.96        408.87        39.11 o
   3   7  42         96.12        110.11        36.50 o
   0   1  43        821.57        998.21        37.69 o
   1   1  43       3719.07       3430.63        58.71 o
  -1   2  43        384.22        556.64        33.22 o
   0   2  43       1552.18       1890.78        52.05 o
   1   2  43        221.79        420.98        30.64 o
   2   2  43       3802.05       3148.39        79.42 o
  -2   3  43        475.69        574.08        39.04 o
  -1   3  43       1003.54       1276.92        56.75 o
   0   3  43       1238.32       1250.98        49.48 o
   1   3  43        863.60       1150.92        77.51 o
   2   3  43        485.13        650.37        38.37 o
   3   3  43        168.91        268.80        34.75 o
  -3   4  43       1439.16       1362.30        56.75 o
  -2   4  43        445.99        464.31        39.57 o
  -1   4  43       1701.47       1811.74        74.37 o
   0   4  43       1123.39       1026.12        47.05 o
   1   4  43       1763.13       1847.62        53.32 o
   2   4  43        434.23        496.38        35.93 o
   3   4  43       1280.89       1218.44        55.16 o
   4   4  43         31.67         96.42        36.83 o
  -4   5  43        396.48        474.51        64.92 o
  -3   5  43        588.88        472.97        43.47 o
  -2   5  43        286.80        393.72        41.74 o
  -1   5  43       1239.36       1252.43        56.82 o
   0   5  43       1365.16       1067.07        43.16 o
   1   5  43       1131.25       1038.45        44.49 o
   2   5  43        229.43        350.35        34.49 o
   3   5  43        605.69        572.02        38.93 o
   4   5  43        309.61        333.43        37.88 o
   5   5  43        393.60        395.95        56.64 o
  -4   6  43        393.89        330.36        45.51 o
  -3   6  43       1793.49       1749.84        76.36 o
  -2   6  43        137.12        211.59        39.91 o
  -1   6  43        512.43        486.29        45.91 o
   0   6  43       1522.14       1412.50        60.90 o
   1   6  43        646.91        650.17        41.90 o
   2   6  43        162.94        212.17        33.86 o
   3   6  43       1769.75       1782.16        59.47 o
   4   6  43        533.32        584.01        60.03 o
  -3   7  43        109.66         81.22        47.93 o
  -2   7  43        472.51        531.22        55.39 o
  -1   7  43        604.53        583.21        50.12 o
   0   7  43       1236.79       1046.46        58.75 o
   1   7  43        592.37        602.64        54.10 o
   2   7  43        561.14        567.71        54.15 o
   3   7  43        121.53        153.67        41.24 o
   0   0  44      16670.22      14166.67       235.00 o
   0   1  44       2246.33       2101.11        48.81 o
   1   1  44        869.02       1174.73        52.22 o
  -1   2  44        550.62        826.33        69.22 o
   0   2  44        571.47        641.47        37.88 o
   1   2  44        537.32        639.20        57.64 o
   2   2  44         20.30        600.89        65.50 o
  -2   3  44        715.29        656.87        40.58 o
  -1   3  44        942.88       1035.42        56.32 o
   0   3  44        257.17        377.11        34.46 o
   1   3  44       1102.00       1141.37        53.92 o
   2   3  44        810.62        787.06        38.73 o
   3   3  44       1056.63       1268.09        51.70 o
  -3   4  44        489.30        653.80        47.35 o
  -2   4  44        725.09        778.02        45.20 o
  -1   4  44       1167.48       1183.18        55.23 o
   0   4  44        152.70        304.06        43.11 o
   1   4  44       1083.83       1080.59        44.76 o
   2   4  44        664.41        711.28        40.14 o
   3   4  44        605.77        756.50        47.74 o
   4   4  44        507.75        681.90        55.65 o
  -4   5  44         34.83         69.35        38.17 o
  -3   5  44        154.85        215.74        39.55 o
  -2   5  44       1614.14       1556.68        60.78 o
  -1   5  44        781.86        733.62        49.36 o
   0   5  44         20.03         81.70        35.05 o
   1   5  44        664.26        557.14        38.91 o
   2   5  44       1605.69       1530.43        51.20 o
   3   5  44        237.69        265.88        33.91 o
   4   5  44         25.09         57.68        36.37 o
   5   5  44       1219.62       1006.05        62.79 o
  -4   6  44        212.93        189.57        44.27 o
  -3   6  44        942.49        929.46        61.32 o
  -2   6  44        490.24        436.27        45.18 o
  -1   6  44        922.35        806.81        51.85 o
   0   6  44         39.11        163.20        48.73 o
   1   6  44        911.23        845.68        53.57 o
   2   6  44        539.02        599.08        40.76 o
   3   6  44        732.39        799.07        47.38 o
   4   6  44        243.99        253.76        41.90 o
  -2   7  44        806.43        668.25        64.42 o
  -1   7  44         63.08        125.25        41.12 o
   0   7  44         47.17        160.09        43.74 o
   1   7  44         38.63        105.88        43.33 o
   2   7  44        724.28        653.33        70.87 o
   0   1  45       1124.83       1494.62        50.09 o
   1   1  45          4.31        200.36        24.82 o
  -1   2  45       3754.16       3531.67       115.43 o
   0   2  45          0.05        118.79        25.91 o
   1   2  45       3845.20       3440.12        66.53 o
   2   2  45       1621.57       1487.39        48.14 o
  -2   3  45        135.48        182.39        37.49 o
  -1   3  45       1322.78       1414.46        47.96 o
   0   3  45        605.08        693.37        36.97 o
   1   3  45       1623.70       1680.00        47.43 o
   2   3  45         88.00        162.19        29.76 o
   3   3  45       1736.48       1608.85        56.84 o
  -3   4  45       1356.16       1417.76        60.14 o
  -2   4  45       1686.84       1618.25        58.14 o
  -1   4  45        162.15        294.39        44.44 o
   0   4  45       1605.45       1414.40        64.45 o
   1   4  45        146.77        246.11        33.48 o
   2   4  45       1377.71       1279.66        48.87 o
   3   4  45       1480.77       1520.21        58.22 o
   4   4  45       1502.75       1404.23        65.20 o
  -4   5  45        310.06        327.05        43.76 o
  -3   5  45        278.73        364.12        43.17 o
  -2   5  45        855.03        930.72        52.71 o
  -1   5  45       1041.47        969.68        52.76 o
   0   5  45        336.03        228.80        38.14 o
   1   5  45        849.48        748.95        41.88 o
   2   5  45        922.61        982.26        45.41 o
   3   5  45        329.65        277.53        35.18 o
   4   5  45        364.66        375.81        42.85 o
   5   5  45        259.23        881.70       206.52 o
  -3   6  45        132.56        154.60        46.44 o
  -2   6  45        581.69        462.68        46.16 o
  -1   6  45        231.23        378.09        45.39 o
   0   6  45       1820.11       1705.57        66.78 o
   1   6  45        264.12        272.42        44.83 o
   2   6  45        681.76        653.43        43.87 o
   3   6  45        193.47        219.08        37.95 o
  -1   7  45        158.23        165.84        42.60 o
   0   7  45        310.16        385.60        48.60 o
   1   7  45         64.51         66.81        43.54 o
   0   1  46       1874.43       1807.74        49.44 o
   1   1  46        185.93        178.37        27.38 o
  -1   2  46       2895.38       3388.44       104.04 o
   0   2  46        149.80        205.33        28.73 o
   1   2  46       2617.36       3014.41        87.04 o
   2   2  46       1570.92       1573.87        50.42 o
  -2   3  46        271.58        253.71        33.82 o
  -1   3  46       1870.24       1616.32        59.29 o
   0   3  46       2086.13       1911.90        62.57 o
   1   3  46       1864.92       1688.91        50.56 o
   2   3  46        293.70        283.98        31.38 o
   3   3  46         27.23        454.00        66.36 o
  -3   4  46        781.07        882.14        52.22 o
  -2   4  46       1418.40       1439.03        56.52 o
  -1   4  46        970.57        815.13        45.53 o
   0   4  46         85.25        289.65        35.24 o
   1   4  46       1039.89        806.55        44.66 o
   2   4  46       1275.08       1196.70        48.71 o
   3   4  46        773.76        778.38        51.26 o
   4   4  46        170.89        285.23        43.43 o
  -4   5  46         92.79        147.98        42.07 o
  -3   5  46        342.17        289.11        42.13 o
  -2   5  46        305.66        273.13        41.38 o
  -1   5  46        299.69        422.49        44.36 o
   0   5  46          7.16         65.65        40.90 o
   1   5  46        385.42        418.90        37.78 o
   2   5  46        280.22        331.19        36.03 o
   3   5  46        263.51        220.86        34.30 o
   4   5  46         76.05        131.19        38.58 o
  -3   6  46         27.74         31.70        44.79 o
  -2   6  46         83.65         49.36        40.83 o
  -1   6  46       1235.64       1116.05        65.35 o
   0   6  46        531.56        600.58        50.97 o
   1   6  46        909.59        830.82        54.44 o
   2   6  46         21.76         50.35        34.02 o
   3   6  46         26.19        130.07        36.95 o
   0   1  47        386.25        800.99        38.49 o
   1   1  47         96.04        504.92        54.56 o
  -1   2  47       3746.12       3570.93        96.42 o
   0   2  47        636.55        540.88        34.94 o
   1   2  47       4206.06       3852.45        86.11 o
   2   2  47       1080.50       1008.76        43.57 o
  -2   3  47        178.49        225.06        34.34 o
  -1   3  47         98.29        362.06        35.71 o
   0   3  47        276.55        456.71        35.37 o
   1   3  47        117.27        351.97        38.41 o
   2   3  47        140.81        164.92        33.70 o
   3   3  47       2661.48       2240.30        66.18 o
  -3   4  47        737.26        790.24        54.71 o
  -2   4  47        729.99        743.00        47.21 o
  -1   4  47        320.15        388.44        39.03 o
   0   4  47       1652.69       1481.16        53.69 o
   1   4  47        298.69        358.07        37.51 o
   2   4  47        849.14        825.66        44.31 o
   3   4  47        980.08        992.73        66.28 o
   4   4  47        637.82        565.08        48.36 o
  -4   5  47        212.56        194.82        45.25 o
  -3   5  47        162.03        226.90        43.22 o
  -2   5  47        333.21        528.61        78.83 o
  -1   5  47        719.29        565.79        47.21 o
   0   5  47        642.80        558.21        46.89 o
   1   5  47        764.61        634.36        41.57 o
   2   5  47        279.39        417.41        46.20 o
   3   5  47        118.74        195.35        38.36 o
   4   5  47        241.73        165.33        40.06 o
  -2   6  47        261.73        251.00        43.89 o
  -1   6  47          0.88        159.41        50.85 o
   0   6  47        342.10        436.60        48.52 o
   1   6  47         16.21        150.19        42.06 o
   2   6  47        390.80        312.65        39.32 o
   0   0  48       3363.13       3037.70       192.90 o
   0   1  48       1945.98       1693.47        49.69 o
   1   1  48       3669.19       2871.05        83.85 o
  -1   2  48        641.80        963.27        43.47 o
   0   2  48         28.29        151.72        27.96 o
   1   2  48        763.04       1118.59        61.09 o
   2   2  48        803.63        695.14        43.87 o
  -2   3  48        247.62        384.76        39.12 o
  -1   3  48        143.06        303.37        36.68 o
   0   3  48         54.61         85.52        28.98 o
   1   3  48        144.74        284.99        46.66 o
   2   3  48        289.70        476.36        43.84 o
   3   3  48        542.75        730.93        47.17 o
  -3   4  48       1360.68       1400.11        63.47 o
  -2   4  48       1079.72        954.17        50.37 o
  -1   4  48        375.92        379.14        39.38 o
   0   4  48         73.00        251.89        36.57 o
   1   4  48        459.52        522.80        41.15 o
   2   4  48        957.98        907.38        53.13 o
   3   4  48       1327.06       1395.45        59.72 o
   4   4  48          8.64         39.76        43.34 o
  -3   5  48        502.36        529.46        48.49 o
  -2   5  48       2371.81       2149.96        72.64 o
  -1   5  48        193.50        256.93        42.26 o
   0   5  48        295.44        430.44        46.04 o
   1   5  48        118.74        193.63        38.06 o
   2   5  48       2430.15       2150.75        85.18 o
   3   5  48        400.61        406.82        42.26 o
  -1   6  48        676.12        658.96        53.22 o
   0   6  48        512.54        472.14        49.28 o
   1   6  48        642.54        676.23        54.56 o
   0   1  49        145.02        419.02        34.94 o
   1   1  49        189.36        754.76        39.48 o
  -1   2  49        278.57        453.62        36.16 o
   0   2  49        864.81        934.23        42.80 o
   1   2  49        184.71        297.92        36.84 o
   2   2  49       1226.55       1305.67        53.70 o
  -2   3  49       1470.15       1172.35        52.27 o
  -1   3  49       1254.33       1269.46        52.32 o
   0   3  49        232.31        224.65        31.61 o
   1   3  49       1344.02       1302.72        51.83 o
   2   3  49       1186.50       1073.56        51.69 o
   3   3  49        153.12        171.74        37.28 o
  -3   4  49       1556.13       1435.20        63.29 o
  -2   4  49        199.04        221.80        38.52 o
  -1   4  49        590.77        553.04        43.14 o
   0   4  49        856.66        803.53        50.49 o
   1   4  49        678.05        647.21        51.91 o
   2   4  49        239.13        233.04        40.70 o
   3   4  49       1371.73       1191.86        57.33 o
   4   4  49        597.53        604.93        51.13 o
  -3   5  49         56.30         57.98        44.10 o
  -2   5  49         76.27        204.63        44.05 o
  -1   5  49        790.91        693.43        51.44 o
   0   5  49       1142.73        964.93        55.56 o
   1   5  49       1042.30        934.27        54.83 o
   2   5  49         41.09        126.47        36.30 o
   3   5  49         38.60         56.53        43.69 o
   0   1  50         54.55        574.32        43.92 o
   1   1  50        756.11        759.05        47.36 o
  -1   2  50       1132.77        909.95        42.96 o
   0   2  50       3340.02       3030.52        66.22 o
   1   2  50        798.45        716.84        43.65 o
   2   2  50       1737.40       1436.27        62.87 o
  -2   3  50        408.27        568.49        43.53 o
  -1   3  50       2243.86       2134.89        71.33 o
   0   3  50        588.97        438.73        36.03 o
   1   3  50       2286.36       2195.50        70.34 o
   2   3  50        543.83        690.57        50.23 o
   3   3  50         20.70         10.41        36.23 o
  -3   4  50         99.10        252.26        44.98 o
  -2   4  50         55.91        105.38        38.00 o
  -1   4  50        295.30        460.42        42.94 o
   0   4  50        998.28       1025.47        54.56 o
   1   4  50        322.06        485.28        42.89 o
   2   4  50         42.55         35.87        39.09 o
   3   4  50         78.26        159.21        43.38 o
  -2   5  50        123.16         51.35        40.68 o
  -1   5  50       1056.41        865.69        54.98 o
   0   5  50        410.26        521.99        49.96 o
   1   5  50       1061.69        899.05        56.13 o
   2   5  50        158.66        103.25        38.20 o
   0   1  51       3771.71       3211.65        82.46 o
   1   1  51        406.80        350.33        36.41 o
  -1   2  51        138.49        200.44        33.23 o
   0   2  51       2460.85       2621.05        69.57 o
   1   2  51        141.12        172.37        34.10 o
   2   2  51         39.78        209.18        39.84 o
  -2   3  51        714.44        654.92        47.71 o
  -1   3  51       1059.77       1246.46        54.25 o
   0   3  51         32.54        122.00        31.59 o
   1   3  51       1150.26       1375.82        63.26 o
   2   3  51        814.04        702.19        51.72 o
   3   3  51        281.73        359.75        41.86 o
  -3   4  51        440.82        439.79        50.87 o
  -2   4  51        467.09        545.62        46.41 o
  -1   4  51        815.92        724.46        51.03 o
   0   4  51        569.99        557.92        46.68 o
   1   4  51        882.54        792.78        53.61 o
   2   4  51        461.65        543.90        49.93 o
   3   4  51        511.54        495.65        50.28 o
   0   5  51       1107.41        939.59        57.06 o
   0   0  52         14.00         75.42        69.87 o
   0   1  52       2471.16       2955.71        81.84 o
   1   1  52        747.81        650.83        43.27 o
  -1   2  52         64.07        100.71        32.35 o
   0   2  52        204.38        772.50        48.14 o
   1   2  52         58.80        127.20        38.26 o
   2   2  52        130.64        151.40        39.09 o
  -2   3  52        840.80        946.78        54.38 o
  -1   3  52       1274.98       1170.99        53.80 o
   0   3  52         32.31         51.54        33.79 o
   1   3  52       1383.74       1320.89        71.95 o
   2   3  52        637.21        743.69        53.38 o
   3   3  52        233.91        221.55        43.59 o
  -2   4  52       1788.28       1601.28        94.33 o
  -1   4  52        335.50        389.33        45.09 o
   0   4  52         24.33         73.51        37.97 o
   1   4  52        344.33        427.18        51.60 o
   2   4  52       1710.80       1510.31        67.55 o
   0   1  53       3008.71       3034.48        83.97 o
   1   1  53        246.12        216.41        40.33 o
  -1   2  53        664.18        664.69        51.24 o
   0   2  53       2826.20       2281.68        68.35 o
   1   2  53        724.99        674.68        49.06 o
   2   2  53         93.36        178.64        41.24 o
  -2   3  53       1448.16       1390.50        94.10 o
  -1   3  53        544.03        528.99        44.13 o
   0   3  53          2.88         13.48        39.54 o
   1   3  53        369.47        380.31        45.38 o
   2   3  53       1375.19       1271.92        62.65 o
   0   4  53         97.50        148.58        41.68 o
   0   1  54        747.14       1038.80        58.25 o
   1   1  54          6.51         94.43        38.91 o
  -1   2  54        533.22        592.36        54.61 o
   0   2  54        468.71       1037.24        60.79 o
   1   2  54        560.74        572.18        48.68 o
   2   2  54       1585.20       1289.06        61.50 o
  -1   3  54        304.63        361.43        41.47 o
   0   3  54        736.95        674.44        55.19 o
   1   3  54        314.56        376.93        53.35 o
   0   1  55         88.05        361.62        45.34 o
   1   1  55        235.19        274.38        44.06 o
  -1   2  55        481.57        592.47        64.54 o
   0   2  55       3129.62       2612.53        87.51 o
   1   2  55        542.11        600.51        55.71 o
   0   0  56       1794.84        702.20       545.63 o
   0   1  56        590.09        781.24        54.78 o
                                                
